# Supplementary material for: Intra-Operative Tissue Oxygen Tension Is Increased by Local Insufflation of Humidified-Warm CO2 during Open Abdominal Surgery in a Rat Model
Source: PLoS One. 2015 Apr 2;10(4):e0122838. doi: 10.1371/journal.pone.0122838 (PMC4383325; doi:10.1371/journal.pone.0122838)
Supplement: S1 Dataset — (XLSX) [file pone.0122838.s001.xlsx]

## Sheet: 1
Time			PtO2		Tissue Temp	Humidity		80					Interval=	20 s		Humid	12:04
09:49:02	21_10_2013	63	0	0	0	0										Ambient	12:19:00
09:51:10	21_10_2013	0	0	0	0	0										Humid	12:34:00
09:51:30	21_10_2013	63	0	0	0	0										Ambient	12:49:00
09:51:50	21_10_2013	63	0	0	0	0										Humid	13:04:00
09:52:47	21_10_2013	63	0	0	0	0										Ambient	13:19:00
09:53:07	21_10_2013	63	0	0	0	0
11:07:47	21_10_2013	38	0	0	0	0
11:08:07	21_10_2013	38	10.9	54.8	39.6	0
11:08:27	21_10_2013	38	10.1	51	39.7	0
11:08:47	21_10_2013	38	9.3	47.3	39.7	0
11:09:07	21_10_2013	38	8.6	44.2	39.8	0
11:09:27	21_10_2013	38	8.2	41.7	39.7	0
11:09:47	21_10_2013	38	7.7	40.3	39.7	0
11:10:07	21_10_2013	38	7.4	38.3	39.6	0
11:10:27	21_10_2013	38	7.6	39.3	39.6	0
11:10:47	21_10_2013	38	7.7	40	39.5	0
11:11:07	21_10_2013	38	8.3	40	39.5	0
11:11:27	21_10_2013	38	8.2	42.2	39.5	0
11:11:47	21_10_2013	38	9.4	48	39.6	0
11:12:07	21_10_2013	38	10.4	52.5	39.5	0
11:12:27	21_10_2013	38	11.6	57.8	39.5	0
11:12:47	21_10_2013	38	12.6	62.2	39.5	0
11:13:07	21_10_2013	38	13.5	66.5	39.5	0
11:13:27	21_10_2013	38	14.7	71.7	39.5	0
11:13:47	21_10_2013	38	16.1	78.2	39.5	0
11:14:07	21_10_2013	38	17.3	83.8	39.4	0
11:14:27	21_10_2013	38	18.1	87	39.4	0
11:14:47	21_10_2013	38	18.2	87.2	39.4	0
11:15:07	21_10_2013	38	17.7	85	39.4	0
11:15:27	21_10_2013	38	17.5	84	39.3	0
11:15:47	21_10_2013	38	17.8	85.7	39.3	0
11:16:07	21_10_2013	38	18.6	89.2	39.4	0
11:16:27	21_10_2013	38	19.5	93	39.3	0
11:16:47	21_10_2013	38	20.1	96	39.3	0
11:17:07	21_10_2013	38	20.3	96.7	39.3	0
11:17:27	21_10_2013	38	19.9	95	39.4	0
11:17:47	21_10_2013	38	19.7	94.5	39.5	0
11:18:07	21_10_2013	38	18.6	89.8	39.6	0
11:18:27	21_10_2013	38	17.9	86.5	39.6	0
11:18:47	21_10_2013	38	17.4	84.2	39.6	0
11:19:07	21_10_2013	38	17.3	83.8	39.6	0
11:19:27	21_10_2013	38	17.6	85.3	39.6	0
11:19:47	21_10_2013	38	18.6	90.3	39.6	0
11:20:07	21_10_2013	38	19.4	93.2	39.6	0
11:20:27	21_10_2013	38	19.1	92	39.6	0
11:20:47	21_10_2013	38	18.4	89	39.6	0
11:21:07	21_10_2013	38	18.4	88.5	39.6	0
11:21:27	21_10_2013	38	18.6	89.8	39.6	0
11:21:47	21_10_2013	38	18.7	90	39.6	0
11:22:07	21_10_2013	38	19	92	39.6	0
11:22:27	21_10_2013	38	27.9	130.8	39.4	0
11:22:47	21_10_2013	38	35.8	165.8	39.1	0
11:23:07	21_10_2013	38	35.3	163.5	39.1	0
11:23:27	21_10_2013	38	35.9	166.2	39	0
11:23:47	21_10_2013	38	36.1	165.5	39	0
11:24:07	21_10_2013	38	36	165.8	39	0
11:24:27	21_10_2013	38	35.8	165	39	0
11:24:47	21_10_2013	38	35.5	164.2	39	0
11:25:07	21_10_2013	38	35.3	163.5	39	0
11:25:27	21_10_2013	38	35.5	163.2	39	0
11:25:47	21_10_2013	38	35.4	162.5	39	0
11:26:07	21_10_2013	38	35.2	162	38.9	0
11:26:27	21_10_2013	38	35.3	162.5	39	0
11:26:47	21_10_2013	38	35.5	163.8	38.9	0
11:27:07	21_10_2013	38	35.8	164.5	38.9	0
11:27:27	21_10_2013	38	36.7	166	38.9	0
11:27:47	21_10_2013	38	36.5	166.7	38.9	0
11:28:07	21_10_2013	38	36.8	168.8	38.8	0
11:28:27	21_10_2013	38	36.9	169	38.8	0
11:28:47	21_10_2013	38	36.6	168	38.8	0
11:29:07	21_10_2013	38	36.6	167.5	38.9	0
11:29:27	21_10_2013	38	37.1	170.5	38.9	0
11:29:47	21_10_2013	38	37.6	172	38.9	0
11:30:07	21_10_2013	38	37.4	171.7	38.9	0
11:30:27	21_10_2013	38	37.4	171	38.8	0
11:30:47	21_10_2013	38	37.3	169.8	38.8	0
11:31:07	21_10_2013	38	37.1	169.5	38.8	0
11:31:27	21_10_2013	38	37.1	169	38.8	0
11:31:47	21_10_2013	38	37.1	169	38.7	0
11:32:07	21_10_2013	38	37.4	170.7	38.7	0
11:32:27	21_10_2013	38	37.2	169	38.7	0
11:32:47	21_10_2013	38	37.4	170	38.7	0
11:33:07	21_10_2013	38	37.4	170.7	38.7	0
11:33:27	21_10_2013	38	37.5	171	38.7	0
11:33:47	21_10_2013	38	37.2	169.2	38.6	0
11:34:07	21_10_2013	38	36.7	166.2	38.5	0
11:34:27	21_10_2013	38	36.8	166	38.4	0
11:34:47	21_10_2013	38	38.6	173.2	38.3	0
11:35:07	21_10_2013	38	40.1	180.7	38.4	0
11:35:27	21_10_2013	38	40.6	183.2	38.5	0
11:35:47	21_10_2013	38	41.2	185	38.4	0
11:36:07	21_10_2013	38	42.1	189	38.4	0
11:36:27	21_10_2013	38	42.5	191.2	38.4	0
11:36:47	21_10_2013	38	42	188.2	38.4	0
11:37:07	21_10_2013	38	42	188.2	38.3	0
11:37:27	21_10_2013	38	42.6	191.2	38.3	0
11:37:47	21_10_2013	38	43.2	193.3	38.3	0
11:38:07	21_10_2013	38	42.8	191	38.3	0
11:38:27	21_10_2013	38	42.8	191	38.2	0
11:38:47	21_10_2013	38	43.1	193	38.2	0
11:39:07	21_10_2013	38	43.7	194.7	38.2	0
11:39:27	21_10_2013	38	43.1	191.3	38	0
11:39:47	21_10_2013	38	43.1	191	38	0
11:40:07	21_10_2013	38	43.2	191.7	38	0
11:40:27	21_10_2013	38	43.4	192	38	0
11:40:47	21_10_2013	38	43.2	191.7	38	0
11:41:07	21_10_2013	38	43.9	194	38	0
11:41:27	21_10_2013	38	44.7	198.7	38	0
11:41:47	21_10_2013	38	45.3	200.3	38	0
11:42:07	21_10_2013	38	45.1	199.8	38	0
11:42:27	21_10_2013	38	45	199	38	0
11:42:47	21_10_2013	38	45.2	200.5	38	0
11:43:07	21_10_2013	38	46	203.2	38	0
11:43:27	21_10_2013	38	46.7	205.5	37.9	0
11:43:47	21_10_2013	38	46.9	206.2	37.8	0
11:44:07	21_10_2013	38	47.2	207.8	37.8	0
11:44:27	21_10_2013	38	47.1	206.8	37.8	0
11:44:47	21_10_2013	38	47.1	207.3	37.8	0
11:45:07	21_10_2013	38	47.2	207.5	37.8	0
11:45:27	21_10_2013	38	46.9	205.7	37.8	0
11:45:47	21_10_2013	38	46.5	204.3	37.8	0
11:46:07	21_10_2013	38	47	206.5	37.8	0
11:46:27	21_10_2013	38	47.6	209.2	37.8	0
11:46:47	21_10_2013	38	47.6	209.5	37.8	0
11:47:07	21_10_2013	38	47.6	209.5	37.9	0
11:47:27	21_10_2013	38	47.8	211	37.9	0
11:47:47	21_10_2013	38	47.8	209.7	37.8	0
11:48:07	21_10_2013	38	48.4	211.7	37.8	0
11:48:27	21_10_2013	38	48.1	209.2	37.6	0
11:48:47	21_10_2013	38	50.6	219.2	37.4	0
11:49:07	21_10_2013	38	56.8	244.3	37.3	0
11:49:27	21_10_2013	38	62	264	37	0
11:49:47	21_10_2013	38	65.3	274.5	36.8	0
11:50:07	21_10_2013	38	66.3	278.3	36.7	0
11:50:27	21_10_2013	38	66.4	277.5	36.6	0
11:50:47	21_10_2013	38	65.1	270.5	36.4	0
11:51:07	21_10_2013	38	65.4	270.2	36.2	0
11:51:27	21_10_2013	38	64.1	263.8	36.1	0
11:51:47	21_10_2013	38	64.2	262.8	35.9	0
11:52:07	21_10_2013	38	63.3	257.2	35.8	0
11:52:27	21_10_2013	38	63.4	257.7	35.7	0
11:52:47	21_10_2013	38	62.4	255	35.9	0
11:53:07	21_10_2013	38	61.1	250	35.9	0
11:53:27	21_10_2013	38	59.9	245	35.9	0
11:53:47	21_10_2013	38	59.3	241.8	35.8	0
11:54:07	21_10_2013	38	58.7	238.8	35.8	0
11:54:27	21_10_2013	38	58.5	237.8	35.7	0
11:54:47	21_10_2013	38	57.7	235.3	35.8	0
11:55:07	21_10_2013	38	57.1	232.3	35.7	0
11:55:27	21_10_2013	38	56.6	229.8	35.7	0
11:55:47	21_10_2013	38	55.9	227.3	35.7	0
11:56:07	21_10_2013	38	55.7	224.3	35.5	0
11:56:27	21_10_2013	38	55.3	223	35.5	0
11:56:47	21_10_2013	38	54.8	221.3	35.5	0
11:57:07	21_10_2013	38	54.5	219.8	35.5	0
11:57:27	21_10_2013	38	54.3	219	35.4	0
11:57:47	21_10_2013	38	54.1	217.7	35.4	0
11:58:07	21_10_2013	38	53.8	217	35.4	0
11:58:27	21_10_2013	38	53.5	215.2	35.4	0
11:58:47	21_10_2013	38	53.4	213.8	35.2	0
11:59:07	21_10_2013	38	53.3	213	35.2	0
11:59:27	21_10_2013	38	53.1	212.2	35.2	0
11:59:47	21_10_2013	38	52.8	211	35.2	0
12:00:07	21_10_2013	38	52.7	209.7	35	0
12:00:27	21_10_2013	38	52.7	208.8	34.9	0
12:00:47	21_10_2013	38	52.2	206.2	34.9	0
12:01:07	21_10_2013	38	51.4	201	34.6	0
12:01:27	21_10_2013	38	51.4	201	34.5	0
12:01:47	21_10_2013	38	51.3	201	34.5	0
12:02:07	21_10_2013	38	51.3	201	34.6	0
12:02:27	21_10_2013	38	51.1	201	34.7	0
12:02:47	21_10_2013	38	51.1	201	34.7	0
12:03:07	21_10_2013	38	51.2	201	34.7	0
12:03:27	21_10_2013	38	50.5	200	34.8	0
12:03:47	21_10_2013	38	49.6	196.7	34.9	0
12:04:07	21_10_2013	38	48.6	193.5	35	80
12:04:27	21_10_2013	38	48.1	192	35.1	80
12:04:47	21_10_2013	38	47.8	192	35.2	80
12:05:07	21_10_2013	38	47.9	192.3	35.2	80
12:05:27	21_10_2013	38	48.3	194.5	35.4	80
12:05:47	21_10_2013	38	48.7	196	35.4	80
12:06:07	21_10_2013	38	49.3	199	35.4	80
12:06:27	21_10_2013	38	50.4	203.2	35.4	80
12:06:47	21_10_2013	38	51.4	207	35.4	80
12:07:07	21_10_2013	38	52.7	213	35.4	80
12:07:27	21_10_2013	38	53.7	216.7	35.4	80
12:07:47	21_10_2013	38	55	222.3	35.5	80
12:08:07	21_10_2013	38	56.9	230	35.5	80
12:08:27	21_10_2013	38	58.4	236.2	35.6	80
12:08:47	21_10_2013	38	59.7	242	35.6	80
12:09:07	21_10_2013	38	60.7	246.3	35.7	80
12:09:27	21_10_2013	38	61.3	249.2	35.7	80
12:09:47	21_10_2013	38	61.8	251.8	35.8	80
12:10:07	21_10_2013	38	62.4	254.5	35.9	80
12:10:27	21_10_2013	38	62.8	256.5	35.9	80
12:10:47	21_10_2013	38	63.3	258.3	35.9	80
12:11:07	21_10_2013	38	63.6	260.3	36	80
12:11:27	21_10_2013	38	64	262.2	36	80
12:11:47	21_10_2013	38	64.3	264	36	80
12:12:07	21_10_2013	38	64.5	265.2	36.1	80
12:12:27	21_10_2013	38	64.6	266	36.1	80
12:12:47	21_10_2013	38	64.7	266.2	36.1	80
12:13:07	21_10_2013	38	64.8	267	36.2	80
12:13:27	21_10_2013	38	64.8	267.7	36.2	80
12:13:47	21_10_2013	38	64.9	268	36.3	80
12:14:07	21_10_2013	38	65.2	269	36.2	80
12:14:27	21_10_2013	38	65.9	275	36.5	80
12:14:47	21_10_2013	38	66	275	36.5	80
12:15:07	21_10_2013	38	66	275	36.5	80
12:15:27	21_10_2013	38	66	275.3	36.5	80
12:15:47	21_10_2013	38	66.1	276	36.5	80
12:16:07	21_10_2013	38	66.2	276	36.5	80
12:16:27	21_10_2013	38	66.2	276	36.5	80
12:16:47	21_10_2013	38	66.3	276.8	36.5	80
12:17:07	21_10_2013	38	66.3	277	36.6	80
12:17:27	21_10_2013	38	66.3	277	36.6	80
12:17:47	21_10_2013	38	66.4	277	36.6	80
12:18:07	21_10_2013	38	66.2	277	36.6	80
12:18:27	21_10_2013	38	66.3	277	36.6	80
12:18:47	21_10_2013	38	66.3	277.7	36.6	80
12:19:07	21_10_2013	38	66.3	277.5	36.6	0
12:19:27	21_10_2013	38	66.4	279	36.7	0
12:19:47	21_10_2013	38	66.1	279	36.9	0
12:20:07	21_10_2013	38	65.9	279.7	37	0
12:20:27	21_10_2013	38	66.2	280	37	0
12:20:47	21_10_2013	38	68.6	289.7	36.9	0
12:21:07	21_10_2013	38	71.6	301.3	36.8	0
12:21:27	21_10_2013	38	72	301.8	36.7	0
12:21:47	21_10_2013	38	70.8	293.8	36.4	0
12:22:07	21_10_2013	38	68.9	284.3	36.3	0
12:22:27	21_10_2013	38	66.3	274.5	36.3	0
12:22:47	21_10_2013	38	64.5	264.8	36.1	0
12:23:07	21_10_2013	38	62.6	258	36.2	0
12:23:27	21_10_2013	38	61.1	251	36.1	0
12:23:47	21_10_2013	38	59.3	244.7	36.2	0
12:24:07	21_10_2013	38	58.1	238.3	36	0
12:24:27	21_10_2013	38	57	233.8	35.9	0
12:24:47	21_10_2013	38	56	229.5	36	0
12:25:07	21_10_2013	38	55.2	225.7	35.9	0
12:25:27	21_10_2013	38	54.2	223	36	0
12:25:47	21_10_2013	38	53.3	217.8	35.9	0
12:26:07	21_10_2013	38	52.5	215.8	36	0
12:26:27	21_10_2013	38	52.1	214.2	36	0
12:26:47	21_10_2013	38	51.8	212.7	35.9	0
12:27:07	21_10_2013	38	50.9	209.3	36	0
12:27:27	21_10_2013	38	50.9	209	35.9	0
12:27:47	21_10_2013	38	51	209	35.9	0
12:28:07	21_10_2013	38	51	210	36	0
12:28:27	21_10_2013	38	51	209.8	35.9	0
12:28:47	21_10_2013	38	51	210	35.9	0
12:29:07	21_10_2013	38	51	210	36	0
12:29:27	21_10_2013	38	51	210	36.1	0
12:29:47	21_10_2013	38	51.1	210	36	0
12:30:07	21_10_2013	38	51.1	210	35.9	0
12:30:27	21_10_2013	38	51	209.8	36	0
12:30:47	21_10_2013	38	51.1	209	35.9	0
12:31:07	21_10_2013	38	50.7	208.3	36	0
12:31:27	21_10_2013	38	50.1	205.8	35.9	0
12:31:47	21_10_2013	38	49.7	203.7	35.9	0
12:32:07	21_10_2013	38	49.6	202	35.7	0
12:32:27	21_10_2013	38	48.4	197.7	35.7	0
12:32:47	21_10_2013	38	47.2	192	35.6	0
12:33:07	21_10_2013	38	46.2	189.3	35.8	0
12:33:27	21_10_2013	38	45.6	187.2	35.8	0
12:33:47	21_10_2013	38	45.7	187.8	35.9	0
12:34:07	21_10_2013	38	46.2	189.2	35.7	80
12:34:27	21_10_2013	38	47	192.2	35.8	80
12:34:47	21_10_2013	38	47.7	195.8	35.9	80
12:35:07	21_10_2013	38	48.8	199.5	35.8	80
12:35:27	21_10_2013	38	49.6	203.3	35.8	80
12:35:47	21_10_2013	38	50.2	207.2	36.1	80
12:36:07	21_10_2013	38	51.1	210.3	36	80
12:36:27	21_10_2013	38	51.9	213.3	35.9	80
12:36:47	21_10_2013	38	52.2	215	36	80
12:37:07	21_10_2013	38	51.2	213.2	36.4	80
12:37:27	21_10_2013	38	50.7	212.8	36.6	80
12:37:47	21_10_2013	38	51.4	217.2	36.7	80
12:38:07	21_10_2013	38	52.8	224.8	37	80
12:38:27	21_10_2013	38	54.6	232.7	37	80
12:38:47	21_10_2013	38	56.1	239.7	37.1	80
12:39:07	21_10_2013	38	57.6	246.3	37.2	80
12:39:27	21_10_2013	38	59	252.3	37.2	80
12:39:47	21_10_2013	38	59.6	255	37.2	80
12:40:07	21_10_2013	38	65.8	284.3	37.6	80
12:40:27	21_10_2013	38	65.8	285.3	37.6	80
12:40:47	21_10_2013	38	65.9	286	37.6	80
12:41:07	21_10_2013	38	65.9	286	37.6	80
12:41:27	21_10_2013	38	66	286	37.6	80
12:41:47	21_10_2013	38	66.1	286.2	37.6	80
12:42:07	21_10_2013	38	66.1	287	37.6	80
12:42:27	21_10_2013	38	66.2	287	37.6	80
12:42:47	21_10_2013	38	66.3	287.3	37.7	80
12:43:07	21_10_2013	38	66.2	287.8	37.7	80
12:43:27	21_10_2013	38	66.2	287.3	37.7	80
12:43:47	21_10_2013	38	66.3	288	37.7	80
12:44:07	21_10_2013	38	66.4	288	37.7	80
12:44:27	21_10_2013	38	66.3	288	37.7	80
12:44:47	21_10_2013	38	66.4	288.3	37.7	80
12:45:07	21_10_2013	38	66.4	288.8	37.7	80
12:45:27	21_10_2013	38	66.5	289	37.7	80
12:45:47	21_10_2013	38	66.4	289	37.7	80
12:46:07	21_10_2013	38	66.5	289	37.7	80
12:46:27	21_10_2013	38	66.5	289	37.7	80
12:46:47	21_10_2013	38	66.5	289	37.7	80
12:47:07	21_10_2013	38	66.4	289	37.7	80
12:47:27	21_10_2013	38	66.3	288.7	37.7	80
12:47:47	21_10_2013	38	66.2	288.7	37.8	80
12:48:07	21_10_2013	38	66.3	289	37.8	80
12:48:27	21_10_2013	38	66.2	289	37.8	80
12:48:47	21_10_2013	38	66.1	288	37.8	80
12:49:07	21_10_2013	38	65.9	288	37.8	0
12:49:27	21_10_2013	38	66	288.5	37.9	0
12:49:47	21_10_2013	38	66.2	289.5	37.9	0
12:50:07	21_10_2013	38	66.5	291	37.9	0
12:50:27	21_10_2013	38	67.4	291.5	37.6	0
12:50:47	21_10_2013	38	68	294	37.6	0
12:51:07	21_10_2013	38	67.9	291.2	37.4	0
12:51:27	21_10_2013	38	66	282	37.2	0
12:51:47	21_10_2013	38	63.2	270	37.2	0
12:52:07	21_10_2013	38	60.7	256.8	36.9	0
12:52:27	21_10_2013	38	57.7	245	37	0
12:52:47	21_10_2013	38	55.3	234.3	36.9	0
12:53:07	21_10_2013	38	53.2	224.7	36.8	0
12:53:27	21_10_2013	38	51.4	216.3	36.7	0
12:53:47	21_10_2013	38	49.9	210	36.7	0
12:54:07	21_10_2013	38	48.9	204.3	36.4	0
12:54:27	21_10_2013	38	47.7	199.8	36.5	0
12:54:47	21_10_2013	38	45.7	191.2	36.3	0
12:55:07	21_10_2013	38	45.3	189	36.3	0
12:55:27	21_10_2013	38	45.2	188	36.2	0
12:55:47	21_10_2013	38	45	187	36.2	0
12:56:07	21_10_2013	38	44.5	185.2	36.2	0
12:56:27	21_10_2013	38	44.2	184	36.2	0
12:56:47	21_10_2013	38	44	182.7	36.2	0
12:57:07	21_10_2013	38	43.3	180.7	36.3	0
12:57:27	21_10_2013	38	42.8	179.2	36.4	0
12:57:47	21_10_2013	38	42.6	178	36.3	0
12:58:07	21_10_2013	38	42.6	177	36.2	0
12:58:27	21_10_2013	38	42.5	177	36.1	0
12:58:47	21_10_2013	38	42.5	177	36.2	0
12:59:07	21_10_2013	38	42.4	176	36.2	0
12:59:27	21_10_2013	38	42.2	176	36.2	0
12:59:47	21_10_2013	38	42.1	176	36.3	0
13:00:07	21_10_2013	38	42.1	175.7	36.2	0
13:00:27	21_10_2013	38	42.1	175.8	36.2	0
13:00:47	21_10_2013	38	42.4	176	36.1	0
13:01:07	21_10_2013	38	42.5	176.8	36.1	0
13:01:27	21_10_2013	38	42.7	177.7	36.1	0
13:01:47	21_10_2013	38	42.9	177.7	36.1	0
13:02:07	21_10_2013	38	44.7	184.7	36	0
13:02:27	21_10_2013	38	46.3	192	36.1	0
13:02:47	21_10_2013	38	47	194.8	36.1	0
13:03:07	21_10_2013	38	47.6	196.5	36	0
13:03:27	21_10_2013	38	48	198.2	36	0
13:03:47	21_10_2013	38	47.9	199	36.2	0
13:04:07	21_10_2013	38	48	198.8	36.1	80
13:04:27	21_10_2013	38	47.7	198	36.2	80
13:04:47	21_10_2013	38	47.4	196.7	36.2	80
13:05:07	21_10_2013	63	47.3	195.3	36	80
13:05:27	21_10_2013	38	47.1	194	35.9	80
13:05:47	21_10_2013	38	43.6	184	36.6	80
13:06:07	21_10_2013	38	42.8	182	36.8	80
13:06:27	21_10_2013	38	43	183.2	36.8	80
13:06:47	21_10_2013	38	43.3	184.5	36.8	80
13:07:07	21_10_2013	38	43.6	185.8	36.8	80
13:07:27	21_10_2013	38	44.1	187.5	36.8	80
13:07:47	21_10_2013	38	44.7	190.3	36.8	80
13:08:07	21_10_2013	38	45.5	193.8	36.9	80
13:08:27	21_10_2013	38	49.3	209.7	36.9	80
13:08:47	21_10_2013	38	52.6	223.3	36.9	80
13:09:07	21_10_2013	38	55.1	234.5	37	80
13:09:27	21_10_2013	38	57.1	243	37	80
13:09:47	21_10_2013	38	58.4	249	37	80
13:10:07	21_10_2013	38	59.2	252.2	37.1	80
13:10:27	21_10_2013	38	59.6	254.3	37.1	80
13:10:47	21_10_2013	38	59.8	255.3	37.2	80
13:11:07	21_10_2013	38	60.1	257	37.2	80
13:11:27	21_10_2013	38	60.5	259	37.2	80
13:11:47	21_10_2013	38	60.9	260.8	37.2	80
13:12:07	21_10_2013	38	61.1	262.3	37.3	80
13:12:27	21_10_2013	38	61.4	263.5	37.3	80
13:12:47	21_10_2013	38	61.5	264	37.3	80
13:13:07	21_10_2013	38	61.8	265.3	37.3	80
13:13:27	21_10_2013	38	62.3	267.7	37.4	80
13:13:47	21_10_2013	38	62.6	269.7	37.4	80
13:14:07	21_10_2013	38	62.9	270.7	37.4	80
13:14:27	21_10_2013	38	63	271	37.4	80
13:14:47	21_10_2013	38	63.2	272	37.4	80
13:15:07	21_10_2013	38	63.6	273.7	37.4	80
13:15:27	21_10_2013	38	63.9	274.8	37.4	80
13:15:47	21_10_2013	38	64.2	276	37.4	80
13:16:07	21_10_2013	38	64.4	277.2	37.4	80
13:16:27	21_10_2013	38	64.8	279	37.4	80
13:16:47	21_10_2013	38	64.4	277.3	37.4	80
13:17:07	21_10_2013	38	63.6	274	37.4	80
13:17:27	21_10_2013	38	63.5	274	37.4	80
13:17:47	21_10_2013	38	64.7	279	37.5	80
13:18:07	21_10_2013	38	64.8	280	37.5	80
13:18:27	21_10_2013	38	64.8	280	37.5	80
13:18:47	21_10_2013	38	64.9	280	37.5	80
13:19:07	21_10_2013	38	65	280	37.5	0
13:19:27	21_10_2013	38	65	280.8	37.5	0
13:19:47	21_10_2013	38	65.3	281.7	37.5	0
13:20:07	21_10_2013	38	65.5	280.8	37.3	0
13:20:27	21_10_2013	38	64.9	276	37.1	0
13:20:47	21_10_2013	38	63.8	267.7	36.7	0
13:21:07	21_10_2013	38	61.6	256.3	36.5	0
13:21:27	21_10_2013	38	58.1	242.7	36.6	0
13:21:47	21_10_2013	38	55.7	231.7	36.4	0
13:22:07	21_10_2013	38	53.7	223.5	36.3	0
13:22:27	21_10_2013	38	52.4	217.7	36.3	0
13:22:47	21_10_2013	38	51.2	212.5	36.3	0
13:23:07	21_10_2013	38	50.3	208.5	36.2	0
13:23:27	21_10_2013	38	50	207.3	36.2	0
13:23:47	21_10_2013	38	49.7	205.3	36.1	0
13:24:07	21_10_2013	38	49.1	204	36.2	0
13:24:27	21_10_2013	38	49.4	203.5	36	0
13:24:47	21_10_2013	38	49.4	203.8	36	0
13:25:07	21_10_2013	38	49.3	204.7	36.2	0
13:25:27	21_10_2013	38	49.9	206.3	36.1	0
13:25:47	21_10_2013	38	50.4	208.7	36.1	0
13:26:07	21_10_2013	38	50.8	210	36.1	0
13:26:27	21_10_2013	38	51	211	36.1	0
13:26:47	21_10_2013	38	51.3	211	36	0
13:27:07	21_10_2013	38	51.1	210.2	36	0
13:27:27	21_10_2013	38	49.8	205.3	36.1	0
13:27:47	21_10_2013	38	48	198	36	0
13:28:07	21_10_2013	38	46.5	190.2	35.7	0
13:28:27	21_10_2013	38	44.5	182	35.7	0
13:28:47	21_10_2013	38	43.7	177.5	35.6	0
13:29:07	21_10_2013	38	47.1	191	35.5	0
13:29:27	21_10_2013	38	47	190.8	35.5	0
13:29:47	21_10_2013	38	47	190	35.5	0
13:30:07	21_10_2013	38	46.8	190	35.5	0
13:30:27	21_10_2013	38	46.7	189	35.5	0
13:30:47	21_10_2013	38	46.6	189	35.5	0
13:31:07	21_10_2013	38	46.4	188	35.5	0
13:31:27	21_10_2013	38	46.3	187.8	35.5	0
13:31:47	21_10_2013	38	46.3	187	35.4	0
13:32:07	21_10_2013	38	46.3	187	35.4	0
13:32:27	21_10_2013	38	46	186	35.4	0
13:32:47	21_10_2013	38	45.9	185.3	35.4	0
13:33:07	21_10_2013	38	45.8	184.3	35.3	0
13:33:27	21_10_2013	38	45.6	184	35.4	0
13:33:47	21_10_2013	38	45.5	184	35.4	0
13:34:07	21_10_2013	38	45.4	184	35.5	0
13:34:27	21_10_2013	38	45.5	184.8	35.5	0
13:34:47	21_10_2013	38	46.1	186	35.3	0
13:35:07	21_10_2013	38	46.3	186.7	35.3	0
13:35:27	21_10_2013	38	46.3	187	35.3	0
13:35:47	21_10_2013	38	46.6	188	35.3	0
13:36:07	21_10_2013	38	46.9	189	35.2	0
13:36:27	21_10_2013	38	46.8	188.3	35.3	0

## Sheet: 1 analysis
Humidity	Time			PtO2		Tissue temp						Sp02	Spo2 average			Humidity	Start	bt am	bt h	Humidity	PtO2		Tissue temp	Change PtO2		Change temp	Change PtO2	Change Tissue temp			Time	Humidity	Body temp	heat lamp	heat pad
Humid	12:18:07			66.2		36.6						nr			On	Humid	12:04	35.9		1	66.2667		36.6				18.9556	1.57778			10:30:00	0		1	5
Humid	12:18:27			66.3		36.6									Off	Ambient	12:19:00		36.9	0	45.8333		35.8333	20.4333		0.766667					10:40:00	0		1	5
Humid	12:18:47			66.3		36.6									On	Humid	12:34:00	37.2		1	66.2		37.8								11:05:00	0		0	1
Ambient	12:33:07			46.2		35.8									Off	Ambient	12:49:00		38	0	47.8333		36.0667	18.3667		1.73333					11:18:00	0		0	1
Ambient	12:33:27			45.6		35.8									On	Humid	13:04:00	37.5		1	64.8333		37.5								11:26:00	0		0	0
Ambient	12:33:47			45.7		35.9									Off	Ambient	13:19:00		37.7	0	46.7667		35.2667	18.0667		2.23333					11:36:00	0		0	0
Humid	12:48:07			66.3	289	37.8									On	Humid				1											11:40:00	0		0	0
Humid	12:48:27			66.2	289	37.8									Off	Ambient				0											11:50:00	0		0	0
Humid	12:48:47			66.1	288	37.8									On	Humid															11:57:00	0		0	5
Ambient	13:03:07			47.6	196.5	36																									12:08:00	1		0	5
Ambient	13:03:27			48	198.2	36																									12:18:00	0		1	5
Ambient	13:03:47			47.9	199	36.2																									12:28:00	0		1	5
Humid	13:18:07			64.8	280	37.5																									12:36:00	1		0	5
Humid	13:18:27			64.8	280	37.5																									12:50:00	0		0	3
Humid	13:18:47			64.9	280	37.5																									13:01:00	1		0	3
Ambient	13:35:47	21_10_2013	1900-02-07	46.6	188	35.3																									13:15:00	0		0	3
Ambient	13:36:07	21_10_2013	1900-02-07	46.9	189	35.2																												0
Ambient	13:36:27	21_10_2013	1900-02-07	46.8	188.3	35.3

## Sheet: 2
Time			Pto2		Tissue temp
08:32:35	25_10_2013	63	0	0	0
09:48:57	25_10_2013	63	0	0	0
09:49:17	25_10_2013	63	0	0	0
09:49:37	25_10_2013	38	0	0	0
09:49:57	25_10_2013	38	52.8	179.8	30.8
09:50:17	25_10_2013	38	38.1	134	31.3
09:50:37	25_10_2013	38	31.1	111.3	31.5
09:50:57	25_10_2013	38	27.2	96.7	31.2
09:51:17	25_10_2013	38	24.1	85.8	31
09:51:37	25_10_2013	38	23.3	84.5	30.5
09:51:57	25_10_2013	38	20.6	71.3	30
09:52:17	25_10_2013	38	19.7	69.7	30.2
09:52:37	25_10_2013	38	19.1	68.5	30.6
09:52:57	25_10_2013	38	17.5	63	30.6
09:53:17	25_10_2013	38	15.5	56.5	30.9
09:53:37	25_10_2013	38	13.9	51.8	31.1
09:53:57	25_10_2013	38	13.5	50	31
09:54:17	25_10_2013	38	14	52.5	31.2
09:54:37	25_10_2013	38	15.1	56.2	31.3
09:54:57	25_10_2013	38	16.1	59	30.8
09:55:17	25_10_2013	38	16.5	60	30.9
09:55:37	25_10_2013	38	15.9	58.7	31.1
09:55:57	25_10_2013	38	15.2	55.5	30.7
09:56:17	25_10_2013	38	14.4	52.7	30.6
09:56:37	25_10_2013	38	14	51.3	30.7
09:56:57	25_10_2013	38	14.3	52.7	30.7
09:57:17	25_10_2013	38	15.3	55.8	30.6
09:57:37	25_10_2013	38	16.2	59.2	30.7
09:57:57	25_10_2013	38	17.2	62.7	30.9
09:58:17	25_10_2013	38	18.4	66.5	30.8
09:58:37	25_10_2013	38	19.5	69.8	30.6
09:58:57	25_10_2013	38	20.5	73.2	30.6
09:59:17	25_10_2013	38	21.3	76.8	31.1
09:59:37	25_10_2013	38	21.6	78.2	31.2
09:59:57	25_10_2013	38	22.6	82.7	31.4
10:00:17	25_10_2013	38	23.2	84	31.3
10:00:37	25_10_2013	38	22.7	81	30.9
10:00:57	25_10_2013	38	21.5	77.2	30.9
10:01:17	25_10_2013	38	20.3	72	30.6
10:01:37	25_10_2013	38	19.1	69.2	30.9
10:01:57	25_10_2013	38	18.7	67.8	30.9
10:02:17	25_10_2013	38	19	68.3	30.9
10:02:37	25_10_2013	38	19.9	72	31
10:02:57	25_10_2013	38	21.3	77.5	31.3
10:03:17	25_10_2013	38	22.5	81.7	31.4
10:03:37	25_10_2013	38	23.3	85	31.5
10:03:57	25_10_2013	38	24	86.7	31.2
10:04:17	25_10_2013	38	23.2	84.5	31.5
10:04:37	25_10_2013	38	23.3	84	31.2
10:04:57	25_10_2013	38	23.3	84	31.2
10:05:17	25_10_2013	38	23.3	84	31.2
10:05:37	25_10_2013	38	0	0	0
10:05:57	25_10_2013	38	0	0	0
10:06:17	25_10_2013	38	0	0	0
10:12:55	25_10_2013	38	0	0	0
10:13:15	25_10_2013	38	25.5	92.7	31.7
10:13:35	25_10_2013	38	25.4	92.5	31.7
10:13:55	25_10_2013	38	25.6	93.7	31.8
10:14:15	25_10_2013	38	25.7	93.7	31.7
10:14:35	25_10_2013	38	26.5	97.2	31.9
10:14:55	25_10_2013	38	27.8	101	31.7
10:15:15	25_10_2013	38	28.3	101.8	31.5
10:15:35	25_10_2013	38	27.3	97.7	31.3
10:15:55	25_10_2013	38	25.4	92	31.7
10:16:15	25_10_2013	38	23.6	86.3	31.7
10:16:35	25_10_2013	38	22.3	81.8	31.7
10:16:55	25_10_2013	38	21.4	78.5	31.5
10:17:15	25_10_2013	38	20.5	75.7	31.7
10:17:35	25_10_2013	38	19.8	73.3	31.8
10:17:55	25_10_2013	38	19.3	72	31.8
10:18:15	25_10_2013	38	19.5	72.8	31.9
10:18:35	25_10_2013	38	19.3	72.2	31.9
10:18:55	25_10_2013	38	18.7	69	31.5
10:19:15	25_10_2013	38	18.5	68.5	31.6
10:19:35	25_10_2013	38	18.9	70.2	31.8
10:19:55	25_10_2013	38	20.7	76.5	31.8
10:20:15	25_10_2013	38	22	81.3	31.8
10:20:35	25_10_2013	38	23.2	86.5	32.3
10:20:55	25_10_2013	38	24.2	89.2	32
10:21:15	25_10_2013	38	24.9	92.2	32.1
10:21:35	25_10_2013	38	25.5	93.7	31.9
10:21:55	25_10_2013	38	26.2	97	32.1
10:22:15	25_10_2013	38	26.7	99.3	32.3
10:22:35	25_10_2013	38	27.3	100.5	32
10:22:55	25_10_2013	38	27.7	102.2	32.1
10:23:15	25_10_2013	38	28.3	103.7	32
10:23:35	25_10_2013	38	28.9	105.7	31.9
10:23:55	25_10_2013	38	29	107.7	32.5
10:24:15	25_10_2013	38	29.7	110.5	32.5
10:24:35	25_10_2013	38	29.9	111	32.4
10:24:55	25_10_2013	38	29.8	111	32.5
10:25:15	25_10_2013	38	30	113	32.9
10:25:35	25_10_2013	38	30.7	115.5	32.9
10:25:55	25_10_2013	38	30.9	116.5	33
10:26:15	25_10_2013	38	31.5	117.3	32.6
10:26:35	25_10_2013	38	31.8	118.5	32.6
10:26:55	25_10_2013	38	32.2	119.3	32.5
10:27:15	25_10_2013	38	29.8	108.8	31.9
10:27:35	25_10_2013	38	28.4	104.7	32.1
10:27:55	25_10_2013	38	27.1	99.5	32.1
10:28:15	25_10_2013	38	25.2	93	32.1
10:28:35	25_10_2013	38	23.8	87.2	31.8
10:28:55	25_10_2013	38	22.6	84	32
10:29:15	25_10_2013	38	22.1	82	31.9
10:29:35	25_10_2013	38	22.1	82.2	32
10:29:55	25_10_2013	38	22.2	83	32.1
10:30:15	25_10_2013	38	22.7	83.8	31.9
10:30:35	25_10_2013	38	23.2	86.2	32.1
10:30:55	25_10_2013	38	24.1	89.8	32.2
10:31:15	25_10_2013	38	25.3	94	32.1
10:31:35	25_10_2013	38	26.3	96.7	32
10:31:55	25_10_2013	38	27	98.2	31.8
10:32:15	25_10_2013	38	26.8	97.8	31.8
10:32:35	25_10_2013	38	26.2	96.5	32
10:32:55	25_10_2013	38	25.5	94.2	32.1
10:33:15	25_10_2013	38	25.1	92.5	32
10:33:35	25_10_2013	38	24.9	92.2	32.1
10:33:55	25_10_2013	38	24.9	92.7	32.4
10:34:15	25_10_2013	38	24.2	94.3	33.5
10:34:35	25_10_2013	38	24.8	99	34.3
10:34:55	25_10_2013	38	26.8	108.7	34.9
10:35:15	25_10_2013	38	29.4	120.3	35.3
10:35:35	25_10_2013	38	34.7	143	35.6
10:35:55	25_10_2013	38	41.3	170.3	35.8
10:36:15	25_10_2013	38	45.3	187.7	36.1
10:36:35	25_10_2013	38	49.6	206.7	36.3
10:36:55	25_10_2013	38	53.4	223	36.4
10:37:15	25_10_2013	38	56	234.3	36.5
10:37:35	25_10_2013	38	57.6	241.5	36.6
10:37:55	25_10_2013	38	58.5	245.7	36.6
10:38:15	25_10_2013	38	60.6	255	36.7
10:38:35	25_10_2013	38	61.4	258.3	36.7
10:38:55	25_10_2013	38	62.2	262	36.8
10:39:15	25_10_2013	38	62.6	264	36.8
10:39:35	25_10_2013	38	63.3	266	36.7
10:39:55	25_10_2013	38	63.9	268.2	36.7
10:40:15	25_10_2013	38	64.8	271.2	36.6
10:40:35	25_10_2013	38	65.7	274	36.5
10:40:55	25_10_2013	38	65.8	275.2	36.6
10:41:15	25_10_2013	38	65.4	273.3	36.6
10:41:35	25_10_2013	38	65.2	273	36.7
10:41:55	25_10_2013	38	65.6	276.3	36.8
10:42:15	25_10_2013	38	66.5	278.7	36.7
10:42:35	25_10_2013	38	67.4	280.7	36.5
10:42:55	25_10_2013	38	68	282.5	36.5
10:43:15	25_10_2013	38	68.3	283.3	36.4
10:43:35	25_10_2013	38	68.3	283.7	36.4
10:43:55	25_10_2013	38	68.2	283	36.4
10:44:15	25_10_2013	38	68.1	282.7	36.4
10:44:35	25_10_2013	38	68.1	283.2	36.5
10:44:55	25_10_2013	38	68.5	284	36.4
10:45:15	25_10_2013	38	69.1	285.5	36.3
10:45:35	25_10_2013	38	69.2	286.8	36.3
10:45:55	25_10_2013	38	69.4	286	36.2
10:46:15	25_10_2013	38	69.7	286	36
10:46:35	25_10_2013	38	69.9	286	36
10:46:55	25_10_2013	38	69.7	286.5	36.1
10:47:15	25_10_2013	38	69.3	285.8	36.2
10:47:35	25_10_2013	38	69.5	285.5	36.1
10:47:55	25_10_2013	38	70	285	35.9
10:48:15	25_10_2013	38	70.3	284.3	35.7
10:48:35	25_10_2013	38	69.4	282.3	35.9
10:48:55	25_10_2013	38	69.9	280.5	35.5
10:49:15	25_10_2013	38	68.8	276.8	35.5
10:49:35	25_10_2013	38	64.5	257.5	35.4
10:49:55	25_10_2013	38	59.9	235.3	34.8
10:50:15	25_10_2013	38	54.2	215.2	35
10:50:35	25_10_2013	38	51.2	199	34.4
10:50:55	25_10_2013	38	47.6	185.5	34.4
10:51:15	25_10_2013	38	44.9	173.7	34.2
10:51:35	25_10_2013	38	42.7	165.3	34.1
10:51:55	25_10_2013	38	40.7	157.8	34
10:52:15	25_10_2013	38	39.3	150.3	33.7
10:52:35	25_10_2013	38	37.8	144.8	33.7
10:52:55	25_10_2013	38	36.7	139.8	33.5
10:53:15	25_10_2013	38	35.8	136	33.4
10:53:35	25_10_2013	38	35.2	132.3	33.1
10:53:55	25_10_2013	38	35.4	134	33.2
10:54:15	25_10_2013	38	36.5	135.8	32.8
10:54:35	25_10_2013	38	35.4	132.8	32.9
10:54:55	25_10_2013	38	35.2	130.5	32.7
10:55:15	25_10_2013	38	35.5	130.7	32.4
10:55:35	25_10_2013	38	35.9	132.5	32.6
10:55:55	25_10_2013	38	36.6	135	32.5
10:56:15	25_10_2013	38	36.6	135.2	32.6
10:56:35	25_10_2013	38	37.1	136	32.4
10:56:55	25_10_2013	38	37.3	137.8	32.5
10:57:15	25_10_2013	38	37.4	137.7	32.4
10:57:35	25_10_2013	38	37.8	138	32.3
10:57:55	25_10_2013	38	37	136.7	32.6
10:58:15	25_10_2013	38	34.6	126.5	32.2
10:58:35	25_10_2013	38	34.5	126	32.1
10:58:55	25_10_2013	38	34.5	125	32
10:59:15	25_10_2013	38	34.3	124.7	32
10:59:35	25_10_2013	38	33.9	123.3	32
10:59:55	25_10_2013	38	33.8	122	31.7
11:00:15	25_10_2013	38	33.3	120	31.7
11:00:35	25_10_2013	38	33.3	119.7	31.6
11:00:55	25_10_2013	38	33.6	120.5	31.5
11:01:15	25_10_2013	38	33.2	120	31.7
11:01:35	25_10_2013	38	33.1	119.8	31.8
11:01:55	25_10_2013	38	33	120.7	32.1
11:02:15	25_10_2013	38	32.8	120	32.2
11:02:35	25_10_2013	38	32.9	120	32.1
11:02:55	25_10_2013	38	33	121.2	32.3
11:03:15	25_10_2013	38	32.8	123.2	32.9
11:03:35	25_10_2013	38	33.6	128.2	33.5
11:03:55	25_10_2013	38	34.4	133	33.8
11:04:15	25_10_2013	38	35.5	138.2	34
11:04:35	25_10_2013	38	37.1	144.7	34.2
11:04:55	25_10_2013	38	40	157.2	34.4
11:05:15	25_10_2013	38	45	177.2	34.6
11:05:35	25_10_2013	38	50.6	199.8	34.7
11:05:55	25_10_2013	38	55.6	220.7	34.9
11:06:15	25_10_2013	38	59.4	236.3	35.1
11:06:35	25_10_2013	38	62.3	248.7	35.2
11:06:55	25_10_2013	38	64.5	258.2	35.3
11:07:15	25_10_2013	38	66.5	267.3	35.4
11:07:35	25_10_2013	38	68	274.3	35.6
11:07:55	25_10_2013	38	68.9	279	35.7
11:08:15	25_10_2013	38	69.9	283.8	35.7
11:08:35	25_10_2013	38	70.4	286.5	35.8
11:08:55	25_10_2013	38	70.6	288	35.9
11:09:15	25_10_2013	38	70.4	288	36
11:09:35	25_10_2013	38	69.9	287.2	36.1
11:09:55	25_10_2013	38	70	288	36.2
11:10:15	25_10_2013	38	70	288.7	36.2
11:10:35	25_10_2013	38	69.8	288.3	36.3
11:10:55	25_10_2013	38	69.8	288.7	36.3
11:11:15	25_10_2013	38	69.8	289	36.4
11:11:35	25_10_2013	38	69.4	288.2	36.4
11:11:55	25_10_2013	38	69.1	287.7	36.5
11:12:15	25_10_2013	38	69.3	288	36.5
11:12:35	25_10_2013	38	69.2	288.8	36.6
11:12:55	25_10_2013	38	68.8	286.7	36.5
11:13:15	25_10_2013	38	67.9	284	36.6
11:13:35	25_10_2013	38	68.2	284.8	36.6
11:13:55	25_10_2013	38	68.2	285.2	36.6
11:14:15	25_10_2013	38	67.5	282	36.6
11:14:35	25_10_2013	38	66.1	276	36.6
11:14:55	25_10_2013	38	63.7	266.2	36.6
11:15:15	25_10_2013	38	61.8	258	36.5
11:15:35	25_10_2013	38	60.7	253.2	36.5
11:15:55	25_10_2013	38	59.6	248.8	36.5
11:16:15	25_10_2013	38	59.3	248.3	36.5
11:16:35	25_10_2013	38	60.5	253.3	36.6
11:16:55	25_10_2013	38	62.4	261.3	36.6
11:17:15	25_10_2013	38	64.6	270.5	36.6
11:17:35	25_10_2013	38	67.1	281.7	36.7
11:17:55	25_10_2013	38	70.3	295.3	36.7
11:18:15	25_10_2013	38	71.8	301.5	36.8
11:18:35	25_10_2013	38	71.8	302	36.8
11:18:55	25_10_2013	38	71.3	299.8	36.8
11:19:15	25_10_2013	38	70.9	288	35.8
11:19:35	25_10_2013	38	46	180.3	34.3
11:19:55	25_10_2013	38	40.7	157	34.1
11:20:15	25_10_2013	38	40.3	156	34
11:20:35	25_10_2013	38	40	154	34
11:20:55	25_10_2013	38	39.8	153	33.8
11:21:15	25_10_2013	38	39.7	152.5	33.8
11:21:35	25_10_2013	38	39.3	151	33.8
11:21:55	25_10_2013	38	38.8	150	33.8
11:22:15	25_10_2013	38	39	148.2	33.5
11:22:35	25_10_2013	38	38.6	147.3	33.6
11:22:55	25_10_2013	38	38.5	147.2	33.6
11:23:15	25_10_2013	38	37.8	144.2	33.5
11:23:35	25_10_2013	38	37.9	143.3	33.3
11:23:55	25_10_2013	38	37.2	140	33.1
11:24:15	25_10_2013	38	36.9	138.2	33
11:24:35	25_10_2013	38	36	134.3	32.9
11:24:55	25_10_2013	38	35.3	132.2	32.9
11:25:15	25_10_2013	38	34.9	132	33.2
11:25:35	25_10_2013	38	34.4	129.7	33.1
11:25:55	25_10_2013	38	33.9	127.8	33
11:26:15	25_10_2013	38	33.7	127.5	33.1
11:26:35	25_10_2013	38	33.6	126.8	33.1
11:26:55	25_10_2013	38	33.5	125.7	33
11:27:15	25_10_2013	38	33.1	124	32.9
11:27:35	25_10_2013	38	32.7	121.2	32.6
11:27:55	25_10_2013	38	31.4	116.5	32.6
11:28:15	25_10_2013	38	30.1	112.2	32.6
11:28:35	25_10_2013	38	28.9	107.3	32.5
11:28:55	25_10_2013	38	27.8	103.3	32.5
11:29:15	25_10_2013	38	27	100.8	32.5
11:29:35	25_10_2013	38	26.7	99.5	32.4
11:29:55	25_10_2013	38	26.8	99.5	32.3
11:30:15	25_10_2013	38	26.9	100.2	32.4
11:30:35	25_10_2013	38	27.1	101.2	32.5
11:30:55	25_10_2013	38	27.5	102.7	32.5
11:31:15	25_10_2013	38	27.7	104.2	32.7
11:31:35	25_10_2013	38	28.2	106.2	32.8
11:31:55	25_10_2013	38	29	108.7	32.7
11:32:15	25_10_2013	38	29.7	110.5	32.5
11:32:35	25_10_2013	38	30.2	112.5	32.6
11:32:55	25_10_2013	38	31.1	117.5	33
11:33:15	25_10_2013	38	32.8	126.7	33.7
11:33:35	25_10_2013	38	36.6	143.7	34.2
11:33:55	25_10_2013	38	41.3	163	34.5
11:34:15	25_10_2013	38	46.4	183.5	34.7
11:34:35	25_10_2013	38	50	199	34.9
11:34:55	25_10_2013	38	53.2	213	35.1
11:35:15	25_10_2013	38	55.8	223.3	35.2
11:35:35	25_10_2013	38	57.4	232	35.5
11:35:55	25_10_2013	38	59.3	239.8	35.6
11:36:15	25_10_2013	38	60.9	246.8	35.6
11:36:35	25_10_2013	38	62.5	253.5	35.7
11:36:55	25_10_2013	38	64.4	261.7	35.7
11:37:15	25_10_2013	38	66.3	270.2	35.9
11:37:35	25_10_2013	38	67.5	275.8	35.9
11:37:55	25_10_2013	38	68.6	279.8	35.9
11:38:15	25_10_2013	38	69.3	284	36
11:38:35	25_10_2013	38	70.3	288.2	36.1
11:38:55	25_10_2013	38	71.3	292.7	36.1
11:39:15	25_10_2013	38	72.1	296.7	36.1
11:39:35	25_10_2013	38	72.3	298.2	36.2
11:39:55	25_10_2013	38	73.1	301.2	36.2
11:40:15	25_10_2013	38	73.9	304	36.2
11:40:35	25_10_2013	38	73.9	305	36.3
11:40:55	25_10_2013	38	74.3	306.5	36.3
11:41:15	25_10_2013	38	74.3	306.8	36.3
11:41:35	25_10_2013	38	73.8	305.5	36.4
11:41:55	25_10_2013	38	74	306.3	36.4
11:42:15	25_10_2013	38	74.9	311	36.4
11:42:35	25_10_2013	38	74.9	311	36.5
11:42:55	25_10_2013	38	75	311	36.4
11:43:15	25_10_2013	38	75.2	312	36.4
11:43:35	25_10_2013	38	75.5	313.5	36.5
11:43:55	25_10_2013	38	75.6	315	36.5
11:44:15	25_10_2013	38	75.3	312.2	36.5
11:44:35	25_10_2013	38	77.3	300.5	34.6
11:44:55	25_10_2013	38	73.3	286.3	34.7
11:45:15	25_10_2013	38	67.1	261.5	34.6
11:45:35	25_10_2013	38	62.4	241.7	34.4
11:45:55	25_10_2013	38	58.3	224.7	34.2
11:46:15	25_10_2013	38	53.8	210	34
11:46:35	25_10_2013	38	52.5	198.2	33.5
11:46:55	25_10_2013	38	50.6	188.5	33.1
11:47:15	25_10_2013	38	49.2	182.7	32.9
11:47:35	25_10_2013	38	47.6	176.8	33
11:47:55	25_10_2013	38	46.3	171	32.8
11:48:15	25_10_2013	38	45.1	166.2	32.6
11:48:35	25_10_2013	38	44.2	162	32.5
11:48:55	25_10_2013	38	43.1	158.2	32.5
11:49:15	25_10_2013	38	42.2	154.7	32.5
11:49:35	25_10_2013	38	41.2	150.5	32.4
11:49:55	25_10_2013	38	39.1	143.5	32.5
11:50:15	25_10_2013	38	36.4	134.3	32.5
11:50:35	25_10_2013	38	34.3	126.2	32.4
11:50:55	25_10_2013	38	32.8	120.2	32.3
11:51:15	25_10_2013	38	31.4	116.5	32.5
11:51:35	25_10_2013	38	30.7	113.3	32.4
11:51:55	25_10_2013	38	30.2	111.2	32.1
11:52:15	25_10_2013	38	29.9	109.3	32.1
11:52:35	25_10_2013	38	29.5	108	32.1
11:52:55	25_10_2013	38	29.4	108	32.1
11:53:15	25_10_2013	38	29.3	107.8	32.2
11:53:35	25_10_2013	38	29.7	109	32.1
11:53:55	25_10_2013	38	30.2	111.3	32.3
11:54:15	25_10_2013	38	31	115.8	32.7
11:54:35	25_10_2013	38	32.7	124.5	33.3
11:54:55	25_10_2013	38	36.2	139	33.7
11:55:15	25_10_2013	38	39.7	153.2	33.9
11:55:35	25_10_2013	38	42.6	165.3	34.1
11:55:55	25_10_2013	38	45	174.2	34.1
11:56:15	25_10_2013	38	46.6	180.2	34.1
11:56:35	25_10_2013	38	48	188.5	34.6
11:56:55	25_10_2013	38	50.9	202.5	34.9
11:57:15	25_10_2013	38	54.7	217.8	35
11:57:35	25_10_2013	38	58.1	231.8	35.1
11:57:55	25_10_2013	38	61.3	244.8	35.2
11:58:15	25_10_2013	38	63.6	254.5	35.3
11:58:35	25_10_2013	38	65.6	262.7	35.3
11:58:55	25_10_2013	38	67.3	270.5	35.4
11:59:15	25_10_2013	38	68.9	277.8	35.5
11:59:35	25_10_2013	38	70.4	284	35.6
11:59:55	25_10_2013	38	71.3	288.5	35.7
12:00:15	25_10_2013	38	72	291.7	35.7
12:00:35	25_10_2013	38	72.4	293.5	35.7
12:00:55	25_10_2013	38	72.7	295.2	35.8
12:01:15	25_10_2013	38	73.2	297.5	35.8
12:01:35	25_10_2013	38	73.5	299.5	35.9
12:01:55	25_10_2013	38	73.5	300.3	36
12:02:15	25_10_2013	38	73.9	302.3	36
12:02:35	25_10_2013	38	74.3	304.7	36.1
12:02:55	25_10_2013	38	74.8	306.7	36.1
12:03:15	25_10_2013	38	74.6	307	36.2
12:03:35	25_10_2013	38	74.8	307.3	36.1
12:03:55	25_10_2013	38	75	308.2	36.2
12:04:15	25_10_2013	38	74.7	308	36.2
12:04:35	25_10_2013	38	74.7	308.2	36.3
12:04:55	25_10_2013	38	75.1	309.7	36.3
12:05:15	25_10_2013	38	75.3	311	36.3
12:05:35	25_10_2013	38	75.2	311	36.3
12:05:55	25_10_2013	38	74.8	310	36.4
12:06:15	25_10_2013	38	74.7	310	36.4
12:06:35	25_10_2013	38	74.8	310	36.4
12:06:55	25_10_2013	38	74.2	308.3	36.5
12:07:15	25_10_2013	38	74.2	308.7	36.5
12:07:35	25_10_2013	38	74.6	310	36.5
12:07:55	25_10_2013	38	74.4	309.5	36.5
12:08:15	25_10_2013	38	73.8	307.5	36.6
12:08:35	25_10_2013	38	73.9	307.8	36.5
12:08:55	25_10_2013	38	74	308.5	36.6
12:09:15	25_10_2013	38	74.3	309.2	36.5
12:09:35	25_10_2013	38	74	308	36.5
12:09:55	25_10_2013	38	73.9	307.7	36.5
12:10:15	25_10_2013	38	73.9	307.7	36.5
12:10:35	25_10_2013	38	72.2	300.2	36.5
12:10:55	25_10_2013	38	70.9	295	36.5
12:11:15	25_10_2013	38	70.6	294	36.5
12:11:35	25_10_2013	38	72.1	292.5	35.8
12:11:55	25_10_2013	38	72.7	291.8	35.5
12:12:15	25_10_2013	38	69.2	275.2	35.2
12:12:35	25_10_2013	38	64	253	35
12:12:55	25_10_2013	38	59.4	232.2	34.7
12:13:15	25_10_2013	38	55.6	214.8	34.3
12:13:35	25_10_2013	38	52.5	198.2	33.6
12:13:55	25_10_2013	38	50.2	185.8	33
12:14:15	25_10_2013	38	47.1	177.2	33.3
12:14:35	25_10_2013	38	45.7	171.5	33.2
12:14:55	25_10_2013	35	44.4	167.3	33.3
12:15:15	25_10_2013	35	0	0	0

## Sheet: 3
Time			Pto2		Tissue temp
14:03:10	28_10_2013	63	0	0	0
14:03:30	28_10_2013	38	0	0	0
14:03:50	28_10_2013	38	18.7	67.3	5.6
14:04:10	28_10_2013	38	76.1	285.7	33.9
14:04:30	28_10_2013	38	56.6	214.7	33.9
14:04:50	28_10_2013	38	45.6	174.5	33.9
14:05:10	28_10_2013	38	38.8	149.5	34
14:05:30	28_10_2013	38	33.7	131.3	34.1
14:05:50	28_10_2013	38	31.1	120.7	33.9
14:06:10	28_10_2013	38	29	113.5	34.1
14:06:30	28_10_2013	38	27.6	108.8	34.2
14:06:50	28_10_2013	38	27	109.2	34.3
14:07:10	28_10_2013	38	27.2	107.7	34.2
14:07:30	28_10_2013	38	27	106.3	34.2
14:07:50	28_10_2013	38	26.7	106	34.2
14:08:10	28_10_2013	38	27.2	107.5	34.2
14:08:30	28_10_2013	38	27.7	109	34.1
14:08:50	28_10_2013	38	27.8	108.8	33.9
14:09:10	28_10_2013	38	27.2	107.2	34.1
14:09:30	28_10_2013	38	26.7	105.5	34.2
14:09:50	28_10_2013	38	25.9	102.8	34.3
14:10:10	28_10_2013	38	24.9	99.2	34.3
14:10:30	28_10_2013	38	23.9	95.7	34.4
14:10:50	28_10_2013	38	23.1	92.2	34.2
14:11:10	28_10_2013	38	23.6	93.8	34
14:11:30	28_10_2013	38	24.2	97.3	34.4
14:11:50	28_10_2013	38	26	103	34.2
14:12:10	28_10_2013	38	27.9	110.3	34.1
14:12:30	28_10_2013	38	29.8	117.7	34.2
14:12:50	28_10_2013	38	31.9	126	34.3
14:13:10	28_10_2013	38	34.5	135.3	34.2
14:13:30	28_10_2013	38	36.1	142	34.4
14:13:50	28_10_2013	38	35.9	141.3	34.4
14:14:10	28_10_2013	38	34.5	136	34.4
14:14:30	28_10_2013	38	32.5	128.8	34.5
14:14:50	28_10_2013	38	30.6	121.3	34.5
14:15:10	28_10_2013	38	29.8	118.2	34.4
14:15:30	28_10_2013	38	29	114.3	34.2
14:15:50	28_10_2013	38	29.4	115.7	34.2
14:16:10	28_10_2013	38	29.7	117.7	34.4
14:16:30	28_10_2013	38	30	119	34.5
14:16:50	28_10_2013	38	30.2	120	34.4
14:17:10	28_10_2013	38	30.4	120.3	34.4
14:17:30	28_10_2013	38	31.2	123.7	34.3
14:17:50	28_10_2013	38	32.7	129	34.3
14:18:10	28_10_2013	38	33	129	34.2
14:18:30	28_10_2013	38	33.1	129.7	34.1
14:18:50	28_10_2013	38	33	130	34.2
14:19:10	28_10_2013	38	33.1	130	34.2
14:19:30	28_10_2013	38	33.1	131	34.4
14:19:50	28_10_2013	38	33.2	131.2	34.5
14:20:10	28_10_2013	38	33.4	132	34.5
14:20:30	28_10_2013	38	33.6	133	34.5
14:20:50	28_10_2013	38	33.8	133	34.4
14:21:10	28_10_2013	38	33.9	134	34.4
14:21:30	28_10_2013	38	33.9	134	34.5
14:21:50	28_10_2013	38	34.1	134.8	34.4
14:22:10	28_10_2013	38	34.2	135	34.4
14:22:30	28_10_2013	38	34.4	135.8	34.4
14:22:50	28_10_2013	38	34.3	135.5	34.4
14:23:10	28_10_2013	38	34.3	136	34.5
14:23:30	28_10_2013	38	34.2	136	34.6
14:23:50	28_10_2013	38	34.8	137.5	34.5
14:24:10	28_10_2013	38	35	139	34.6
14:24:30	28_10_2013	38	35.1	139.8	34.7
14:24:50	28_10_2013	38	34.6	138.3	34.9
14:25:10	28_10_2013	38	34.1	136.7	34.9
14:25:30	28_10_2013	38	33.7	134.3	34.7
14:25:50	28_10_2013	38	33.3	133	34.7
14:26:10	28_10_2013	38	33.1	131.8	34.6
14:26:30	28_10_2013	38	32.9	131	34.7
14:26:50	28_10_2013	38	32.8	130.8	34.7
14:27:10	28_10_2013	38	33	131.3	34.7
14:27:30	28_10_2013	38	33	132	34.7
14:27:50	28_10_2013	38	33.1	132	34.7
14:28:10	28_10_2013	38	32.9	132	34.9
14:28:30	28_10_2013	38	32.8	133	35.1
14:28:50	28_10_2013	38	32.5	132	35.3
14:29:10	28_10_2013	38	32.6	132	35.1
14:29:30	28_10_2013	38	32.5	132	35.2
14:29:50	28_10_2013	38	32.9	132.8	35.1
14:30:10	28_10_2013	38	33.8	136	35
14:30:30	28_10_2013	38	34.6	138.8	34.9
14:30:50	28_10_2013	38	35	139.7	34.8
14:31:10	28_10_2013	38	35.4	141.3	34.8
14:31:30	28_10_2013	38	36.4	144.5	34.7
14:31:50	28_10_2013	38	36.8	146.3	34.7
14:32:10	28_10_2013	38	37.1	148	34.8
14:32:30	28_10_2013	38	37.1	148.7	34.9
14:32:50	28_10_2013	38	37.1	149.2	35
14:33:10	28_10_2013	38	36.8	148.3	35.1
14:33:30	28_10_2013	38	36.1	146.3	35.3
14:33:50	28_10_2013	38	35.4	143.8	35.3
14:34:10	28_10_2013	38	34.6	139.5	35.1
14:34:30	28_10_2013	38	33.7	135.5	34.9
14:34:50	28_10_2013	38	33	133.3	35.1
14:35:10	28_10_2013	38	33	133	35
14:35:30	28_10_2013	38	32.8	131.7	34.9
14:35:50	28_10_2013	38	32.4	129.7	34.8
14:36:10	28_10_2013	38	31.9	128.3	34.9
14:36:30	28_10_2013	38	31.5	126.7	34.9
14:36:50	28_10_2013	38	31.3	126	34.9
14:37:10	28_10_2013	38	31.1	125	34.9
14:37:30	28_10_2013	38	31.4	125.5	34.8
14:37:50	28_10_2013	38	31.5	126.7	34.9
14:38:10	28_10_2013	38	31.6	127.3	34.8
14:38:30	28_10_2013	38	31.7	127	34.8
14:38:50	28_10_2013	38	31.5	127	34.9
14:39:10	28_10_2013	38	31.3	127	35.1
14:39:30	28_10_2013	38	31.2	127.5	35.3
14:39:50	28_10_2013	38	32.3	130	35
14:40:10	28_10_2013	38	33.6	134.5	34.8
14:40:30	28_10_2013	38	34.2	136.5	34.8
14:40:50	28_10_2013	38	34.6	136.8	34.5
14:41:10	28_10_2013	38	35	138.8	34.5
14:41:30	28_10_2013	38	35.1	139.2	34.6
14:41:50	28_10_2013	38	34.6	137.3	34.7
14:42:10	28_10_2013	38	34.4	136.5	34.6
14:42:30	28_10_2013	38	33.8	136	35.1
14:42:50	28_10_2013	38	33.1	136.7	35.7
14:43:10	28_10_2013	38	32.6	136	36
14:43:30	28_10_2013	38	32.4	137	36.4
14:43:50	28_10_2013	38	32.7	139.2	36.6
14:44:10	28_10_2013	38	33.7	144.7	36.8
14:44:30	28_10_2013	38	35	150.8	37
14:44:50	28_10_2013	38	36.3	157.2	37.2
14:45:10	28_10_2013	38	37.6	163.3	37.3
14:45:30	28_10_2013	38	38.6	168.7	37.4
14:45:50	28_10_2013	38	39.3	171.7	37.5
14:46:10	28_10_2013	38	39.9	174.8	37.6
14:46:30	28_10_2013	38	40.6	178.2	37.7
14:46:50	28_10_2013	38	41.2	181.2	37.8
14:47:10	28_10_2013	38	41.8	184.3	37.9
14:47:30	28_10_2013	38	42.6	188.3	37.9
14:47:50	28_10_2013	38	43.3	191.8	38
14:48:10	28_10_2013	38	44.3	197	38.1
14:48:30	28_10_2013	38	45.7	203.3	38.2
14:48:50	28_10_2013	38	46.8	209	38.3
14:49:10	28_10_2013	38	47.5	212.5	38.4
14:49:30	28_10_2013	38	48.2	216.3	38.4
14:49:50	28_10_2013	38	49.5	222.7	38.5
14:50:10	28_10_2013	38	51.1	230.2	38.6
14:50:30	28_10_2013	38	52.8	238.3	38.6
14:50:50	28_10_2013	38	54.6	246.7	38.7
14:51:10	28_10_2013	38	55.9	251.8	38.6
14:51:30	28_10_2013	38	56.4	254.2	38.7
14:51:50	28_10_2013	38	55.5	250.2	38.6
14:52:10	28_10_2013	38	54.2	245.2	38.8
14:52:30	28_10_2013	38	53.7	244	38.9
14:52:50	28_10_2013	38	53.6	244	39
14:53:10	28_10_2013	38	53.2	243	39
14:53:30	28_10_2013	38	52.8	241.5	39
14:53:50	28_10_2013	38	52.8	241.8	39.1
14:54:10	28_10_2013	38	53.5	245.5	39.2
14:54:30	28_10_2013	38	53.2	243.8	39.2
14:54:50	28_10_2013	38	52.5	240.8	39.2
14:55:10	28_10_2013	38	51.8	238	39.2
14:55:30	28_10_2013	38	51.4	236.3	39.2
14:55:50	28_10_2013	38	52.1	239	39.2
14:56:10	28_10_2013	38	52.5	241	39.2
14:56:30	28_10_2013	38	52.1	239.7	39.2
14:56:50	28_10_2013	38	50.6	232.7	39.2
14:57:10	28_10_2013	38	49.1	226	39.2
14:57:30	28_10_2013	38	48.2	222.3	39.3
14:57:50	28_10_2013	38	47.8	220.5	39.3
14:58:10	28_10_2013	38	47.5	219.2	39.3
14:58:30	28_10_2013	38	47.4	219	39.3
14:58:50	28_10_2013	38	47.1	217.7	39.3
14:59:10	28_10_2013	38	46.9	217	39.4
14:59:30	28_10_2013	38	47.1	218.7	39.4
14:59:50	28_10_2013	38	48.9	226.8	39.4
15:00:10	28_10_2013	38	51	236	39.4
15:00:30	28_10_2013	38	51.1	237	39.4
15:00:50	28_10_2013	38	51.1	237	39.5
15:01:10	28_10_2013	38	50.4	233.7	39.4
15:01:30	28_10_2013	38	49.6	229.7	39.4
15:01:50	28_10_2013	38	48.9	226.5	39.4
15:02:10	28_10_2013	38	48.3	224	39.4
15:02:30	28_10_2013	38	48.2	223	39.4
15:02:50	28_10_2013	38	48.4	225	39.4
15:03:10	28_10_2013	38	48.1	223.5	39.5
15:03:30	28_10_2013	38	47.3	220.2	39.5
15:03:50	28_10_2013	38	46.6	216.5	39.4
15:04:10	28_10_2013	38	46.8	216.7	39.3
15:04:30	28_10_2013	38	48.1	218.5	38.8
15:04:50	28_10_2013	38	48.5	219.5	38.7
15:05:10	28_10_2013	38	48.3	215.8	38.4
15:05:30	28_10_2013	38	48	210.7	37.8
15:05:50	28_10_2013	38	46.8	202.3	37.4
15:06:10	28_10_2013	38	45.2	197.2	37.6
15:06:30	28_10_2013	38	44.1	193.7	37.8
15:06:50	28_10_2013	38	43.2	189.2	37.7
15:07:10	28_10_2013	38	42.3	184	37.5
15:07:30	28_10_2013	38	41.8	179.5	37.1
15:07:50	28_10_2013	38	41	175.7	37
15:08:10	28_10_2013	38	40.1	170.5	36.8
15:08:30	28_10_2013	38	38.7	166	37
15:08:50	28_10_2013	38	37.6	161.5	37
15:09:10	28_10_2013	38	36.6	157.7	37
15:09:30	28_10_2013	38	36.2	156	37
15:09:50	28_10_2013	38	36.9	157	36.7
15:10:10	28_10_2013	38	38.1	161.7	36.6
15:10:30	28_10_2013	38	38.8	164	36.6
15:10:50	28_10_2013	38	39.3	164	36.2
15:11:10	28_10_2013	38	39.2	163.5	36.2
15:11:30	28_10_2013	38	38.5	161.5	36.3
15:11:50	28_10_2013	38	38.3	159.8	36.2
15:12:10	28_10_2013	38	37.5	157	36.3
15:12:30	28_10_2013	38	36.9	152.7	35.9
15:12:50	28_10_2013	38	35.7	149.2	36.1
15:13:10	28_10_2013	38	34.9	147	36.4
15:13:30	28_10_2013	38	34.1	143.3	36.3
15:13:50	28_10_2013	38	33	139.7	36.4
15:14:10	28_10_2013	38	32.2	136.5	36.4
15:14:30	28_10_2013	38	32	135	36.3
15:14:50	28_10_2013	38	32.1	134.3	36.1
15:15:10	28_10_2013	38	32.1	134.3	36.1
15:15:30	28_10_2013	38	31.8	133.3	36.2
15:15:50	28_10_2013	38	31.5	132.5	36.2
15:16:10	28_10_2013	38	31.5	131.3	36
15:16:30	28_10_2013	38	31.4	130.8	35.9
15:16:50	28_10_2013	38	31.3	129.3	35.7
15:17:10	28_10_2013	38	31.1	129	35.9
15:17:30	28_10_2013	38	31	129.3	35.9
15:17:50	28_10_2013	38	30.8	129.3	36.2
15:18:10	28_10_2013	38	30.2	129	36.5
15:18:30	28_10_2013	38	30	129	36.9
15:18:50	28_10_2013	38	30	129.8	37
15:19:10	28_10_2013	38	30.4	132.3	37.2
15:19:30	28_10_2013	38	30.7	134	37.2
15:19:50	28_10_2013	38	31.1	136	37.3
15:20:10	28_10_2013	38	31.7	138.7	37.4
15:20:30	28_10_2013	38	32.5	142.3	37.4
15:20:50	28_10_2013	38	33.3	146.5	37.5
15:21:10	28_10_2013	38	33.8	149	37.7
15:21:30	28_10_2013	38	34	150.3	37.8
15:21:50	28_10_2013	38	34.5	153	37.8
15:22:10	28_10_2013	38	35.1	156	37.9
15:22:30	28_10_2013	38	36	160	37.9
15:22:50	28_10_2013	38	36.6	162.8	38
15:23:10	28_10_2013	38	37.1	164.8	38
15:23:30	28_10_2013	38	38.4	170.8	38
15:23:50	28_10_2013	38	38.6	171.5	38
15:24:10	28_10_2013	38	38.7	172	38
15:24:30	28_10_2013	38	39	172.7	38
15:24:50	28_10_2013	38	39.5	175.2	38
15:25:10	28_10_2013	38	39.9	177.2	38
15:25:30	28_10_2013	38	40.1	178	38
15:25:50	28_10_2013	38	40.1	178	38
15:26:10	28_10_2013	38	40.3	179	38
15:26:30	28_10_2013	38	40.2	178.5	38
15:26:50	28_10_2013	38	40.6	180.7	38
15:27:10	28_10_2013	38	41.1	182.8	38.1
15:27:30	28_10_2013	38	41.5	184.3	38.1
15:27:50	28_10_2013	38	41.7	185	38
15:28:10	28_10_2013	38	41.2	182.8	38
15:28:30	28_10_2013	38	40.6	180	38
15:28:50	28_10_2013	38	40	177.7	38
15:29:10	28_10_2013	38	39.7	176	38
15:29:30	28_10_2013	38	39.9	177	38
15:29:50	28_10_2013	38	40.1	178	38
15:30:10	28_10_2013	38	40.3	179	38
15:30:30	28_10_2013	38	40.1	177.8	38
15:30:50	28_10_2013	38	39.5	175.5	38
15:31:10	28_10_2013	38	39.3	174.5	38
15:31:30	28_10_2013	38	39	174	38
15:31:50	28_10_2013	38	39.5	176	38
15:32:10	28_10_2013	38	40	177.8	38
15:32:30	28_10_2013	38	40.1	178.2	38.1
15:32:50	28_10_2013	38	40.6	180.7	38.1
15:33:10	28_10_2013	38	41.9	185.3	38.1
15:33:30	28_10_2013	38	42.1	187.3	38.1
15:33:50	28_10_2013	38	45.1	200.3	38.1
15:34:10	28_10_2013	38	46	204	38.1
15:34:30	28_10_2013	38	44.5	197.8	38.1
15:34:50	28_10_2013	38	42.5	188.8	38.1
15:35:10	28_10_2013	38	40.5	180	38.1
15:35:30	28_10_2013	38	38.7	171.8	38
15:35:50	28_10_2013	38	37.3	163.2	37.5
15:36:10	28_10_2013	38	36.1	157.5	37.4
15:36:30	28_10_2013	38	35.8	155	37.2
15:36:50	28_10_2013	38	37	155.5	36.5
15:37:10	28_10_2013	38	35.5	148.3	36.1
15:37:30	28_10_2013	38	34.6	144.7	36.1
15:37:50	28_10_2013	38	33.2	138.7	36
15:38:10	28_10_2013	38	32.3	134	35.9
15:38:30	28_10_2013	38	32.3	133.3	35.7
15:38:50	28_10_2013	38	32.3	133.2	35.7
15:39:10	28_10_2013	38	31.8	131.5	35.8
15:39:30	28_10_2013	38	31.2	129	35.7
15:39:50	28_10_2013	38	30.5	126.3	35.6
15:40:10	28_10_2013	38	30.1	124.5	35.6
15:40:30	28_10_2013	38	29.6	121.7	35.5
15:40:50	28_10_2013	38	28.9	118.5	35.4
15:41:10	28_10_2013	38	28.1	116.2	35.5
15:41:30	28_10_2013	38	27.8	114.2	35.4
15:41:50	28_10_2013	38	27.5	113	35.4
15:42:10	28_10_2013	38	27.2	112	35.4
15:42:30	28_10_2013	38	26.7	110.7	35.5
15:42:50	28_10_2013	38	26.8	110	35.3
15:43:10	28_10_2013	38	27.1	110	35.1
15:43:30	28_10_2013	38	26.7	109.3	35.2
15:43:50	28_10_2013	38	26.5	108.3	35.2
15:44:10	28_10_2013	38	26.1	107.2	35.3
15:44:30	28_10_2013	38	25.9	106	35.1
15:44:50	28_10_2013	38	25.6	104.8	35.1
15:45:10	28_10_2013	38	25.4	103.2	35
15:45:30	28_10_2013	38	25.1	102.7	35
15:45:50	28_10_2013	38	24.8	101.5	35.1
15:46:10	28_10_2013	38	24.8	101	35
15:46:30	28_10_2013	38	24.9	101	34.9
15:46:50	28_10_2013	38	24.9	101	34.8
15:47:10	28_10_2013	38	24.8	101	35
15:47:30	28_10_2013	38	24.9	101.2	34.9
15:47:50	28_10_2013	38	24.6	100	34.9
15:48:10	28_10_2013	38	24.4	99.8	35
15:48:30	28_10_2013	38	24.4	99.8	34.9
15:48:50	28_10_2013	38	24.5	100	35
15:49:10	28_10_2013	38	24.5	99.3	34.8
15:49:30	28_10_2013	38	24.5	99	34.6
15:49:50	28_10_2013	38	24.2	97.5	34.6
15:50:10	28_10_2013	38	24	96.2	34.4
15:50:30	28_10_2013	38	23.6	95	34.5
15:50:50	28_10_2013	38	23.5	95	34.6
15:51:10	28_10_2013	38	23.2	94	34.7
15:51:30	28_10_2013	38	23.5	94.5	34.5
15:51:50	28_10_2013	38	23.5	95.8	34.9
15:52:10	28_10_2013	38	23.6	97	35
15:52:30	28_10_2013	38	23.8	98	35.2
15:52:50	28_10_2013	38	23.8	99	35.4
15:53:10	28_10_2013	38	24.1	100.8	35.7
15:53:30	28_10_2013	38	24.8	104.3	35.9
15:53:50	28_10_2013	38	25.9	109	36
15:54:10	28_10_2013	38	26.8	113	36
15:54:30	28_10_2013	38	27.4	115.7	36.2
15:54:50	28_10_2013	38	28.2	119.5	36.3
15:55:10	28_10_2013	38	29.1	123.5	36.4
15:55:30	28_10_2013	38	29.9	127.5	36.5
15:55:50	28_10_2013	38	30.6	130.7	36.7
15:56:10	28_10_2013	38	31.2	134	36.8
15:56:30	28_10_2013	38	31.8	136.5	36.8
15:56:50	28_10_2013	38	32.6	139.5	36.8
15:57:10	28_10_2013	38	33.1	141.8	36.8
15:57:30	28_10_2013	38	33.1	142	36.9
15:57:50	28_10_2013	38	33.1	142.3	36.9
15:58:10	28_10_2013	38	33.2	143	36.9
15:58:30	28_10_2013	38	33.5	144.2	36.9
15:58:50	28_10_2013	38	34.1	147	37
15:59:10	28_10_2013	38	34.5	149	37.1
15:59:30	28_10_2013	38	34.6	150.2	37.2
15:59:50	28_10_2013	38	34.9	151.5	37.2
16:00:10	28_10_2013	38	35.1	153	37.3
16:00:30	28_10_2013	38	35.6	155	37.4
16:00:50	28_10_2013	38	35.8	156.2	37.4
16:01:10	28_10_2013	38	36.2	158.2	37.5
16:01:30	28_10_2013	38	36.2	158.5	37.5
16:01:50	28_10_2013	38	36	158	37.6
16:02:10	28_10_2013	38	35.8	157	37.6
16:02:30	28_10_2013	38	35.9	157.5	37.6
16:02:50	28_10_2013	38	36.5	160.2	37.6
16:03:10	28_10_2013	38	36.7	161.5	37.6
16:03:30	28_10_2013	38	37.2	163.5	37.6
16:03:50	28_10_2013	38	37.7	165.5	37.6
16:04:10	28_10_2013	38	38.1	167.5	37.7
16:04:30	28_10_2013	38	38.3	168.2	37.7
16:04:50	28_10_2013	38	37.5	165	37.7
16:05:10	28_10_2013	38	36.1	159.7	37.8
16:05:30	28_10_2013	38	36.1	160	37.8
16:05:50	28_10_2013	38	36.6	162	37.8
16:06:10	28_10_2013	38	37.5	166.2	37.9
16:06:30	28_10_2013	38	37.8	168	37.9
16:06:50	28_10_2013	38	37.7	166.3	37.8
16:07:10	28_10_2013	38	37.8	165	37.4
16:07:30	28_10_2013	38	38.3	166.3	37.3
16:07:50	28_10_2013	35	39.2	168.5	37.1
16:12:29	28_10_2013	38	0	0	0
16:12:49	28_10_2013	38	96.5	349.2	32.8
16:13:09	28_10_2013	38	73.6	268.7	32.9
16:13:29	28_10_2013	38	62.3	225.3	32.5
16:13:49	28_10_2013	38	23.7	222	10.9
16:14:09	28_10_2013	38	52.7	196	33.2
16:14:29	28_10_2013	38	47.9	181	33.5
16:14:49	28_10_2013	38	45.9	172.2	33.3
16:15:09	28_10_2013	38	44	165.5	33.3
16:15:29	28_10_2013	38	42.2	159.3	33.3
16:15:49	28_10_2013	38	41.9	157.5	33.2
16:16:09	28_10_2013	38	40.8	155.2	33.5
16:16:29	28_10_2013	38	39.8	151.8	33.6
16:16:49	28_10_2013	38	39.4	149.7	33.4
16:17:09	28_10_2013	38	38.9	147.5	33.4
16:17:29	28_10_2013	38	39.1	146.8	33.1
16:17:49	28_10_2013	38	38.8	146.2	33.3
16:18:09	28_10_2013	38	38.8	146.3	33.2
16:18:29	28_10_2013	38	38.6	145.5	33.2
16:18:49	28_10_2013	38	38.2	145.3	33.4
16:19:09	28_10_2013	38	38.3	144	33.1
16:19:29	28_10_2013	38	37.9	143.2	33.2
16:19:49	28_10_2013	38	37.7	141.3	33
16:20:09	28_10_2013	38	38.1	142.7	33
16:20:29	28_10_2013	38	37.6	140.5	32.9
16:20:49	28_10_2013	38	37.2	139.2	33
16:21:09	28_10_2013	38	37.2	139	33
16:21:29	28_10_2013	38	37.1	139.3	33.1
16:21:49	28_10_2013	38	37.6	140.3	32.9
16:22:09	28_10_2013	38	37.4	139.8	33
16:22:29	28_10_2013	38	37.2	140	33.1
16:22:49	28_10_2013	38	37	139.2	33.2
16:23:09	28_10_2013	38	37.5	140	32.9
16:23:29	28_10_2013	38	37.4	139.7	32.9
16:23:49	28_10_2013	38	37.1	140.3	33.3
16:24:09	28_10_2013	38	38	142.8	33.1
16:24:29	28_10_2013	38	38.6	146.2	33.3
16:24:49	28_10_2013	38	37.8	144.8	33.7
16:25:09	28_10_2013	38	36.3	140.5	33.9
16:25:29	28_10_2013	38	34.6	134.7	34
16:25:49	28_10_2013	38	37	146.2	33.6
16:26:09	28_10_2013	38	32.8	120.2	32.3
16:26:29	28_10_2013	38	27.6	102.5	32.5
16:26:49	28_10_2013	38	24.7	92.8	32.7
16:27:09	28_10_2013	38	23.2	88.3	32.9
16:27:29	28_10_2013	38	22.4	86.3	33.2
16:27:49	28_10_2013	38	22	86	33.5
16:28:09	28_10_2013	38	21.9	86.5	33.9
16:28:29	28_10_2013	38	22	87.8	34.2

## Sheet: 4
Time			Pto2		Tissue temp
08:43:37	28_10_2013	63	0	0	0
10:05:47	28_10_2013	35	0	0	0
10:08:50	28_10_2013	38	0	0	0
10:09:10	28_10_2013	38	43.5	160.3	32.8
10:09:30	28_10_2013	38	38.9	144	32.8
10:09:50	28_10_2013	38	35.3	130.7	32.6
10:10:10	28_10_2013	38	32.1	120.2	32.8
10:10:30	28_10_2013	38	29.7	112.3	33
10:10:50	28_10_2013	38	28	106.3	33.1
10:11:10	28_10_2013	38	26.9	102.8	33.2
10:11:30	28_10_2013	38	26.1	100.7	33.4
10:11:50	28_10_2013	38	25	96.8	33.5
10:12:10	28_10_2013	38	23.6	91.7	33.4
10:12:30	28_10_2013	38	22.5	87.5	33.4
10:12:50	28_10_2013	38	22.1	86	33.5
10:13:10	28_10_2013	38	22.2	86.7	33.5
10:13:30	28_10_2013	38	22.3	87	33.4
10:13:50	28_10_2013	38	22.2	86.7	33.5
10:14:10	28_10_2013	38	22.1	86	33.5
10:14:30	28_10_2013	38	22.2	87	33.6
10:14:50	28_10_2013	38	22.3	87.7	33.7
10:15:10	28_10_2013	38	22.5	88	33.7
10:15:30	28_10_2013	38	22.4	88.2	33.9
10:15:50	28_10_2013	38	22.3	88	33.8
10:16:10	28_10_2013	38	22.3	88	33.9
10:16:30	28_10_2013	38	22	87.5	34
10:16:50	28_10_2013	38	22	87	34
10:17:10	28_10_2013	38	21.9	87	34
10:17:30	28_10_2013	38	21.9	87	34
10:17:50	28_10_2013	38	21.8	87	34.2
10:18:10	28_10_2013	38	21.8	87	34.1
10:18:30	28_10_2013	38	22.2	88.3	34
10:18:50	28_10_2013	38	22.6	90	34.1
10:19:10	28_10_2013	38	23	91	34.1
10:19:30	28_10_2013	38	23.3	92	33.9
10:19:50	28_10_2013	38	23.4	92.8	34.1
10:20:10	28_10_2013	38	23.4	93	34.1
10:20:30	28_10_2013	38	23.5	93	34.1
10:20:50	28_10_2013	38	23.6	93	33.9
10:21:10	28_10_2013	38	23.6	94	34.1
10:21:30	28_10_2013	38	23.9	94.7	34.1
10:21:50	28_10_2013	38	24.1	95	34
10:22:10	28_10_2013	38	24.1	96	34.2
10:22:30	28_10_2013	38	24.1	96	34.3
10:22:50	28_10_2013	38	23.9	95.3	34.3
10:23:10	28_10_2013	38	23.6	94.2	34.4
10:23:30	28_10_2013	38	23.9	95.8	34.4
10:23:50	28_10_2013	38	24.6	99	34.5
10:24:10	28_10_2013	38	24.6	99	34.5
10:24:30	28_10_2013	38	24.6	99	34.5
10:24:50	28_10_2013	38	24.7	99	34.5
10:25:10	28_10_2013	38	24.8	99	34.5
10:25:30	28_10_2013	38	24.9	99.2	34.4
10:25:50	28_10_2013	38	24.9	99.5	34.5
10:26:10	28_10_2013	38	24.9	99	34.4
10:26:30	28_10_2013	38	24.6	99	34.5
10:26:50	28_10_2013	38	24.6	98.8	34.6
10:27:10	28_10_2013	38	24.7	99.3	34.5
10:27:30	28_10_2013	38	24.9	100	34.5
10:27:50	28_10_2013	38	25.1	100.8	34.6
10:28:10	28_10_2013	38	25.7	103.2	34.5
10:28:30	28_10_2013	38	26.3	105	34.4
10:28:50	28_10_2013	38	26.7	106.3	34.4
10:29:10	28_10_2013	38	26.7	107	34.5
10:29:30	28_10_2013	38	26.8	107.3	34.6
10:29:50	28_10_2013	38	27.1	108.8	34.6
10:30:10	28_10_2013	38	27.2	108.8	34.6
10:30:30	28_10_2013	38	27.2	109	34.6
10:30:50	28_10_2013	38	27.2	109.2	34.7
10:31:10	28_10_2013	38	27.1	109	34.6
10:31:30	28_10_2013	38	27.5	109.8	34.5
10:31:50	28_10_2013	38	27.9	111	34.5
10:32:10	28_10_2013	38	27.9	111.2	34.5
10:32:30	28_10_2013	38	27.8	110.5	34.4
10:32:50	28_10_2013	38	27.4	109	34.5
10:33:10	28_10_2013	38	26.8	107.2	34.5
10:33:30	28_10_2013	38	26	103.7	34.4
10:33:50	28_10_2013	38	24.7	98.3	34.4
10:34:10	28_10_2013	38	23.1	92.3	34.3
10:34:30	28_10_2013	38	21.5	85.7	34.1
10:34:50	28_10_2013	38	20.1	80.5	34.2
10:35:10	28_10_2013	38	18.6	74.7	34
10:35:30	28_10_2013	38	17.6	71	34
10:35:50	28_10_2013	38	17.1	69	34
10:36:10	28_10_2013	38	17	68.8	34.1
10:36:30	28_10_2013	38	17.2	69.3	34.1
10:36:50	28_10_2013	38	17.4	70.2	34.2
10:37:10	28_10_2013	38	17.6	71.5	34.2
10:37:30	28_10_2013	38	18.3	73.7	34.1
10:37:50	28_10_2013	38	18.9	76.3	34.1
10:38:10	28_10_2013	38	19.7	78.8	34.1
10:38:30	28_10_2013	38	20.5	82.2	34.1
10:38:50	28_10_2013	38	21.3	85.3	34.2
10:39:10	28_10_2013	38	22.2	88.5	34.2
10:39:30	28_10_2013	38	22.9	91.7	34.3
10:39:50	28_10_2013	38	23.7	95	34.3
10:40:10	28_10_2013	38	24.6	98.3	34.4
10:40:30	28_10_2013	38	25.4	101.7	34.5
10:40:50	28_10_2013	38	26.1	104.2	34.4
10:41:10	28_10_2013	38	26.6	106.2	34.4
10:41:30	28_10_2013	38	27.1	108.3	34.5
10:41:50	28_10_2013	38	27.4	109.8	34.6
10:42:10	28_10_2013	38	27.8	111	34.6
10:42:30	28_10_2013	38	28	112.2	34.6
10:42:50	28_10_2013	38	28.1	113.2	34.8
10:43:10	28_10_2013	38	28.4	114.5	34.8
10:43:30	28_10_2013	38	28.8	115.7	34.7
10:43:50	28_10_2013	38	29	116.5	34.8
10:44:10	28_10_2013	38	29.4	117.5	34.6
10:44:30	28_10_2013	38	29.4	118	34.8
10:44:50	28_10_2013	38	29.2	117.8	34.8
10:45:10	28_10_2013	38	29.4	119	35
10:45:30	28_10_2013	38	29.5	119.8	35
10:45:50	28_10_2013	38	29.5	120	35.1
10:46:10	28_10_2013	38	29.7	120	35
10:46:30	28_10_2013	38	29.7	120	35
10:46:50	28_10_2013	38	29.7	120.2	35
10:47:10	28_10_2013	38	29.8	120.5	35
10:47:30	28_10_2013	38	29.3	118.3	34.9
10:47:50	28_10_2013	38	28.8	116	34.9
10:48:10	28_10_2013	38	28.5	115	34.9
10:48:30	28_10_2013	38	27.7	112	34.9
10:48:50	28_10_2013	38	26.2	106.3	34.9
10:49:10	28_10_2013	38	24.2	98.8	35
10:49:30	28_10_2013	38	21.7	90.3	35.4
10:49:50	28_10_2013	38	19.5	82.3	35.7
10:50:10	28_10_2013	38	17.6	75.2	35.9
10:50:30	28_10_2013	38	16.4	71.2	36.1
10:50:50	28_10_2013	38	15.9	69.8	36.3
10:51:10	28_10_2013	38	16.1	70.5	36.4
10:51:30	28_10_2013	38	16.7	73.5	36.5
10:51:50	28_10_2013	38	17.7	78.3	36.7
10:52:10	28_10_2013	38	18.8	82.8	36.8
10:52:30	28_10_2013	38	19.7	87	36.9
10:52:50	28_10_2013	38	21	92.5	37
10:53:10	28_10_2013	38	22.6	99.2	37.1
10:53:30	28_10_2013	38	24.4	107.7	37.2
10:53:50	28_10_2013	38	26.8	117.8	37.3
10:54:10	28_10_2013	38	29.2	128.3	37.3
10:54:30	28_10_2013	38	31.9	139.7	37.4
10:54:50	28_10_2013	38	34.1	149.8	37.5
10:55:10	28_10_2013	38	36.6	161.3	37.6
10:55:30	28_10_2013	38	38.3	168.7	37.7
10:55:50	28_10_2013	38	39.2	172.8	37.8
10:56:10	28_10_2013	38	40.1	176.5	37.8
10:56:30	28_10_2013	38	41.6	184.5	38
10:56:50	28_10_2013	38	43	191	38.1
10:57:10	28_10_2013	38	42.8	190	38.1
10:57:30	28_10_2013	38	42.9	190.8	38.1
10:57:50	28_10_2013	38	43.4	193.2	38.1
10:58:10	28_10_2013	38	43.6	194	38.1
10:58:30	28_10_2013	38	44.1	196.7	38.2
10:58:50	28_10_2013	38	45.7	204.2	38.3
10:59:10	28_10_2013	38	46.9	209.2	38.3
10:59:30	28_10_2013	38	47.5	212.3	38.3
10:59:50	28_10_2013	38	48.7	217.8	38.4
11:00:10	28_10_2013	38	49.1	220	38.4
11:00:30	28_10_2013	38	48.5	217.3	38.4
11:00:50	28_10_2013	38	47.9	214.7	38.5
11:01:10	28_10_2013	38	46.7	209.5	38.5
11:01:30	28_10_2013	38	46	207	38.5
11:01:50	28_10_2013	38	46.2	207.8	38.5
11:02:10	28_10_2013	38	45.8	206.2	38.5
11:02:30	28_10_2013	38	46.5	209.5	38.5
11:02:50	28_10_2013	38	46.6	210.2	38.5
11:03:10	28_10_2013	38	47.2	212.8	38.5
11:03:30	28_10_2013	38	47.9	215.8	38.5
11:03:50	28_10_2013	38	49.6	223.7	38.6
11:04:10	28_10_2013	38	50.8	229	38.6
11:04:30	28_10_2013	38	51.1	230.7	38.6
11:04:50	28_10_2013	38	52.4	236.3	38.7
11:05:10	28_10_2013	38	52.9	235.3	38.3
11:05:30	28_10_2013	38	52.2	230.2	38
11:05:50	28_10_2013	38	50.8	222.2	37.8
11:06:10	28_10_2013	38	48.2	209.5	37.6
11:06:30	28_10_2013	38	46.3	199.7	37.3
11:06:50	28_10_2013	38	44.2	189.5	37.1
11:07:10	28_10_2013	38	43.1	183.7	37
11:07:30	28_10_2013	38	39.3	164	36.2
11:07:50	28_10_2013	38	36.4	148.2	35.5
11:08:10	28_10_2013	38	36.2	148	35.4
11:08:30	28_10_2013	38	36.1	147	35.4
11:08:50	28_10_2013	38	35.9	146	35.4
11:09:10	28_10_2013	38	35.7	145	35.3
11:09:30	28_10_2013	38	35.7	144.5	35.3
11:09:50	28_10_2013	38	35.5	144	35.3
11:10:10	28_10_2013	38	35.5	143.5	35.2
11:10:30	28_10_2013	38	35	141.7	35.1
11:10:50	28_10_2013	38	34.3	138.3	35.1
11:11:10	28_10_2013	38	33.9	136	34.9
11:11:30	28_10_2013	38	33.4	133.5	34.8
11:11:50	28_10_2013	38	32.9	131.3	34.7
11:12:10	28_10_2013	38	32.4	129	34.6
11:12:30	28_10_2013	38	32	127.3	34.5
11:12:50	28_10_2013	38	31.6	125	34.5
11:13:10	28_10_2013	38	31.1	122.8	34.4
11:13:30	28_10_2013	38	30.4	120.3	34.4
11:13:50	28_10_2013	38	30.1	119	34.3
11:14:10	28_10_2013	38	29.9	118	34.2
11:14:30	28_10_2013	38	29.8	117	34.1
11:14:50	28_10_2013	38	29.6	116.2	34.1
11:15:10	28_10_2013	38	29.4	115.2	34.1
11:15:30	28_10_2013	38	29.2	114.2	34
11:15:50	28_10_2013	38	29	113.2	34
11:16:10	28_10_2013	38	28.8	113	34
11:16:30	28_10_2013	38	28.6	112.2	34.1
11:16:50	28_10_2013	38	28.7	112	33.9
11:17:10	28_10_2013	38	28.7	112	33.8
11:17:30	28_10_2013	38	28.8	111.8	33.8
11:17:50	28_10_2013	38	28.8	112	33.7
11:18:10	28_10_2013	38	28.8	111.3	33.7
11:18:30	28_10_2013	38	28.7	111	33.7
11:18:50	28_10_2013	38	28.6	111	33.7
11:19:10	28_10_2013	38	28.6	111	33.7
11:19:30	28_10_2013	38	28.7	111	33.6
11:19:50	28_10_2013	38	28.5	110	33.6
11:20:10	28_10_2013	38	28.2	109	33.6
11:20:30	28_10_2013	38	28.1	109	33.6
11:20:50	28_10_2013	38	28.1	108.8	33.5
11:21:10	28_10_2013	38	28	108.3	33.6
11:21:30	28_10_2013	38	28.1	110.7	34.1
11:21:50	28_10_2013	38	28.8	114.7	34.4
11:22:10	28_10_2013	38	30	120.5	34.8
11:22:30	28_10_2013	38	31.4	127.2	35.1
11:22:50	28_10_2013	38	33.1	135	35.3
11:23:10	28_10_2013	38	35	143.5	35.5
11:23:30	28_10_2013	38	36.9	151.7	35.7
11:23:50	28_10_2013	38	38.3	158	35.9
11:24:10	28_10_2013	38	39.4	163.7	36.1
11:24:30	28_10_2013	38	40.8	170.5	36.2
11:24:50	28_10_2013	38	41.9	176	36.4
11:25:10	28_10_2013	38	42.9	180.7	36.5
11:25:30	28_10_2013	38	43.7	184.7	36.6
11:25:50	28_10_2013	38	44.3	187.5	36.7
11:26:10	28_10_2013	38	44.9	190.5	36.8
11:26:30	28_10_2013	38	46.2	196.2	36.9
11:26:50	28_10_2013	38	46.9	199.8	36.9
11:27:10	28_10_2013	38	47.2	201.2	36.9
11:27:30	28_10_2013	38	47.3	202	37
11:27:50	28_10_2013	38	47.4	202.3	37
11:28:10	28_10_2013	38	47.2	202.2	37.1
11:28:30	28_10_2013	38	47.4	203	37.1
11:28:50	28_10_2013	38	47.6	204.3	37.2
11:29:10	28_10_2013	38	48.2	207.5	37.2
11:29:30	28_10_2013	38	48.1	207.5	37.3
11:29:50	28_10_2013	38	48.1	207.7	37.4
11:30:10	28_10_2013	38	47.9	207.7	37.4
11:30:30	28_10_2013	38	48.3	209.7	37.4
11:30:50	28_10_2013	38	48.9	212.2	37.5
11:31:10	28_10_2013	38	49.2	213.5	37.5
11:31:30	28_10_2013	38	48.8	212.3	37.6
11:31:50	28_10_2013	38	48.7	212.2	37.6
11:32:10	28_10_2013	38	48.7	212.8	37.7
11:32:30	28_10_2013	38	49.1	214	37.7
11:32:50	28_10_2013	38	49.4	215.7	37.7
11:33:10	28_10_2013	38	49.4	216.2	37.7
11:33:30	28_10_2013	38	49.9	219	37.8
11:33:50	28_10_2013	38	50.7	222.8	37.8
11:34:10	28_10_2013	38	51.5	226.2	37.9
11:34:30	28_10_2013	38	52.2	229.2	37.9
11:34:50	28_10_2013	38	52.5	231	37.9
11:35:10	28_10_2013	38	52.8	232	37.9
11:35:30	28_10_2013	38	52.7	232	37.9
11:35:50	28_10_2013	38	52.5	230.8	37.9
11:36:10	28_10_2013	38	52	229	37.9
11:36:30	28_10_2013	38	51.1	223.8	37.8
11:36:50	28_10_2013	38	50.6	218.3	37.4
11:37:10	28_10_2013	38	49.6	212.2	37.1
11:37:30	28_10_2013	38	48.2	204.8	36.9
11:37:50	28_10_2013	38	46.8	197.3	36.7
11:38:10	28_10_2013	38	45.1	188.3	36.4
11:38:30	28_10_2013	38	44.1	181.5	36
11:38:50	28_10_2013	38	42.8	175	35.7
11:39:10	28_10_2013	38	41.5	168.5	35.5
11:39:30	28_10_2013	38	40.3	163.2	35.4
11:39:50	28_10_2013	38	39.2	158.5	35.3
11:40:10	28_10_2013	38	38.3	154.8	35.3
11:40:30	28_10_2013	38	37.4	150.8	35.2
11:40:50	28_10_2013	38	36.5	146.8	35
11:41:10	28_10_2013	38	35.1	141.7	35.1
11:41:30	28_10_2013	38	34.9	140.8	35.1
11:41:50	28_10_2013	38	34.6	139	35.1
11:42:10	28_10_2013	38	33.8	136.3	35
11:42:30	28_10_2013	38	32.5	130	34.8
11:42:50	28_10_2013	38	31.6	126.2	34.7
11:43:10	28_10_2013	38	31.6	125.7	34.6
11:43:30	28_10_2013	38	31.4	124.7	34.5
11:43:50	28_10_2013	38	31.3	124.2	34.4
11:44:10	28_10_2013	38	31.8	125.7	34.4
11:44:30	28_10_2013	38	32.4	128.2	34.4
11:44:50	28_10_2013	38	33.1	130	34.3
11:45:10	28_10_2013	38	33.2	130.7	34.3
11:45:30	28_10_2013	38	33.6	132.2	34.2
11:45:50	28_10_2013	38	33.7	131.8	34.2
11:46:10	28_10_2013	38	33.4	130.8	34.2
11:46:30	28_10_2013	38	33.2	129.8	34.1
11:46:50	28_10_2013	38	33	129	34.1
11:47:10	28_10_2013	38	32.8	128	34.1
11:47:30	28_10_2013	38	32.6	126.5	33.9
11:47:50	28_10_2013	38	32.3	125.5	33.9
11:48:10	28_10_2013	38	31.7	123.3	33.9
11:48:30	28_10_2013	38	31.5	122.3	33.9
11:48:50	28_10_2013	38	31.3	121.7	33.8
11:49:10	28_10_2013	38	30.8	119.8	33.8
11:49:30	28_10_2013	38	29.9	116	33.8
11:49:50	28_10_2013	38	28.3	109.8	33.8
11:50:10	28_10_2013	38	27.4	106	33.6
11:50:30	28_10_2013	38	26.8	104	33.6
11:50:50	28_10_2013	38	27.4	106.2	33.6
11:51:10	28_10_2013	38	28.3	110.7	33.9
11:51:30	28_10_2013	38	29.9	117.8	34.2
11:51:50	28_10_2013	38	31.9	126.5	34.5
11:52:10	28_10_2013	38	34.8	139.3	34.8
11:52:30	28_10_2013	38	36	145	35
11:52:50	28_10_2013	38	37.8	152.8	35.2
11:53:10	28_10_2013	38	39.3	159.8	35.4
11:53:30	28_10_2013	38	40.4	165.3	35.6
11:53:50	28_10_2013	38	42.2	173.2	35.8
11:54:10	28_10_2013	38	43.7	180	35.9
11:54:30	28_10_2013	38	44.5	184.2	36
11:54:50	28_10_2013	38	44.9	186.3	36.1
11:55:10	28_10_2013	38	45.1	187.7	36.2
11:55:30	28_10_2013	38	45.7	191	36.3
11:55:50	28_10_2013	38	46.5	194.7	36.4
11:56:10	28_10_2013	38	47.3	198.3	36.5
11:56:30	28_10_2013	38	48	201.3	36.5
11:56:50	28_10_2013	38	48.6	203.8	36.5
11:57:10	28_10_2013	38	49	205.7	36.5
11:57:30	28_10_2013	38	49.6	208	36.5
11:57:50	28_10_2013	38	50	209.7	36.5
11:58:10	28_10_2013	38	50.7	212.5	36.5
11:58:30	28_10_2013	38	51.1	213.7	36.5
11:58:50	28_10_2013	38	51.3	214.8	36.5
11:59:10	28_10_2013	38	51.3	215.5	36.5
11:59:30	28_10_2013	38	50.8	213.3	36.6
11:59:50	28_10_2013	38	50.9	214.2	36.6
12:00:10	28_10_2013	38	51.3	216.2	36.7
12:00:30	28_10_2013	38	51.3	217	36.8
12:00:50	28_10_2013	38	51.2	217	36.9
12:01:10	28_10_2013	38	51.2	217.7	36.9
12:01:30	28_10_2013	38	51.3	218	36.9
12:01:50	28_10_2013	38	51	216.5	36.8
12:02:10	28_10_2013	38	51.3	218	36.9
12:02:30	28_10_2013	38	52.9	225	36.9
12:02:50	28_10_2013	38	54.5	232	37
12:03:10	28_10_2013	38	54.6	232.5	37
12:03:30	28_10_2013	38	54.8	233	37
12:03:50	28_10_2013	38	54.9	233.5	37
12:04:10	28_10_2013	38	54.9	234	37
12:04:30	28_10_2013	38	55	234	37
12:04:50	28_10_2013	38	55	234	37
12:05:10	28_10_2013	38	55.2	234.8	37
12:05:30	28_10_2013	38	55.3	235	37
12:05:50	28_10_2013	38	55.4	236	37
12:06:10	28_10_2013	38	55.5	236	37
12:06:30	28_10_2013	38	55.3	232.2	36.6
12:06:50	28_10_2013	38	53.9	222	36.1
12:07:10	28_10_2013	38	52	212.7	35.8
12:07:30	28_10_2013	38	49.6	201.8	35.6

## Sheet: 5
Time			Pto2		Tissue temp
10:16:12	29_10_2013	63	0	0	0
10:16:32	29_10_2013	63	0	0	0
10:16:52	29_10_2013	63	0	0	0
10:17:12	29_10_2013	35	0	0	0
10:17:32	29_10_2013	35	0	0	0
10:17:52	29_10_2013	35	0	0	0
10:18:12	29_10_2013	35	0	0	0
10:18:32	29_10_2013	35	0	0	0
10:18:52	29_10_2013	35	0	0	0
10:19:12	29_10_2013	35	0	0	0
10:19:32	29_10_2013	38	0	0	0
10:19:52	29_10_2013	38	94.5	680.5	21.3
10:20:12	29_10_2013	38	75.9	266.5	31.8
10:20:32	29_10_2013	38	61.9	217.2	31.7
10:20:52	29_10_2013	38	54.7	193.7	31.7
10:21:12	29_10_2013	38	49.8	177	31.8
10:21:32	29_10_2013	38	46.4	165	31.7
10:21:52	29_10_2013	38	42.7	153.5	31.9
10:22:12	29_10_2013	38	39.3	143	32.3
10:22:32	29_10_2013	38	36.5	134.5	32.5
10:22:52	29_10_2013	38	34.8	128.5	32.5
10:23:12	29_10_2013	38	33.8	124.5	32.4
10:23:32	29_10_2013	38	33.2	121.7	32.3
10:23:52	29_10_2013	38	32.6	120.2	32.4
10:24:12	29_10_2013	38	32.2	119	32.5
10:24:32	29_10_2013	38	32.1	119.8	32.7
10:24:52	29_10_2013	38	33.1	123.5	32.7
10:25:12	29_10_2013	38	32.5	122	32.9
10:25:32	29_10_2013	38	33	122.8	32.7
10:25:52	29_10_2013	38	33.1	123	32.7
10:26:12	29_10_2013	38	32.7	122	32.8
10:26:32	29_10_2013	38	32.6	120.5	32.4
10:26:52	29_10_2013	38	32.4	119.2	32.3
10:27:12	29_10_2013	38	32	119	32.5
10:27:32	29_10_2013	38	32.1	118.2	32.4
10:27:52	29_10_2013	38	32.1	118.2	32.4
10:28:12	29_10_2013	38	31.7	118	32.6
10:28:32	29_10_2013	38	31.5	118	32.8
10:28:52	29_10_2013	38	31.3	118.2	33.1
10:29:12	29_10_2013	38	31.4	118	32.8
10:29:32	29_10_2013	38	31.3	117.8	32.9
10:29:52	29_10_2013	38	31.2	118	33.1
10:30:12	29_10_2013	38	30.9	118	33.3
10:30:32	29_10_2013	38	30.7	117	33.3
10:30:52	29_10_2013	38	31	117.7	33.1
10:31:12	29_10_2013	38	1103	.2 117	.0 32.9
10:31:32	29_10_2013	38	31.1	117	33
10:31:52	29_10_2013	38	31.3	118	32.9
10:32:12	29_10_2013	38	31.5	118	32.8
10:32:32	29_10_2013	38	31.6	118	32.8
10:32:52	29_10_2013	38	31.5	118	32.7
10:33:12	29_10_2013	38	31.5	118	32.7
10:33:32	29_10_2013	38	31.5	118	32.8
10:33:52	29_10_2013	38	31.6	118.5	32.9
10:34:12	29_10_2013	38	31.1	117.5	33
10:34:32	29_10_2013	38	30.6	114.7	32.7
10:34:52	29_10_2013	38	30.3	112.8	32.7
10:35:12	29_10_2013	38	29.7	110.5	32.6
10:35:32	29_10_2013	38	29.6	109.7	32.3
10:35:52	29_10_2013	38	29	107.7	32.5
10:36:12	29_10_2013	38	28.6	105.2	32
10:36:32	29_10_2013	38	28.8	105.5	32
10:36:52	29_10_2013	38	29	105.7	31.9
10:37:12	29_10_2013	38	29	106.7	32.1
10:37:32	29_10_2013	38	29.1	107.3	32.3
10:37:52	29_10_2013	38	29.2	107.5	32.2
10:38:12	29_10_2013	38	28.9	107	32.4
10:38:32	29_10_2013	38	28.9	107.2	32.4
10:38:52	29_10_2013	38	28.8	107	32.5
10:39:12	29_10_2013	38	29	107.8	32.4
10:39:32	29_10_2013	38	28.9	107	32.4
10:39:52	29_10_2013	38	29	106.8	32.1
10:40:12	29_10_2013	38	28.8	105.7	32.1
10:40:32	29_10_2013	38	28.6	106	32.3
10:40:52	29_10_2013	38	28.7	106	32.3
10:41:12	29_10_2013	38	28.7	106.3	32.3
10:41:32	29_10_2013	38	28.7	106	32.2
10:41:52	29_10_2013	38	28.7	105.5	32.1
10:42:12	29_10_2013	38	28.8	105.5	32.1
10:42:32	29_10_2013	38	28.8	106.8	32.3
10:42:52	29_10_2013	38	28.6	106	32.4
10:43:12	29_10_2013	38	28.9	107	32.3
10:43:32	29_10_2013	38	29.2	107.8	32.3
10:43:52	29_10_2013	38	29.1	108	32.4
10:44:12	29_10_2013	38	29.1	109	32.6
10:44:32	29_10_2013	38	29.3	109	32.5
10:44:52	29_10_2013	38	29.4	109.2	32.5
10:45:12	29_10_2013	38	29.2	108.8	32.5
10:45:32	29_10_2013	38	29.3	109	32.4
10:45:52	29_10_2013	38	28.8	107.8	32.6
10:46:12	29_10_2013	38	28.3	106.3	32.7
10:46:32	29_10_2013	38	28.2	106	32.7
10:46:52	29_10_2013	38	28.2	106	32.7
10:47:12	29_10_2013	38	28.4	106	32.5
10:47:32	29_10_2013	38	28.2	105	32.5
10:47:52	29_10_2013	38	28.3	106.5	32.8
10:48:12	29_10_2013	38	29.1	111.7	33.3
10:48:32	29_10_2013	38	31.3	120.5	33.5
10:48:52	29_10_2013	38	33.9	131.3	33.8
10:49:12	29_10_2013	38	37	144	34
10:49:32	29_10_2013	38	40.3	157.2	34.3
10:49:52	29_10_2013	38	43.8	171.8	34.5
10:50:12	29_10_2013	38	47.1	185.5	34.6
10:50:32	29_10_2013	38	50	197.5	34.8
10:50:52	29_10_2013	38	52.7	209.2	34.9
10:51:12	29_10_2013	38	55.2	219.5	35
10:51:32	29_10_2013	38	57.3	228.8	35.2
10:51:52	29_10_2013	38	59.3	237.5	35.3
10:52:12	29_10_2013	38	61.2	245.8	35.4
10:52:32	29_10_2013	38	62.8	253	35.5
10:52:52	29_10_2013	38	64.2	259.8	35.6
10:53:12	29_10_2013	38	66.5	272.7	36.1
10:53:32	29_10_2013	38	68.8	288	36.7
10:53:52	29_10_2013	38	68.8	288	36.7
10:54:12	29_10_2013	38	68.7	288	36.7
10:54:32	29_10_2013	38	68.5	288	36.7
10:54:52	29_10_2013	38	68.6	287.5	36.7
10:55:12	29_10_2013	38	68.5	288	36.7
10:55:32	29_10_2013	38	68.6	288	36.7
10:55:52	29_10_2013	38	68.6	288.8	36.8
10:56:12	29_10_2013	38	68.7	289	36.8
10:56:32	29_10_2013	38	68.7	289	36.8
10:56:52	29_10_2013	38	68.7	289.2	36.8
10:57:12	29_10_2013	38	69	290.7	36.8
10:57:32	29_10_2013	38	69.4	292.7	36.9
10:57:52	29_10_2013	38	69.8	295.2	36.9
10:58:12	29_10_2013	38	70.2	297.3	37
10:58:32	29_10_2013	38	70.6	299.5	37.1
10:58:52	29_10_2013	38	71	302.2	37.2
10:59:12	29_10_2013	38	71.6	306	37.2
10:59:32	29_10_2013	38	72.5	310	37.3
10:59:52	29_10_2013	38	73.2	313.8	37.4
11:00:12	29_10_2013	38	73.8	317	37.4
11:00:32	29_10_2013	38	74.2	319.3	37.5
11:00:52	29_10_2013	38	74.3	320	37.5
11:01:12	29_10_2013	38	74.4	320.8	37.5
11:01:32	29_10_2013	38	74.5	321.7	37.6
11:01:52	29_10_2013	38	74.6	322	37.6
11:02:12	29_10_2013	38	74.7	323	37.6
11:02:32	29_10_2013	38	74.7	324	37.7
11:02:52	29_10_2013	38	74.7	324	37.7
11:03:12	29_10_2013	38	74.9	320.8	37.4
11:03:32	29_10_2013	38	72	306.8	37.2
11:03:52	29_10_2013	38	67.1	284	37
11:04:12	29_10_2013	38	62.6	262.3	36.7
11:04:32	29_10_2013	38	58.2	239.3	36
11:04:52	29_10_2013	38	54.7	220.5	35.5
11:05:12	29_10_2013	38	51.1	204.8	35.3
11:05:32	29_10_2013	38	48.1	191.7	35
11:05:52	29_10_2013	38	46	180.7	34.6
11:06:12	29_10_2013	38	41.2	160	34.2
11:06:32	29_10_2013	38	40.9	159	34.1
11:06:52	29_10_2013	38	40.4	155.7	33.9
11:07:12	29_10_2013	38	38.7	148.3	33.7
11:07:32	29_10_2013	38	37.1	141.8	33.6
11:07:52	29_10_2013	38	35.9	137.3	33.6
11:08:12	29_10_2013	38	34.8	133.7	33.6
11:08:32	29_10_2013	38	34	129.7	33.5
11:08:52	29_10_2013	38	33.4	127	33.3
11:09:12	29_10_2013	38	33	125.7	33.3
11:09:32	29_10_2013	38	32.7	124.2	33.2
11:09:52	29_10_2013	38	32.6	123.3	33.2
11:10:12	29_10_2013	38	32.6	123	33
11:10:32	29_10_2013	38	32.4	121.8	32.9
11:10:52	29_10_2013	38	32.5	122	32.9
11:11:12	29_10_2013	38	32.5	122.5	33
11:11:32	29_10_2013	38	32.8	123.2	32.9
11:11:52	29_10_2013	38	32.9	123.2	32.8
11:12:12	29_10_2013	38	32.7	122.7	32.9
11:12:32	29_10_2013	38	32.5	121.7	32.8
11:12:52	29_10_2013	38	32.2	121	32.9
11:13:12	29_10_2013	38	32	119.2	32.6
11:13:32	29_10_2013	38	32	118	32.4
11:13:52	29_10_2013	38	31.7	116.8	32.3
11:14:12	29_10_2013	38	31.5	115.8	32.2
11:14:32	29_10_2013	38	31.6	115.7	32.1
11:14:52	29_10_2013	38	31.2	114.7	32.3
11:15:12	29_10_2013	38	30.9	113.5	32.1
11:15:32	29_10_2013	38	30.7	112.3	32.1
11:15:52	29_10_2013	38	30.4	111.5	32.2
11:16:12	29_10_2013	38	30.4	111	32
11:16:32	29_10_2013	38	30.3	111	32.1
11:16:52	29_10_2013	38	30	110	32.1
11:17:12	29_10_2013	38	29.7	109	32.1
11:17:32	29_10_2013	38	29.2	107.3	32.1
11:17:52	29_10_2013	38	28.7	105.2	32.1
11:18:12	29_10_2013	38	28.4	104.7	32.2
11:18:32	29_10_2013	38	28.6	106	32.4
11:18:52	29_10_2013	38	29.2	109.8	32.8
11:19:12	29_10_2013	38	31.3	119.7	33.3
11:19:32	29_10_2013	38	34.3	132.8	33.8
11:19:52	29_10_2013	38	37.5	146.7	34.2
11:20:12	29_10_2013	38	40.6	160.7	34.6
11:20:32	29_10_2013	38	43.8	174	34.9
11:20:52	29_10_2013	38	46.3	185	35.1
11:21:12	29_10_2013	38	48.9	196.8	35.3
11:21:32	29_10_2013	38	51.1	207.5	35.5
11:21:52	29_10_2013	38	53.5	218.3	35.7
11:22:12	29_10_2013	38	56.2	231.2	36
11:22:32	29_10_2013	38	59.4	245.7	36.2
11:22:52	29_10_2013	38	62.1	257.7	36.3
11:23:12	29_10_2013	38	64.1	266.2	36.4
11:23:32	29_10_2013	38	65.7	273.5	36.5
11:23:52	29_10_2013	38	67.1	280.2	36.6
11:24:12	29_10_2013	38	68.1	285.5	36.7
11:24:32	29_10_2013	38	69	290.3	36.8
11:24:52	29_10_2013	38	69.7	294	36.9
11:25:12	29_10_2013	38	70.4	298.2	37
11:25:32	29_10_2013	38	70.9	301.7	37.1
11:25:52	29_10_2013	38	71.6	305.5	37.2
11:26:12	29_10_2013	38	72.3	310.2	37.4
11:26:32	29_10_2013	38	72.8	312.5	37.4
11:26:52	29_10_2013	38	73.9	319	37.6
11:27:12	29_10_2013	38	74.7	325	37.8
11:27:32	29_10_2013	38	74.8	325	37.8
11:27:52	29_10_2013	38	74.8	326	37.8
11:28:12	29_10_2013	38	74.9	326	37.8
11:28:32	29_10_2013	38	75.1	327	37.8
11:28:52	29_10_2013	38	75.2	327.5	37.8
11:29:12	29_10_2013	38	75.2	328	37.8
11:29:32	29_10_2013	38	75.8	331	37.9
11:29:52	29_10_2013	38	76.2	333.5	37.9
11:30:12	29_10_2013	38	77	337	38
11:30:32	29_10_2013	38	77.6	338.8	37.9
11:30:52	29_10_2013	38	77.7	339.8	37.9
11:31:12	29_10_2013	38	78.3	342.2	37.9
11:31:32	29_10_2013	38	78.6	343.5	37.9
11:31:52	29_10_2013	38	78.7	344	38
11:32:12	29_10_2013	38	78.5	344.2	38
11:32:32	29_10_2013	38	78.6	345.8	38.1
11:32:52	29_10_2013	38	78.8	347	38.2
11:33:12	29_10_2013	38	78.7	343.5	37.9
11:33:32	29_10_2013	38	78	335.2	37.5
11:33:52	29_10_2013	38	74.5	315	37
11:34:12	29_10_2013	38	70.1	293	36.7
11:34:32	29_10_2013	38	66	270.8	36.1
11:34:52	29_10_2013	38	61.9	252.5	35.9
11:35:12	29_10_2013	38	57.8	233.8	35.6
11:35:32	29_10_2013	38	55.1	218.7	35
11:35:52	29_10_2013	38	51.8	205.2	34.9
11:36:12	29_10_2013	38	49.4	195.2	34.8
11:36:32	29_10_2013	38	47.2	184.7	34.4
11:36:52	29_10_2013	38	45.3	178	34.6
11:37:12	29_10_2013	38	43.9	171.8	34.5
11:37:32	29_10_2013	38	42.5	166.5	34.4
11:37:52	29_10_2013	38	41.6	161.3	34.1
11:38:12	29_10_2013	38	40.8	157	33.9
11:38:32	29_10_2013	38	39.6	153	34
11:38:52	29_10_2013	38	38.9	148.7	33.7
11:39:12	29_10_2013	38	37.6	143	33.5
11:39:32	29_10_2013	38	37.5	142.7	33.5
11:39:52	29_10_2013	38	37.1	141	33.3
11:40:12	29_10_2013	38	36.7	138.7	33.2
11:40:32	29_10_2013	38	36.1	136.7	33.3
11:40:52	29_10_2013	38	35.5	134.3	33.3
11:41:12	29_10_2013	38	35.3	133	33.1
11:41:32	29_10_2013	38	35	130.5	32.8
11:41:52	29_10_2013	38	34.5	129.5	33
11:42:12	29_10_2013	38	34.1	128	33
11:42:32	29_10_2013	38	33.7	127.2	33.1
11:42:52	29_10_2013	38	33.6	125.7	32.8
11:43:12	29_10_2013	38	33.3	124.3	32.8
11:43:32	29_10_2013	38	32.8	123.2	32.9
11:43:52	29_10_2013	38	32.4	122	33
11:44:12	29_10_2013	38	31.9	119.8	32.9
11:44:32	29_10_2013	38	31.3	117.2	32.8
11:44:52	29_10_2013	38	30.8	116.3	33
11:45:12	29_10_2013	38	30.2	114.8	33.1
11:45:32	29_10_2013	38	29.8	113.3	33.2
11:45:52	29_10_2013	38	29.6	113	33.2
11:46:12	29_10_2013	38	29.3	111.8	33.3
11:46:32	29_10_2013	38	28.9	109.7	33
11:46:52	29_10_2013	38	28.6	108.3	33
11:47:12	29_10_2013	38	28.5	107	32.7
11:47:32	29_10_2013	38	28.2	106	32.9
11:47:52	29_10_2013	38	28.1	107	33.1
11:48:12	29_10_2013	38	28.1	108.7	33.5
11:48:32	29_10_2013	38	28.9	112.7	33.9
11:48:52	29_10_2013	38	30.9	121.7	34.2
11:49:12	29_10_2013	38	33.5	133.2	34.5
11:49:32	29_10_2013	38	37.7	151.2	34.9
11:49:52	29_10_2013	38	40.1	160.3	35
11:50:12	29_10_2013	38	42.5	171.3	35.2
11:50:32	29_10_2013	38	44.9	181.5	35.4
11:50:52	29_10_2013	38	47.7	193.8	35.5
11:51:12	29_10_2013	38	50.5	205.7	35.6
11:51:32	29_10_2013	38	52.8	215.3	35.7
11:51:52	29_10_2013	38	54.5	223	35.9
11:52:12	29_10_2013	38	56	229.8	35.9
11:52:32	29_10_2013	38	57.2	235.5	36
11:52:52	29_10_2013	38	59.1	243.8	36.1
11:53:12	29_10_2013	38	60.9	251.7	36.2
11:53:32	29_10_2013	38	62.6	258.8	36.3
11:53:52	29_10_2013	38	63.9	265.2	36.3
11:54:12	29_10_2013	38	64.5	268	36.4
11:54:32	29_10_2013	38	65.5	272.5	36.4
11:54:52	29_10_2013	38	66	275	36.5
11:55:12	29_10_2013	38	66.5	277.7	36.6
11:55:32	29_10_2013	38	67.1	280.5	36.6
11:55:52	29_10_2013	38	67.8	284	36.6
11:56:12	29_10_2013	38	68.8	288.2	36.7
11:56:32	29_10_2013	38	69.3	290.7	36.7
11:56:52	29_10_2013	38	70.2	295.2	36.8
11:57:12	29_10_2013	38	70.7	297.5	36.8
11:57:32	29_10_2013	38	68.2	287	36.8
11:57:52	29_10_2013	38	63.3	266.3	36.8
11:58:12	29_10_2013	38	61.6	260	36.9
11:58:32	29_10_2013	38	62.8	265.8	36.9
11:58:52	29_10_2013	38	62.6	265.2	37
11:59:12	29_10_2013	38	62.7	266.2	37
11:59:32	29_10_2013	38	63.6	269.8	37
11:59:52	29_10_2013	38	62.8	266.2	37
12:00:12	29_10_2013	38	63.1	268	37.1
12:00:32	29_10_2013	38	62.8	267.5	37.1
12:00:52	29_10_2013	38	60.9	257.7	37.1
12:01:12	29_10_2013	38	61.5	261.8	37.1
12:01:32	29_10_2013	38	60.7	258.7	37.1
12:01:52	29_10_2013	38	61.3	266	37.2
12:02:12	29_10_2013	38	61.1	261.5	37.2
12:02:32	29_10_2013	38	62.1	265.7	37.2
12:02:52	29_10_2013	38	63.2	269.7	37.3
12:03:12	29_10_2013	38	62.3	266.5	37.3
12:03:32	29_10_2013	38	59.4	248.7	36.6
12:03:52	29_10_2013	38	60	251.2	36.5

## Sheet: SPO2 HW v A
Humidity	1	2	3	4	5				1	2	3	4	5
Humid										81						81	93
Humid																95	95
Humid	nr								nr							94	94
Ambient										93	70	90	96			88	70
Ambient																87	94
Ambient																92	95
Humid										95	88	93	98			93	90
Humid																91	93
Humid																89	91
Ambient										95	94	93	95			98	96
Ambient																95	95
Ambient																76	96
Humid										94	87	91	95
Humid
Humid
Ambient										94	95	91	96
Ambient
Ambient																89.9167	91.8333
Humid										93	92	89	76
Humid
Humid
Ambient
Ambient
Ambient
Humid										94
Humid
Humid
							Ambient			94	82	91.5	95.5	90.75	average Spo2
							Humid			94.3333	87.5	92	96.5	92.5833
							per rat							6.06218	stdev
							t-Test: Paired Two Sample for Means							3.85501
								Variable 1	Variable 2
							Mean	90.75	92.5833	sqrt
							Variance	36.75	14.8611	6.06218	3.85501
							Observations	4	4
							Pearson Correlation	0.974669
							Hypothesized Mean Difference	0
							df	3
							t Stat	-1.49003
							P(T<=t) one-tail	0.116496
							t Critical one-tail	2.35336
							P(T<=t) two-tail	0.232991
							t Critical two-tail	3.18245
							per trial
							t-Test: Paired Two Sample for Means
								Variable 1	Variable 2
							Mean	89.9167	91.8333
							Variance	39.5379	50.697	6.28792	7.12018
							Observations	12	12
							Pearson Correlation	0.0910355
							Hypothesized Mean Difference	0
							df	11
							t Stat	-0.732841
							P(T<=t) one-tail	0.239491
							t Critical one-tail	1.79588
							P(T<=t) two-tail	0.478981
							t Critical two-tail	2.20099

## Sheet: Body t HWv A
	p														p									Heat lamp							Heat pad
Humidity	1	1	2	2	3	3	4	4	5	5					1	2	3	4	5					1	2	3	4	5			1	2	3	4	5		5	5
Humid																																					3	5
Humid																																					3	3
Humid																																					5	5
Ambient													36.9	35.9								1	0														5	5
Ambient													38	37.2								0.5	0								5	5	5	5	5		5	5
Ambient	35.9		37.7		37.3		37		37.3				37.7	37.5	1	0.5	1.4	2.1	0.4			1.4	0	1	1	1	1	1		total number of trials with heat lamp on	5	5	5	5	5		5	5
Humid													38.2	37.7								2.1	0														5	5
Humid													38.3	37.2								0.4	0									5	5	5	5		2	3.5
Humid		36.9		38.2		38.7		39.1		37.7			37.9	37.2								0.8	0	1	0	1	1	2		total number of trials with heat lamp on	5	5	5	5	5		5	5
Ambient													38.1	37.3								1.1	0														5	5
Ambient													38.7	37.3								1	0								5	5	5	5	5		5	5
Ambient	37.2		37.2		37.9		38.1		36.8				38.9	37.9	0.8	1.1	1	-0.8	1.2			-0.8	0	0.2	0.4	0.285714	0.333333	0.285714		fraction of total trial time with heat lamp on	5	5	5	5	5		5	5
Humid													37.6	38								1.2	0														5	5
Humid													39.1	37								0.2	0									5	5	5	5		5	5
Humid		38		38.3		38.9		37.3		38			37.3	38.1								0.7	0	0.2	0	0.4	0.142857	0.333333		fraction of total trial time with heat lamp on	3	5	5	5	5		5	5
Ambient													36.7	36.6								-0.4	0
Ambient													37.7	37.3								0.1	0									5	5	5	5
Ambient	37.5		37.2		38		36.6		37.1				38	36.8	0.2	0.7	-0.4	0.1	1.5			1.5	0	0	1	1	1	1		trials with hl on during data collection	3	5	2	5	5		4.5625	4.78125
Humid													38.6	37.1								0.8	0										2
Humid																																5	2	5	5
Humid		37.7		37.9		37.6		36.7		38.6														1	0	1	0	0		trials with hl on during data collection	3	5		5	5	av
Ambient													37.9813	37.2563															5	total number of trials with heat lamp on	4.6	5	4.5	5	5	4.82	average heat pad setting per condition
Ambient																													5		3.66667	5	4	5	5	4.53333
Ambient			37.3													0.8																				0.248998	std
Humid																													30.0952	Percentage of total trial time with heat lamp on						0.649786
Humid																													21.5238					average heat pad setting per condition
Humid				38.1																														t-Test: Paired Two Sample for Means
Ambient	36.8667		37.3667		37.7333		37.2333		37.05		37.25	average temp during data collection			0.666667	0.775	0.666667	0.466667	0.8	0.675	average change in temp with each comparison per rat								4	Total # trials with hl on in the 10 mins preceding data collection				per rat
Humid		37.5333		38.1333		38.4		37.7		37.85	37.9233				0	0	0	0	0	0.131498	stdev								2						Variable 1	Variable 2
	36.8667	37.3667	37.7333	37.2333	37.05							stdev																						Mean	4.82	4.53333
	37.5333	38.1333	38.4	37.7	37.85																													Variance	0.062	0.422222	0.248998	0.649786
	1	2	3	4	5	6	7	8	9	10		Trials			3	4	3	3	3	32	Total trials													Observations	5	5
		0.666667		0.766667		0.666667		0.466667		0.8	0.329562																							Pearson Correlation	0.947698
		0		0		0		0		0	0.345929																							Hypothesized Mean Difference	0
average temp during data collection															average change in temp with each comparison per rat																			df	4
Per rat															t-Test: Paired Two Sample for Means						Situation for using heat lamp													t Stat	1.52123
t-Test: Paired Two Sample for Means																																		P(T<=t) one-tail	0.101424
																Variable 1	Variable 2																	t Critical one-tail	2.13185
	Variable 1	Variable 2													Mean	0.675	0																	P(T<=t) two-tail	0.202848
Mean	37.25	37.9233													Variance	0.0172917	0	0.131498		p9	warming up from 36.3 not turned off until 38.5 (previous 37)													t Critical two-tail	2.77645
Variance	0.108611	0.119667	0.329562	0.345929											Observations	5	5
Observations	5	5													Pearson Correlation	#DIV/0!																		per trial
Pearson Correlation	0.927104														Hypothesized Mean Difference	0																		t-Test: Paired Two Sample for Means
Hypothesized Mean Difference	0														df	4
df	4														t Stat	11.4781																			Variable 1	Variable 2
t Stat	-11.5855														P(T<=t) one-tail	0.000164429																		Mean	4.5625	4.78125
P(T<=t) one-tail	0.00015856														t Critical one-tail	2.13185																		Variance	0.929167	0.365625	0.963933	0.604669
t Critical one-tail	2.13185														P(T<=t) two-tail	0.000328857																		Observations	16	16
P(T<=t) two-tail	0.000317121														t Critical two-tail	2.77645																		Pearson Correlation	0.797074
t Critical two-tail	2.77645																																	Hypothesized Mean Difference	0
															per trial																			df	15
Per trial															t-Test: Paired Two Sample for Means																			t Stat	-1.44707
t-Test: Paired Two Sample for Means																																		P(T<=t) one-tail	0.0842258
																Variable 1	Variable 2																	t Critical one-tail	1.75305
	Variable 1	Variable 2													Mean	0.725	0																	P(T<=t) two-tail	0.168452
Mean	37.9813	37.2563													Variance	0.526	0	0.725259																t Critical two-tail	2.13145
Variance	0.449625	0.301292	0.670541	0.5489											Observations	16	16
Observations	16	16													Pearson Correlation	#DIV/0!
Pearson Correlation	0.305543														Hypothesized Mean Difference	0
Hypothesized Mean Difference	0														df	15
df	15														t Stat	3.99857
t Stat	3.99857														P(T<=t) one-tail	0.000581342
P(T<=t) one-tail	0.000581342														t Critical one-tail	1.75305
t Critical one-tail	1.75305														P(T<=t) two-tail	0.00116268
P(T<=t) two-tail	0.00116268														t Critical two-tail	2.13145
t Critical two-tail	2.13145
