# Supplementary material for: Intra-Operative Tissue Oxygen Tension Is Increased by Local Insufflation of Humidified-Warm CO2 during Open Abdominal Surgery in a Rat Model
Source: PLoS One. 2015 Apr 2;10(4):e0122838. doi: 10.1371/journal.pone.0122838 (PMC4383325; doi:10.1371/journal.pone.0122838)
Supplement: S2 Dataset — (XLSX) [file pone.0122838.s002.xlsx]

## Sheet: 1
Time			PtO2		Tissue Temp	Humidity	Body tem	70						Labchart Time	SpO2		Time	Body temp	body t	Dry	10:52:00
10:45:05	15_11_2013	35	0	0	0												10:13:00	38.8		Humid	11:28:00		ExcelDateTime=	41593.4
10:45:25	15_11_2013	35	0	0	0					Labchart	2:13						10.42			Dry	11:45:00		TimeFormat=	StartOfBlock
10:45:45	15_11_2013	38	0	-0.2	0					PtO2	10:50						10:52:00	37.1		Humid	12:11:00		DateFormat=
10:46:05	15_11_2013	38	232	5 802.2	31.8												11:02:00	37		Dry	12:42:00		ChannelTitle=	SPO2
10:46:25	15_11_2013	38	150	7 525.7	31.9												11:12:00	36.9		Humid	01:07:00		Range=	2.000 V
10:46:45	15_11_2013	38	116	6 409.3	31.9												11:17:00	36.7		Dry	01:32:00		UnitName=	%
10:47:05	15_11_2013	38	97	340	32												11:28:00	37.1					TopValue=	102
10:47:25	15_11_2013	38	80	283.8	32												11:39:00						BottomValue=	38
10:47:45	15_11_2013	38	67.5	240.8	32.1												11:45:00	37.9							00:00:00	70
10:48:05	15_11_2013	38	58.4	210.5	32.3									00:00:00	70		11:55:00	38							00:00:20	70
10:48:25	15_11_2013	38	51.1	185.8	32.5									00:00:20	70		12:00:00	37.9							00:00:40	70
10:48:45	15_11_2013	38	45.8	168.2	32.7									00:00:40	71		12:11:00	37.5							00:01:00	70
10:49:05	15_11_2013	38	42.7	156.8	32.6									00:01:00	73		12:21:00	37.6							00:01:20	70
10:49:25	15_11_2013	38	38.7	143.3	32.7									00:01:20	76		12:31:00								00:01:40	70
10:49:45	15_11_2013	38	36.9	137.2	32.8									00:01:40	76		12:40:00	38.7							00:02:00	70
10:50:05	15_11_2013	38	34.7	128.8	32.8									00:02:00	72		12:42:00	38.8							00:02:20	70
10:50:25	15_11_2013	38	32.7	122.5	32.8									00:02:20	70		12:48:00	38.4							00:02:40	70
10:50:45	15_11_2013	38	31.3	117.2	32.8									00:02:40	76		01:00:00	37.3							00:03:00	70
10:51:05	15_11_2013	38	30.5	115.2	32.8									00:03:00	82		01:07:00	36.6							00:03:20	70
10:51:25	15_11_2013	38	29	109.3	32.9									00:03:20	81		01:17:00	36.7					Interval=	20.000000 s
10:51:45	15_11_2013	38	28.4	106.5	32.7									00:03:40	82		01:27:00	37.3					ExcelDateTime=	41593.4
10:52:05	15_11_2013	38	27.8	103.5	32.4	0	37.1							00:04:00	81		01:32:00	37.4					TimeFormat=	StartOfBlock
10:52:25	15_11_2013	38	27.3	100.8	32.2	0								00:04:20	85		01:42:00	37.4					DateFormat=
10:52:45	15_11_2013	38	26.9	99.3	32.2	0								00:04:40	85		01:52:00	37.4					ChannelTitle=	SPO2
10:53:05	15_11_2013	38	26.8	99	32.1	0								00:05:00	87		01:57:00	36.9					Range=	2.000 V
10:53:25	15_11_2013	38	27	99	32	0								00:05:20	83								UnitName=	%
10:53:45	15_11_2013	38	27	100	32.4	0								00:05:40	82								TopValue=	102
10:54:05	15_11_2013	38	26.3	99	32.6	0								00:06:00	82		min	36.6					BottomValue=	38
10:54:25	15_11_2013	38	25.9	97.2	32.5	0								00:06:20	77										00:00:00	70
10:54:45	15_11_2013	38	25.9	96.5	32.4	0								00:06:40	73										00:00:20	71
10:55:05	15_11_2013	38	26.1	96.5	32.2	0								00:07:00	71										00:00:40	87
10:55:25	15_11_2013	38	26.4	97	32	0								00:07:20	72										00:01:00	87
10:55:45	15_11_2013	38	26.6	97	31.9	0								00:07:40	73										00:01:20	86
10:56:05	15_11_2013	38	26.5	97	31.9	0								00:08:00	73										00:01:40	90
10:56:25	15_11_2013	38	26.4	97	32.1	0								00:08:20	75										00:02:00	90
10:56:45	15_11_2013	38	26.3	97.3	32.2	0								00:08:40	76										00:02:20	90
10:57:05	15_11_2013	38	26.6	98	32.1	0								00:09:00	77										00:02:40	91
10:57:25	15_11_2013	38	26.5	98	32.2	0								00:09:20	77										00:03:00	91
10:57:45	15_11_2013	38	26.8	99	32.1	0								00:09:40	78										00:03:20	92
10:58:07	15_11_2013	38	0	0	0	0								00:10:00	79										00:03:40	89
10:58:27	15_11_2013	38	26.9	98	31.8	0								00:10:20	80										00:04:00	89
10:59:10	15_11_2013	38	0	0	0	0								00:10:40	79										00:04:20	93
10:59:30	15_11_2013	38	27.5	101	32.1	0								00:11:00	83										00:04:40	88
10:59:50	15_11_2013	38	27.9	102.2	32	0								00:11:20	85										00:05:00	89
11:00:10	15_11_2013	38	28.2	103.3	32.1	0								00:11:40	80										00:05:20	92
11:00:30	15_11_2013	38	28.8	105.7	32.1	0								00:12:00	81										00:05:40	92
11:00:50	15_11_2013	38	29.1	106.5	32	0								00:12:20	82										00:06:00	92
11:01:10	15_11_2013	38	29.1	106.5	32	0								00:12:40	86										00:06:20	93
11:01:30	15_11_2013	38	28.7	105.3	32.1	0								00:13:00	88										00:06:40	92
11:01:50	15_11_2013	38	28.4	104	32	0								00:13:20	88										00:07:00	91
11:02:10	15_11_2013	38	28.4	104	32	0	37							00:13:40	87										00:07:20	93
11:02:30	15_11_2013	38	28.2	104	32.2	0								00:14:00	87										00:07:40	92
11:02:50	15_11_2013	38	28.6	105.8	32.3	0								00:14:20	89										00:08:00	92
11:03:10	15_11_2013	38	29.1	107.7	32.3	0								00:14:40	89										00:08:20	92
11:03:30	15_11_2013	38	29.7	108.8	32.1	0								00:15:00	90										00:08:40	93
11:03:50	15_11_2013	38	29.9	110.3	32.3	0								00:15:20	89										00:09:00	93
11:04:10	15_11_2013	38	30.2	112	32.5	0								00:15:40	88										00:09:20	93
11:04:30	15_11_2013	38	30.3	113	32.5	0								00:16:00	88										00:09:40	93
11:04:50	15_11_2013	38	30.6	113.8	32.5	0								00:16:20	88										00:10:00	94
11:05:10	15_11_2013	38	30.9	113.3	32.2	0								00:16:40	88										00:10:20	95
11:05:30	15_11_2013	38	30.4	111.8	32.1	0								00:17:00	87										00:10:40	90
11:05:50	15_11_2013	38	30.6	111.8	32	0								00:17:20	88										00:11:00	84
11:06:10	15_11_2013	38	30.3	110.7	31.9	0								00:17:40	88										00:11:20	77
11:06:30	15_11_2013	38	30.4	110	31.8	0								00:18:00	86										00:11:40	72
11:06:50	15_11_2013	38	30.2	110	31.9	0								00:18:20	84										00:12:00	70
11:07:10	15_11_2013	38	30.4	110.3	31.8	0								00:18:40	85										00:12:20	70
11:07:30	15_11_2013	38	30.6	111	31.8	0								00:19:00	84								Interval=	20.000000 s
11:07:50	15_11_2013	38	30.5	110.8	31.8	0								00:19:20	85								ExcelDateTime=	41593.4
11:08:10	15_11_2013	38	30.5	110	31.7	0								00:19:40	85								TimeFormat=	StartOfBlock
11:08:30	15_11_2013	38	30.7	110.8	31.7	0								00:20:00	83								DateFormat=
11:08:50	15_11_2013	38	30.8	111.2	31.6	0								00:20:20	84								ChannelTitle=	SPO2
11:09:10	15_11_2013	38	31.1	112	31.7	0								00:20:40	84								Range=	2.000 V
11:09:30	15_11_2013	38	31.2	113.2	31.8	0								00:21:00	81								UnitName=	%
11:09:50	15_11_2013	38	31.5	114	31.8	0								00:21:20	82								TopValue=	102
11:10:10	15_11_2013	38	32	115	31.6	0								00:21:40	80								BottomValue=	38
11:10:30	15_11_2013	38	32.2	115.7	31.5	0								00:22:00	79										00:00:00	70
11:10:50	15_11_2013	38	32.4	116.2	31.6	0								00:22:20	78										00:00:20	71
11:11:10	15_11_2013	38	32.6	117.2	31.6	0								00:22:40	77										00:00:40	78
11:11:30	15_11_2013	38	32.7	118	31.6	0								00:23:00	78										00:01:00	79
11:11:50	15_11_2013	38	32.8	118	31.6	0								00:23:20	80								Interval=	20.000000 s
11:12:10	15_11_2013	38	33	118	31.5	0	36.9							00:23:40	79								ExcelDateTime=	41593.4
11:12:30	15_11_2013	38	33.3	119	31.5	0								00:24:00	79								TimeFormat=	StartOfBlock
11:12:50	15_11_2013	38	33	118.5	31.6	0								00:24:20	81								DateFormat=
11:13:10	15_11_2013	38	32.5	116.7	31.6	0								00:24:40	81								ChannelTitle=	SPO2
11:13:30	15_11_2013	38	32.3	116	31.6	0								00:25:00	83								Range=	2.000 V
11:13:50	15_11_2013	38	5208	5.5 115.	7 31.6	0								00:25:20	82								UnitName=	%
11:14:10	15_11_2013	38	32.2	116	31.5	0								00:25:40	81								TopValue=	102
11:14:30	15_11_2013	38	32.2	115.5	31.5	0								00:26:00	81								BottomValue=	38
11:14:50	15_11_2013	38	32.3	115	31.4	0								00:26:20	82										00:00:00	80
11:15:10	15_11_2013	38	32.3	115.8	31.5	0								00:26:40	82										00:00:20	79
11:15:30	15_11_2013	38	32.2	116	31.8	0								00:27:00	85										00:00:40	80
11:15:50	15_11_2013	38	32.2	117	31.8	0								00:27:20	87										00:01:00	79
11:16:10	15_11_2013	38	32.4	117.5	31.8	0								00:27:40	80										00:01:20	76
11:16:30	15_11_2013	38	32.7	118	31.8	0								00:28:00	83										00:01:40	78
11:16:50	15_11_2013	38	33.1	120	31.9	0								00:28:20	85										00:02:00	83
11:17:10	15_11_2013	38	33.2	120.2	31.9	70	36.7							00:28:40	85										00:02:20	83
11:17:30	15_11_2013	38	33.6	121.5	31.8	70								00:29:00	84										00:02:40	81
11:17:50	15_11_2013	38	33.9	124	32.2	70								00:29:20	84										00:03:00	78
11:18:10	15_11_2013	38	33.7	124.2	32.5	70								00:29:40	83										00:03:20	77
11:18:30	15_11_2013	38	33	122.7	32.6	70								00:30:00	82										00:03:40	75
11:18:50	15_11_2013	38	32	119.8	32.8	70								00:30:20	81										00:04:00	73
11:19:10	15_11_2013	38	30.7	115.5	32.9	70								00:30:40	81										00:04:20	70
11:19:30	15_11_2013	38	29.2	110.3	33	70								00:31:00	81										00:04:40	70
11:19:50	15_11_2013	38	27.9	104.8	32.8	70								00:31:20	81										00:05:00	70
11:20:10	15_11_2013	38	26.4	100.5	33.1	70								00:31:40	83										00:05:20	70
11:20:30	15_11_2013	38	24.7	95.2	33.4	70								00:32:00	83								Interval=	20.000000 s
11:20:50	15_11_2013	38	23.4	91.3	33.6	70								00:32:20	81								ExcelDateTime=	41593.4
11:21:10	15_11_2013	38	22.3	87.7	33.8	70								00:32:40	82								TimeFormat=	StartOfBlock
11:21:30	15_11_2013	38	21.3	84.5	33.9	70								00:33:00	81								DateFormat=
11:21:50	15_11_2013	38	20.5	81.7	34	70								00:33:20	82								ChannelTitle=	SPO2
11:22:10	15_11_2013	38	19.9	79.7	34.1	70								00:33:40	83								Range=	2.000 V
11:22:30	15_11_2013	38	19.4	78	34.2	70								00:34:00	86								UnitName=	%
11:22:50	15_11_2013	38	19	77	34.3	70								00:34:20	87								TopValue=	102
11:23:10	15_11_2013	38	18.6	75.5	34.4	70								00:34:40	83								BottomValue=	38
11:23:30	15_11_2013	38	18.4	75	34.4	70								00:35:00	83										00:00:00	70
11:23:50	15_11_2013	38	18.6	75.8	34.5	70								00:35:20	82										00:00:20	70
11:24:10	15_11_2013	38	19.1	77.8	34.5	70								00:35:40	81										00:00:40	70
11:24:30	15_11_2013	38	20	81.5	34.6	70								00:36:00	82										00:01:00	70
11:24:50	15_11_2013	38	21	85.5	34.6	70								00:36:20	81										00:01:20	70
11:25:10	15_11_2013	38	22.3	90.7	34.6	70								00:36:40	81										00:01:40	70
11:25:30	15_11_2013	38	23.7	95.8	34.7	70								00:37:00	82										00:02:00	70
11:25:50	15_11_2013	38	24.9	100.7	34.7	70								00:37:20	81										00:02:20	70
11:26:10	15_11_2013	38	26.2	105.5	34.7	70								00:37:40	81										00:02:40	70
11:26:30	15_11_2013	38	27.4	110.3	34.8	70								00:38:00	84										00:03:00	70
11:26:50	15_11_2013	38	28.5	115.2	34.8	70								00:38:20	85										00:03:20	70
11:27:10	15_11_2013	38	29.5	119.2	34.9	70								00:38:40	85										00:03:40	70
11:27:30	15_11_2013	38	30.5	123.2	34.9	70								00:39:00	85								Interval=	20.000000 s
11:27:50	15_11_2013	38	31.4	126.5	35	70								00:39:20	84								ExcelDateTime=	41593.4
11:28:10	15_11_2013	38	32.3	130.5	35	70	37.1							00:39:40	83								TimeFormat=	StartOfBlock
11:28:30	15_11_2013	38	33.2	133.8	35	70								00:40:00	84								DateFormat=
11:28:50	15_11_2013	38	33.9	137	35.1	70								00:40:20	84								ChannelTitle=	SPO2
11:29:10	15_11_2013	38	34.8	140.2	35.1	70								00:40:40	84								Range=	2.000 V
11:29:30	15_11_2013	38	35.6	143.8	35.2	70								00:41:00	84								UnitName=	%
11:29:50	15_11_2013	38	36.2	146.8	35.2	70								00:41:20	83								TopValue=	102
11:30:10	15_11_2013	38	36.8	149	35.2	70								00:41:40	84								BottomValue=	38
11:30:30	15_11_2013	38	37.4	151.7	35.3	70								00:42:00	83										00:00:00	73
11:30:50	15_11_2013	38	37.9	153.5	35.3	70								00:42:20	83										00:00:20	75
11:31:10	15_11_2013	38	38.6	156.5	35.3	70								00:42:40	82										00:00:40	76
11:31:30	15_11_2013	38	39.1	158.5	35.4	70								00:43:00	83										00:01:00	76
11:31:50	15_11_2013	38	39.6	160.8	35.4	70								00:43:20	82										00:01:20	78
11:32:10	15_11_2013	38	40.1	162.7	35.4	70								00:43:40	81										00:01:40	78
11:32:30	15_11_2013	38	40.5	164.5	35.4	70								00:44:00	81										00:02:00	77
11:32:50	15_11_2013	38	40.9	166.5	35.5	70								00:44:20	79										00:02:20	80
11:33:10	15_11_2013	38	41.2	168	35.5	70								00:44:40	77										00:02:40	83
11:33:30	15_11_2013	38	40.9	167	35.5	70								00:45:00	75										00:03:00	84
11:33:50	15_11_2013	38	39.6	163	35.7	70								00:45:20	73										00:03:20	85
11:34:10	15_11_2013	38	39.7	162.3	35.7	70								00:45:40	71										00:03:40	85
11:34:30	15_11_2013	38	39.5	162.5	35.7	70								00:46:00	70										00:04:00	86
11:34:50	15_11_2013	38	39.4	162	35.7	70								00:46:20	70										00:04:20	87
11:35:10	15_11_2013	38	39.4	162	35.8	70								00:46:40	72										00:04:40	87
11:35:30	15_11_2013	38	39.1	161	35.8	70								00:47:00	79										00:05:00	87
11:35:50	15_11_2013	38	39.1	160.5	35.8	70								00:47:20	77										00:05:20	87
11:36:10	15_11_2013	38	38.9	160	35.8	70								00:47:40	83										00:05:40	84
11:36:30	15_11_2013	38	38.8	159.5	35.8	70								00:48:00	90										00:06:00	84
11:36:50	15_11_2013	38	38.5	158.7	35.8	70								00:48:20	90										00:06:20	82
11:37:10	15_11_2013	38	37.8	156.2	35.8	70								00:48:40	93										00:06:40	80
11:37:30	15_11_2013	38	37.1	153.5	35.9	70								00:49:00	94										00:07:00	80
11:37:50	15_11_2013	38	36.9	153	35.9	70								00:49:20	94										00:07:20	81
11:38:10	15_11_2013	38	37.5	155.2	35.9	70								00:49:40	93										00:07:40	82
11:38:30	15_11_2013	38	38.4	158.5	35.9	70								00:50:00	92										00:08:00	84
11:38:50	15_11_2013	38	39	161.3	35.9	70								00:50:20	90										00:08:20	83
11:39:10	15_11_2013	38	39.4	163	35.9	70								00:50:40	88										00:08:40	84
11:39:30	15_11_2013	38	39.7	164.2	35.9	70								00:51:00	87										00:09:00	83
11:39:50	15_11_2013	38	40.4	167	35.9	70								00:51:20	87										00:09:20	83
11:40:10	15_11_2013	38	41.6	171.7	35.9	70								00:51:40	87										00:09:40	83
11:40:30	15_11_2013	38	42.5	176.2	36	70								00:52:00	86										00:10:00	79
11:40:50	15_11_2013	38	43.6	180.3	36	70								00:52:20	85										00:10:20	80
11:41:10	15_11_2013	38	45.1	186.8	36	70								00:52:40	85										00:10:40	79
11:41:30	15_11_2013	38	47.1	194.5	36	70								00:53:00	84										00:11:00	79
11:41:50	15_11_2013	38	48.5	199.7	36	70								00:53:20	84										00:11:20	82
11:42:10	15_11_2013	38	49.6	204.8	36	70								00:53:40	84										00:11:40	87
11:42:30	15_11_2013	38	51	210.2	36	70								00:54:00	84										00:12:00	89
11:42:50	15_11_2013	38	52.5	216.5	36.1	70								00:54:20	83										00:12:20	89
11:43:10	15_11_2013	38	53.2	219.8	36.1	70								00:54:40	84										00:12:40	91
11:43:30	15_11_2013	38	54	223	36.1	70								00:55:00	79										00:13:00	91
11:43:50	15_11_2013	38	55.2	227.8	36.1	70								00:55:20	82										00:13:20	94
11:44:10	15_11_2013	38	56.3	232.7	36.2	70								00:55:40	74										00:13:40	96
11:44:30	15_11_2013	38	57	236.2	36.2	70								00:56:00	82										00:14:00	95
11:44:50	15_11_2013	38	57.8	239.2	36.2	70								00:56:20	90								Interval=	20.000000 s
11:45:10	15_11_2013	38	59.1	245.8	36.3	0		37.9						00:56:40	92								ExcelDateTime=	41593.4
11:45:30	15_11_2013	38	58.8	243.8	36.3	0								00:57:00	88								TimeFormat=	StartOfBlock
11:45:50	15_11_2013	38	59.2	246	36.3	0								00:57:20	83								DateFormat=
11:46:10	15_11_2013	38	58.6	240.5	36	0								00:57:40	80								ChannelTitle=	SPO2
11:46:30	15_11_2013	38	57.9	235.8	35.8	0								00:58:00	81								Range=	2.000 V
11:46:50	15_11_2013	38	57.3	234	35.9	0								00:58:20	79								UnitName=	%
11:47:10	15_11_2013	38	55.8	228	35.8	0								00:58:40	79								TopValue=	102
11:47:30	15_11_2013	38	54.2	221.5	35.9	0								00:59:00	83								BottomValue=	38
11:47:50	15_11_2013	38	53.3	218	35.8	0								00:59:20	87										00:00:00	95
11:48:10	15_11_2013	38	53.1	217.2	35.8	0								00:59:40	88								Interval=	20.000000 s
11:48:30	15_11_2013	38	53	216	35.8	0							01:00:00	01:00:00	88								ExcelDateTime=	41593.4
11:48:50	15_11_2013	38	52	212	35.8	0							01:00:20	01:00:20	88								TimeFormat=	StartOfBlock
11:49:10	15_11_2013	38	52	211.5	35.6	0							01:00:40	01:00:40	88								DateFormat=
11:49:30	15_11_2013	38	52.3	211.3	35.5	0							01:01:00	01:01:00	87								ChannelTitle=	SPO2
11:49:50	15_11_2013	38	51.9	209	35.4	0							01:01:20	01:01:20	89								Range=	2.000 V
11:50:10	15_11_2013	38	51.5	206.7	35.3	0							01:01:40	01:01:40	91								UnitName=	%
11:50:30	15_11_2013	38	51.2	205.3	35.2	0							01:02:00	01:02:00	91								TopValue=	102
11:50:50	15_11_2013	38	51.5	204.8	35	0							01:02:20	01:02:20	91								BottomValue=	38
11:51:10	15_11_2013	38	50.7	200.8	34.9	0							01:02:40	01:02:40	90										00:00:00	95
11:51:30	15_11_2013	38	49.5	197	35	0							01:03:00	01:03:00	89										00:00:20	96
11:51:50	15_11_2013	38	49.5	196.2	34.9	0							01:03:20	01:03:20	84										00:00:40	96
11:52:10	15_11_2013	38	48.6	193.2	34.9	0							01:03:40	01:03:40	80										00:01:00	94
11:52:30	15_11_2013	38	47.6	189.2	34.9	0							01:04:00	01:04:00	81										00:01:20	90
11:52:50	15_11_2013	38	46.8	185.8	34.9	0							01:04:20	01:04:20	83										00:01:40	94
11:53:10	15_11_2013	38	46.8	185.7	34.8	0							01:04:40	01:04:40	85										00:02:00	94
11:53:30	15_11_2013	38	45.6	180.8	34.8	0							01:05:00	01:05:00	85										00:02:20	91
11:53:50	15_11_2013	38	45.6	180.2	34.7	0							01:05:20	01:05:20	86										00:02:40	93
11:54:10	15_11_2013	38	45	177	34.6	0							01:05:40	01:05:40	86										00:03:00	92
11:54:30	15_11_2013	38	45	176.8	34.6	0							01:06:00	01:06:00	87										00:03:20	90
11:54:50	15_11_2013	38	44.2	173.5	34.5	0							01:06:20	01:06:20	82										00:03:40	90
11:55:10	15_11_2013	38	43.9	172	34.5	0	38						01:06:40	01:06:40	84										00:04:00	90
11:55:30	15_11_2013	38	44.1	172.8	34.4	0							01:07:00	01:07:00	90										00:04:20	89
11:55:50	15_11_2013	38	44.2	172.7	34.3	0							01:07:20	01:07:20	91										00:04:40	88
11:56:10	15_11_2013	38	44	171	34.3	0							01:07:40	01:07:40	90										00:05:00	90
11:56:30	15_11_2013	38	43.4	169.3	34.3	0							01:08:00	01:08:00	89										00:05:20	90
11:56:50	15_11_2013	38	43.5	169.2	34.3	0							01:08:20	01:08:20	91										00:05:40	91
11:57:10	15_11_2013	38	43.2	167.7	34.2	0							01:08:40	01:08:40	91										00:06:00	92
11:57:30	15_11_2013	38	43	166.7	34.2	0							01:09:00	01:09:00	92										00:06:20	92
11:57:50	15_11_2013	38	42.3	164.2	34.2	0							01:09:20	01:09:20	92										00:06:40	91
11:58:10	15_11_2013	38	42.4	164.8	34.2	0							01:09:40	01:09:40	93										00:07:00	90
11:58:30	15_11_2013	38	43	165.7	34	0							01:10:00	01:10:00	93										00:07:20	90
11:58:50	15_11_2013	38	43.5	166.3	33.7	0							01:10:20	01:10:20	93										00:07:40	91
11:59:10	15_11_2013	38	43.4	164.8	33.6	0							01:10:40	01:10:40	93								Interval=	20.000000 s
11:59:30	15_11_2013	38	42.9	162.5	33.4	0							01:11:00	01:11:00	92								ExcelDateTime=	41593.5
11:59:50	15_11_2013	38	42.1	159.7	33.5	0							01:11:20	01:11:20	88								TimeFormat=	StartOfBlock
12:00:10	15_11_2013	38	41.5	158.2	33.6	0	37.9						01:11:40	01:11:40	88								DateFormat=
12:00:30	15_11_2013	38	41.8	159	33.6	0							01:12:00	01:12:00	90								ChannelTitle=	SPO2
12:00:50	15_11_2013	38	41.6	158.8	33.6	0							01:12:20	01:12:20	91								Range=	2.000 V
12:01:10	15_11_2013	38	40.6	155	33.6	0							01:12:40	01:12:40	90								UnitName=	%
12:01:30	15_11_2013	38	40.1	152.8	33.6	0							01:13:00	01:13:00	90								TopValue=	102
12:01:50	15_11_2013	38	38.8	148.3	33.7	0							01:13:20	01:13:20	88								BottomValue=	38
12:02:10	15_11_2013	38	38.9	148.5	33.6	0							01:13:40	01:13:40	89										00:00:00	89
12:02:30	15_11_2013	38	38.6	147.3	33.6	0							01:14:00	01:14:00	89										00:00:20	88
12:02:50	15_11_2013	38	38.3	146	33.5	0							01:14:20	01:14:20	90										00:00:40	88
12:03:10	15_11_2013	38	38.5	146.5	33.5	0							01:14:40	01:14:40	91										00:01:00	87
12:03:30	15_11_2013	38	38.1	144.8	33.4	0							01:15:00	01:15:00	91										00:01:20	86
12:03:50	15_11_2013	38	38.7	146.5	33.4	0							01:15:20	01:15:20	91										00:01:40	86
12:04:10	15_11_2013	38	39.1	147	33.2	0							01:15:40	01:15:40	91										00:02:00	87
12:04:30	15_11_2013	38	39.4	147.3	33	0							01:16:00	01:16:00	92										00:02:20	89
12:04:50	15_11_2013	38	39.5	148	33	0							01:16:20	01:16:20	91										00:02:40	89
12:05:10	15_11_2013	38	39.5	148.3	33.1	0							01:16:40	01:16:40	91										00:03:00	89
12:05:30	15_11_2013	38	39.9	149.8	33.2	0							01:17:00	01:17:00	91										00:03:20	89
12:05:50	15_11_2013	38	40.5	151.8	33.1	0							01:17:20	01:17:20	91										00:03:40	89
12:06:10	15_11_2013	38	41.3	154.2	33	0							01:17:40	01:17:40	91										00:04:00	88
12:06:30	15_11_2013	38	41.8	156.3	33	0							01:18:00	01:18:00	91										00:04:20	86
12:06:50	15_11_2013	38	41.6	155	32.9	0							01:18:20	01:18:20	90										00:04:40	84
12:07:10	15_11_2013	38	41.2	153.3	32.9	0							01:18:40	01:18:40	90										00:05:00	86
12:07:30	15_11_2013	38	40.8	152	33	0							01:19:00	01:19:00	90										00:05:20	88
12:07:50	15_11_2013	38	40.8	152	33	0							01:19:20	01:19:20	89										00:05:40	89
12:08:10	15_11_2013	38	41	152.7	32.9	0							01:19:40	01:19:40	89										00:06:00	89
12:08:30	15_11_2013	38	41.1	152.8	32.8	0							01:20:00	01:20:00	89										00:06:20	88
12:08:50	15_11_2013	38	41.2	152.3	32.7	0							01:20:20	01:20:20	89										00:06:40	86
12:09:10	15_11_2013	38	41.4	152.8	32.7	0							01:20:40	01:20:40	90										00:07:00	86
12:09:30	15_11_2013	38	41	151	32.6	0							01:21:00	01:21:00	90										00:07:20	87
12:09:50	15_11_2013	38	40.6	149	32.5	0							01:21:20	01:21:20	90										00:07:40	88
12:10:10	15_11_2013	38	40	146.7	32.4	0							01:21:40	01:21:40	90										00:08:00	87
12:10:30	15_11_2013	38	39.6	145.3	32.4	0							01:22:00	01:22:00	89										00:08:20	84
12:10:50	15_11_2013	38	39	143.5	32.5	0							01:22:20	01:22:20	89										00:08:40	83
12:11:10	15_11_2013	38	38.8	142.3	32.4	70	37.5						01:22:40	01:22:40	89										00:09:00	85
12:11:30	15_11_2013	38	39.4	145.7	32.7	70							01:23:00	01:23:00	89										00:09:20	86
12:11:50	15_11_2013	38	40.1	149.8	33	70							01:23:20	01:23:20	90										00:09:40	87
12:12:10	15_11_2013	38	41.1	155	33.2	70							01:23:40	01:23:40	89										00:10:00	88
12:12:30	15_11_2013	38	42.1	158.3	33.2	70							01:24:00	01:24:00	90										00:10:20	88
12:12:50	15_11_2013	38	43	161.7	33.3	70							01:24:20	01:24:20	88										00:10:40	87
12:13:10	15_11_2013	38	43.2	164.7	33.6	70							01:24:40	01:24:40	88										00:11:00	85
12:13:30	15_11_2013	38	43.6	167.2	33.9	70							01:25:00	01:25:00	88										00:11:20	85
12:13:50	15_11_2013	38	43.8	169.5	34.1	70							01:25:20	01:25:20	86										00:11:40	85
12:14:10	15_11_2013	38	44.2	172.3	34.3	70							01:25:40	01:25:40	86										00:12:00	87
12:14:30	15_11_2013	38	44.9	176.2	34.5	70							01:26:00	01:26:00	87										00:12:20	88
12:14:50	15_11_2013	38	45.8	180.3	34.6	70							01:26:20	01:26:20	90										00:12:40	89
12:15:10	15_11_2013	38	46.7	183.8	34.7	70							01:26:40	01:26:40	92										00:13:00	90
12:15:30	15_11_2013	38	47.7	188.3	34.8	70							01:27:00	01:27:00	94										00:13:20	89
12:15:50	15_11_2013	38	48.5	192.2	34.8	70							01:27:20	01:27:20	94										00:13:40	89
12:16:10	15_11_2013	38	49.3	195.8	34.9	70							01:27:40	01:27:40	95										00:14:00	89
12:16:30	15_11_2013	38	50	199.2	35	70							01:28:00	01:28:00	95										00:14:20	89
12:16:50	15_11_2013	38	50.6	201.7	35.1	70							01:28:20	01:28:20	93										00:14:40	88
12:17:10	15_11_2013	38	51.1	204.2	35.1	70							01:28:40	01:28:40	92										00:15:00	87
12:17:30	15_11_2013	38	51.4	205.5	35.1	70							01:29:00	01:29:00	92										00:15:20	88
12:17:50	15_11_2013	38	51.9	207.8	35.2	70							01:29:20	01:29:20	92										00:15:40	87
12:18:10	15_11_2013	38	52.1	209	35.3	70							01:29:40	01:29:40	92										00:16:00	85
12:18:30	15_11_2013	38	52.2	210.2	35.4	70							01:30:00	01:30:00	92										00:16:20	84
12:18:50	15_11_2013	38	52.5	211.7	35.4	70							01:30:20	01:30:20	92										00:16:40	85
12:19:10	15_11_2013	38	52.5	212	35.5	70							01:30:40	01:30:40	93										00:17:00	84
12:19:30	15_11_2013	38	52.5	212.2	35.5	70							01:31:00	01:31:00	93										00:17:20	85
12:19:50	15_11_2013	38	52.6	213	35.5	70							01:31:20	01:31:20	92										00:17:40	85
12:20:10	15_11_2013	38	52.5	212.8	35.6	70							01:31:40	01:31:40	90										00:18:00	85
12:20:30	15_11_2013	38	52.4	212.5	35.6	70							01:32:00	01:32:00	90										00:18:20	85
12:20:50	15_11_2013	38	52.1	211.8	35.6	70							01:32:20	01:32:20	91										00:18:40	84
12:21:10	15_11_2013	38	51.8	210.8	35.7	70	37.6						01:32:40	01:32:40	91										00:19:00	83
12:21:30	15_11_2013	38	51.1	208	35.7	70							01:33:00	01:33:00	91										00:19:20	84
12:21:50	15_11_2013	38	50.2	203.7	35.6	70							01:33:20	01:33:20	91										00:19:40	85
12:22:10	15_11_2013	38	48.6	197.3	35.5	70							01:33:40	01:33:40	90										00:20:00	86
12:22:30	15_11_2013	38	47.8	193.7	35.5	70							01:34:00	01:34:00	90										00:20:20	88
12:22:50	15_11_2013	38	47.2	191.2	35.5	70							01:34:20	01:34:20	89										00:20:40	87
12:23:10	15_11_2013	38	47.1	190.8	35.4	70							01:34:40	01:34:40	89										00:21:00	86
12:23:30	15_11_2013	38	47.1	191.5	35.5	70							01:35:00	01:35:00	89										00:21:20	83
12:23:50	15_11_2013	38	47.2	192.2	35.6	70							01:35:20	01:35:20	89										00:21:40	78
12:24:10	15_11_2013	38	47.2	193.2	35.8	70							01:35:40	01:35:40	88										00:22:00	73
12:24:30	15_11_2013	38	47.1	193.3	35.9	70							01:36:00	01:36:00	88										00:22:20	70
12:24:50	15_11_2013	38	47.8	196.3	35.9	70							01:36:20	01:36:20	88										00:22:40	70
12:25:10	15_11_2013	38	48.9	201.3	35.9	70							01:36:40	01:36:40	87								Interval=	20.000000 s
12:25:30	15_11_2013	38	50.6	208.3	36	70							01:37:00	01:37:00	88								ExcelDateTime=	41593.5
12:25:50	15_11_2013	38	52.4	215.7	36	70							01:37:20	01:37:20	89								TimeFormat=	StartOfBlock
12:26:10	15_11_2013	38	53.9	222.3	36.1	70							01:37:40	01:37:40	90								DateFormat=
12:26:30	15_11_2013	38	55.3	228	36.1	70							01:38:00	01:38:00	91								ChannelTitle=	SPO2
12:26:50	15_11_2013	38	56.3	232.7	36.1	70							01:38:20	01:38:20	92								Range=	2.000 V
12:27:10	15_11_2013	38	57.2	236.5	36.2	70							01:38:40	01:38:40	92								UnitName=	%
12:27:30	15_11_2013	38	57.7	239	36.3	70							01:39:00	01:39:00	92								TopValue=	102
12:27:50	15_11_2013	38	58.4	241.7	36.2	70							01:39:20	01:39:20	92								BottomValue=	38
12:28:10	15_11_2013	38	58.9	243.8	36.2	70							01:39:40	01:39:40	91										00:00:00	70
12:28:30	15_11_2013	38	59.3	245.3	36.3	70							01:40:00	01:40:00	91										00:00:20	70
12:28:50	15_11_2013	38	59.6	246.8	36.3	70							01:40:20	01:40:20	91										00:00:40	70
12:29:10	15_11_2013	38	59.9	248.3	36.3	70							01:40:40	01:40:40	92										00:01:00	70
12:29:30	15_11_2013	38	60.2	249.7	36.3	70							01:41:00	01:41:00	92										00:01:20	70
12:29:50	15_11_2013	38	60.5	251	36.4	70							01:41:20	01:41:20	91										00:01:40	70
12:30:10	15_11_2013	38	60.8	253	36.4	70							01:41:40	01:41:40	91										00:02:00	70
12:30:30	15_11_2013	38	61.1	254	36.4	70							01:42:00	01:42:00	90										00:02:20	70
12:30:50	15_11_2013	38	61.4	256	36.5	70							01:42:20	01:42:20	89										00:02:40	70
12:31:10	15_11_2013	38	61.4	256.5	36.5	70							01:42:40	01:42:40	88										00:03:00	70
12:31:30	15_11_2013	38	67.9	291.5	36.5	70							01:43:00	01:43:00	88										00:03:20	70
12:31:50	15_11_2013	38	60.1	253	36.6	70							01:43:20	01:43:20	84								Interval=	20.000000 s
12:32:10	15_11_2013	38	61.4	258.3	36.7	70							01:43:40	01:43:40	89								ExcelDateTime=	41593.5
12:32:30	15_11_2013	38	62.1	261.3	36.7	70							01:44:00	01:44:00	91								TimeFormat=	StartOfBlock
12:32:50	15_11_2013	38	62.3	261.5	36.7	70							01:44:20	01:44:20	93								DateFormat=
12:33:10	15_11_2013	38	63.1	264.8	36.7	70							01:44:40	01:44:40	92								ChannelTitle=	SPO2
12:33:30	15_11_2013	38	63.4	266.7	36.7	70							01:45:00	01:45:00	93								Range=	2.000 V
12:33:50	15_11_2013	38	63.3	266.3	36.7	70							01:45:20	01:45:20	91								UnitName=	%
12:34:10	15_11_2013	38	63	264.3	36.7	70							01:45:40	01:45:40	92								TopValue=	102
12:34:30	15_11_2013	38	60.7	256	36.8	70							01:46:00	01:46:00	91								BottomValue=	38
12:34:50	15_11_2013	38	58.3	246.2	36.8	70							01:46:20	01:46:20	91										00:00:00	70
12:35:10	15_11_2013	38	55.6	234.8	36.8	70							01:46:40	01:46:40	91										00:00:20	70
12:35:30	15_11_2013	38	52.8	223.7	36.9	70							01:47:00	01:47:00	92										00:00:40	70
12:35:50	15_11_2013	38	50.6	215	36.9	70							01:47:20	01:47:20	93										00:01:00	71
12:36:10	15_11_2013	38	49.7	211.2	36.9	70							01:47:40	01:47:40	93										00:01:20	71
12:36:30	15_11_2013	38	49.9	212	36.9	70							01:48:00	01:48:00	92										00:01:40	70
12:36:50	15_11_2013	38	50.6	215.3	37	70							01:48:20	01:48:20	92										00:02:00	70
12:37:10	15_11_2013	63	51.5	219	36.9	70							01:48:40	01:48:40	93										00:02:20	72
12:37:30	15_11_2013	38	52	221.5	37	70							01:49:00	01:49:00	94										00:02:40	74
12:37:50	15_11_2013	38	54	230	37	70							01:49:20	01:49:20	93										00:03:00	74
12:38:10	15_11_2013	38	54.2	231	37	70							01:49:40	01:49:40	93										00:03:20	73
12:38:30	15_11_2013	38	54.4	232.3	37.1	70							01:50:00	01:50:00	94										00:03:40	75
12:38:50	15_11_2013	38	54.8	233.8	37.1	70							01:50:20	01:50:20	94										00:04:00	75
12:39:10	15_11_2013	38	54.9	235	37.1	70							01:50:40	01:50:40	93										00:04:20	76
12:39:30	15_11_2013	38	55.2	236	37.1	70							01:51:00	01:51:00	92										00:04:40	76
12:39:50	15_11_2013	38	55.3	237	37.2	70							01:51:20	01:51:20	91										00:05:00	75
12:40:10	15_11_2013	38	55.3	236.3	37.1	70	38.7						01:51:40	01:51:40	90										00:05:20	75
12:40:30	15_11_2013	38	54.7	233.8	37.1	70							01:52:00	01:52:00	89										00:05:40	80
12:40:50	15_11_2013	38	54	231.5	37.2	70							01:52:20	01:52:20	90										00:06:00	88
12:41:10	15_11_2013	38	53.7	230.3	37.2	70							01:52:40	01:52:40	89										00:06:20	78
12:41:30	15_11_2013	38	53.9	231	37.2	70							01:53:00	01:53:00	90										00:06:40	80
12:41:50	15_11_2013	38	54.4	232.8	37.1	70							01:53:20	01:53:20	89										00:07:00	76
12:42:10	15_11_2013	38	54.6	234	37.2	0	38.8						01:53:40	01:53:40	86										00:07:20	73
12:42:30	15_11_2013	38	54.9	236.2	37.3	0							01:54:00	01:54:00	83										00:07:40	74
12:42:50	15_11_2013	38	55	237.3	37.3	0							01:54:20	01:54:20	81										00:08:00	74
12:43:10	15_11_2013	38	55.5	238.5	37.3	0							01:54:40	01:54:40	77										00:08:20	74
12:43:30	15_11_2013	38	55.5	238.7	37.3	0							01:55:00	01:55:00	78										00:08:40	73
12:43:50	15_11_2013	38	55.4	238.5	37.3	0							01:55:20	01:55:20	75										00:09:00	73
12:44:10	15_11_2013	38	56.2	236.5	36.7	0							01:55:40	01:55:40	70										00:09:20	74
12:44:30	15_11_2013	38	55.2	232.5	36.7	0							01:56:00	01:56:00	74										00:09:40	74
12:44:50	15_11_2013	38	54.2	227.8	36.7	0							01:56:20	01:56:20	78										00:10:00	73
12:45:10	15_11_2013	38	54.3	222.5	35.9	0							01:56:40	01:56:40	83										00:10:20	73
12:45:30	15_11_2013	38	54.6	219	35.3	0							01:57:00	01:57:00	82										00:10:40	73
12:45:50	15_11_2013	38	53.7	217.2	35.5	0							01:57:20	01:57:20	88										00:11:00	72
12:46:10	15_11_2013	38	52.9	216.8	35.9	0							01:57:40	01:57:40	90										00:11:20	70
12:46:30	15_11_2013	38	52.7	217.2	36	0							01:58:00	01:58:00	91										00:11:40	70
12:46:50	15_11_2013	38	52.7	217.2	36.1	0							01:58:20	01:58:20	90										00:12:00	71
12:47:10	15_11_2013	38	52.7	218.3	36.2	0							01:58:40	01:58:40	90										00:12:20	70
12:47:30	15_11_2013	38	53.1	218.2	35.9	0							01:59:00	01:59:00	90										00:12:40	70
12:47:50	15_11_2013	38	61.5	255	35.9	0							01:59:20	01:59:20	90										00:13:00	70
12:48:10	15_11_2013	38	55.1	223.8	35.7	0	38.4						01:59:40	01:59:40	89										00:13:20	70
12:48:30	15_11_2013	38	52.1	210.3	35.5	0							02:00:00	02:00:00	89										00:13:40	70
12:48:50	15_11_2013	38	50.5	201	35	0							02:00:20	02:00:20	89								Interval=	20.000000 s
12:49:10	15_11_2013	38	50.4	200.2	35	0							02:00:40	02:00:40	89								ExcelDateTime=	41593.5
12:49:30	15_11_2013	38	50.5	200	34.9	0							02:01:00	02:01:00	90								TimeFormat=	StartOfBlock
12:49:50	15_11_2013	38	50.4	200	34.9	0							02:01:20	02:01:20	89								DateFormat=
12:50:10	15_11_2013	38	50.3	199.5	34.9	0							02:01:40	02:01:40	88								ChannelTitle=	SPO2
12:50:30	15_11_2013	38	50.2	199	34.9	0							02:02:00	02:02:00	88								Range=	2.000 V
12:50:50	15_11_2013	38	50.1	199	34.9	0							02:02:20	02:02:20	88								UnitName=	%
12:51:10	15_11_2013	38	50.1	198.2	34.9	0							02:02:40	02:02:40	89								TopValue=	102
12:51:30	15_11_2013	38	50.4	197.8	34.6	0							02:03:00	02:03:00	89								BottomValue=	38
12:51:50	15_11_2013	38	50.2	197.5	34.7	0							02:03:20	02:03:20	88
12:52:10	15_11_2013	38	50	197	34.7	0							02:03:40	02:03:40	88
12:52:30	15_11_2013	38	49.6	195.5	34.7	0							02:04:00	02:04:00	88
12:52:50	15_11_2013	38	50	195.8	34.6	0							02:04:20	02:04:20	88
12:53:10	15_11_2013	38	49.9	195	34.4	0							02:04:40	02:04:40	87
12:53:30	15_11_2013	38	49.7	194	34.4	0							02:05:00	02:05:00	85
12:53:50	15_11_2013	38	49.2	192	34.4	0							02:05:20	02:05:20	85
12:54:10	15_11_2013	38	49.7	192	34.2	0							02:05:40	02:05:40	86
12:54:30	15_11_2013	38	49.7	191.5	34.1	0							02:06:00	02:06:00	85
12:54:50	15_11_2013	38	50	191.2	33.8	0							02:06:20	02:06:20	83
12:55:10	15_11_2013	38	50.3	190.7	33.6	0							02:06:40	02:06:40	82
12:55:30	15_11_2013	38	50.1	190	33.6	0							02:07:00	02:07:00	83
12:55:50	15_11_2013	38	49.1	187.8	33.9	0							02:07:20	02:07:20	88
12:56:10	15_11_2013	38	49.7	188.5	33.6	0							02:07:40	02:07:40	88
12:56:30	15_11_2013	38	48.9	186.7	33.7	0							02:08:00	02:08:00	88
12:56:50	15_11_2013	38	48.2	184.7	33.9	0							02:08:20	02:08:20	89
12:57:10	15_11_2013	38	47.9	182.8	33.8	0							02:08:40	02:08:40	89
12:57:30	15_11_2013	38	47.2	181	33.9	0							02:09:00	02:09:00	88
12:57:50	15_11_2013	38	47.7	180.8	33.6	0							02:09:20	02:09:20	88
12:58:10	15_11_2013	38	47.3	180	33.7	0							02:09:40	02:09:40	88
12:58:30	15_11_2013	38	47.3	179.3	33.6	0							02:10:00	02:10:00	89
12:58:50	15_11_2013	38	46.7	178	33.7	0							02:10:20	02:10:20	88
12:59:10	15_11_2013	38	46.8	177	33.5	0							02:10:40	02:10:40	89
12:59:30	15_11_2013	38	46.7	176.2	33.5	0							02:11:00	02:11:00	89
12:59:50	15_11_2013	38	46.2	175	33.5	0							02:11:20	02:11:20	88
13:00:10	15_11_2013	63	45.7	174.3	33.7	0	37.3						02:11:40	02:11:40	89
13:00:30	15_11_2013	38	46.1	175	33.5	0							02:12:00	02:12:00	87
13:00:50	15_11_2013	38	45.8	174	33.6	0							02:12:20	02:12:20	89
13:01:10	15_11_2013	38	45.6	173.5	33.6	0							02:12:40	02:12:40	88
13:01:30	15_11_2013	38	45.4	172.5	33.6	0							02:13:00	02:13:00	85
13:01:50	15_11_2013	38	45.4	172	33.5	0							02:13:20	02:13:20	90
13:02:10	15_11_2013	38	45.3	171	33.4	0							02:13:40	02:13:40	90
13:02:30	15_11_2013	38	44.9	169.8	33.5	0							02:14:00	02:14:00	84
13:02:50	15_11_2013	38	44.6	168.3	33.4	0							02:14:20	02:14:20	93
13:03:10	15_11_2013	38	44.2	167	33.4	0							02:14:40	02:14:40	93
13:03:30	15_11_2013	38	44.1	167	33.5	0							02:15:00	02:15:00	94
13:03:50	15_11_2013	38	44.2	167.5	33.5	0							02:15:20	02:15:20	93
13:04:10	15_11_2013	38	44.4	168.5	33.5	0							02:15:40	02:15:40	93
13:04:30	15_11_2013	38	44.9	169.7	33.4	0							02:16:00	02:16:00	93
13:04:50	15_11_2013	38	45.7	172.2	33.3	0							02:16:20	02:16:20	91
13:05:10	15_11_2013	38	45.8	172.3	33.3	0							02:16:40	02:16:40	91
13:05:30	15_11_2013	38	45.8	172.3	33.4	0							02:17:00	02:17:00	90
13:05:50	15_11_2013	38	46	172.3	33.2	0							02:17:20	02:17:20	90
13:06:10	15_11_2013	38	45.6	171	33.2	0							02:17:40	02:17:40	90
13:06:30	15_11_2013	38	45.8	171	33.1	0							02:18:00	02:18:00	88
13:06:50	15_11_2013	38	45.6	169.5	32.9	0							02:18:20	02:18:20	89
13:07:10	15_11_2013	38	45.9	169.7	32.8	70	36.6						02:18:40	02:18:40	89
13:07:30	15_11_2013	38	46.6	170.3	32.5	70							02:19:00	02:19:00	90
13:07:50	15_11_2013	38	47.6	174.5	32.6	70							02:19:20	02:19:20	90
13:08:10	15_11_2013	38	47.9	176.5	32.7	70							02:19:40	02:19:40	89
13:08:30	15_11_2013	38	47.3	177	33.2	70							02:20:00	02:20:00	89
13:08:50	15_11_2013	38	46.9	176	33.3	70							02:20:20	02:20:20	91
13:09:10	15_11_2013	38	46.8	175	33.2	70							02:20:40	02:20:40	90
13:09:30	15_11_2013	38	46.3	176.2	33.6	70							02:21:00	02:21:00	90
13:09:50	15_11_2013	38	46.7	179.2	33.9	70							02:21:20	02:21:20	90
13:10:10	15_11_2013	38	47.6	183.2	34	70							02:21:40	02:21:40	90
13:10:30	15_11_2013	38	48.6	188.2	34.1	70							02:22:00	02:22:00	91
13:10:50	15_11_2013	38	49.6	192.2	34.2	70							02:22:20	02:22:20	90
13:11:10	15_11_2013	38	50.6	196.3	34.3	70							02:22:40	02:22:40	89
13:11:30	15_11_2013	38	51.5	200.2	34.3	70							02:23:00	02:23:00	87
13:11:50	15_11_2013	38	52.2	203.7	34.5	70							02:23:20	02:23:20	82
13:12:10	15_11_2013	38	52.8	206.7	34.5	70							02:23:40	02:23:40	87
13:12:30	15_11_2013	38	53.3	208.7	34.6	70							02:24:00	02:24:00	89
13:12:50	15_11_2013	38	53.7	210.5	34.6	70							02:24:20	02:24:20	90
13:13:10	15_11_2013	38	54	212.3	34.7	70							02:24:40	02:24:40	91
13:13:30	15_11_2013	38	54.2	213.2	34.7	70							02:25:00	02:25:00	90
13:13:50	15_11_2013	38	54.6	214.8	34.7	70							02:25:20	02:25:20	81
13:14:10	15_11_2013	38	55.2	217.5	34.8	70
13:14:30	15_11_2013	38	55.8	220.2	34.8	70
13:14:50	15_11_2013	38	56.5	223.3	34.9	70
13:15:10	15_11_2013	38	57.3	226.8	34.9	70
13:15:30	15_11_2013	38	58	230.2	35	70
13:15:50	15_11_2013	38	58.8	233.2	35	70
13:16:10	15_11_2013	38	59.3	236	35.1	70
13:16:30	15_11_2013	38	59.6	237.7	35.2	70
13:16:50	15_11_2013	38	60.1	239.7	35.2	70
13:17:10	15_11_2013	38	60.4	241	35.2	70	36.7
13:17:30	15_11_2013	38	60.7	242.7	35.3	70
13:17:50	15_11_2013	38	60.9	243.8	35.3	70
13:18:10	15_11_2013	38	61	244.8	35.4	70
13:18:30	15_11_2013	38	61.3	246.2	35.4	70
13:18:50	15_11_2013	38	61.6	247	35.4	70
13:19:10	15_11_2013	38	61.6	247	35.3	70
13:19:30	15_11_2013	38	61.3	245.7	35.3	70
13:19:50	15_11_2013	38	60.8	244.7	35.4	70
13:20:10	15_11_2013	38	60.4	243.2	35.4	70
13:20:30	15_11_2013	38	60.1	242.2	35.5	70
13:20:50	15_11_2013	38	60.4	244	35.5	70
13:21:10	15_11_2013	38	61.5	249	35.6	70
13:21:30	15_11_2013	38	61.6	249.2	35.6	70
13:21:50	15_11_2013	38	61.9	250.5	35.6	70
13:22:10	15_11_2013	38	62.3	252.5	35.7	70
13:22:30	15_11_2013	38	62.8	254.2	35.6	70
13:22:50	15_11_2013	38	63.2	256.2	35.7	70
13:23:10	15_11_2013	38	63.2	257	35.7	70
13:23:30	15_11_2013	38	63.3	257.5	35.8	70
13:23:50	15_11_2013	38	63.4	258	35.8	70
13:24:10	15_11_2013	38	63.8	259.7	35.8	70
13:24:30	15_11_2013	38	64.1	261.5	35.9	70
13:24:50	15_11_2013	38	64.3	262.3	35.9	70
13:25:10	15_11_2013	38	64.4	263	35.9	70
13:25:30	15_11_2013	38	64.7	264.7	36	70
13:25:50	15_11_2013	38	65	266.2	36	70
13:26:10	15_11_2013	38	65.5	267.8	36	70
13:26:30	15_11_2013	38	65.7	269.3	36	70
13:26:50	15_11_2013	38	66	270.5	36	70
13:27:10	15_11_2013	38	66.3	271.8	36	70	37.3
13:27:30	15_11_2013	38	66.5	273	36	70
13:27:50	15_11_2013	38	66.6	273	36	70
13:28:10	15_11_2013	38	66.3	272	36	70
13:28:30	15_11_2013	38	65.9	270.3	36.1	70
13:28:50	15_11_2013	38	65.5	269	36.1	70
13:29:10	15_11_2013	38	65.2	267.5	36.1	70
13:29:30	15_11_2013	38	64.8	266.5	36.1	70
13:29:50	15_11_2013	38	64.5	265.2	36.2	70
13:30:10	15_11_2013	38	64.2	264.8	36.2	70
13:30:30	15_11_2013	38	63.9	263.5	36.2	70
13:30:50	15_11_2013	38	63.2	260.2	36.2	70
13:31:10	15_11_2013	38	62.1	256	36.2	70
13:31:30	15_11_2013	38	60.8	251.2	36.2	70
13:31:50	15_11_2013	38	59.7	246.8	36.2	70
13:32:10	15_11_2013	38	59.1	244.3	36.2	0	37.4
13:32:30	15_11_2013	38	57.8	239.8	36.3	0
13:32:50	15_11_2013	38	57	236.2	36.3	0
13:33:10	15_11_2013	38	57	233.5	35.9	0
13:33:30	15_11_2013	38	56.8	233.3	36	0
13:33:50	15_11_2013	38	56.5	231.2	35.9	0
13:34:10	15_11_2013	38	57	229	35.4	0
13:34:30	15_11_2013	38	57.6	229.5	35.1	0
13:34:50	15_11_2013	38	58.2	232.7	35.2	0
13:35:10	15_11_2013	38	59.2	236.2	35.2	0
13:35:30	15_11_2013	38	59.7	239	35.3	0
13:35:50	15_11_2013	38	60.4	241.7	35.3	0
13:36:10	15_11_2013	38	60.8	243.7	35.3	0
13:36:30	15_11_2013	38	61	244.5	35.3	0
13:36:50	15_11_2013	38	61	244	35.2	0
13:37:10	15_11_2013	38	61.2	242.8	35.1	0
13:37:30	15_11_2013	38	61	241	34.9	0
13:37:50	15_11_2013	38	60.8	239.8	34.8	0
13:38:10	15_11_2013	38	60.8	238.5	34.8	0
13:38:30	15_11_2013	38	61.2	236.8	34.3	0
13:38:50	15_11_2013	38	61.3	235.3	34.1	0
13:39:10	15_11_2013	38	61.4	234.2	33.9	0
13:39:30	15_11_2013	38	61.6	231.5	33.5	0
13:39:50	15_11_2013	38	61.9	230.7	33.2	0
13:40:10	15_11_2013	38	61.9	229.5	33.1	0
13:40:30	15_11_2013	38	61.5	227	33	0
13:40:50	15_11_2013	38	61	224.7	32.9	0
13:41:10	15_11_2013	38	60.3	221.3	32.8	0
13:41:30	15_11_2013	38	59.5	219.3	32.9	0
13:41:50	15_11_2013	38	58.4	215.2	32.9	0
13:42:10	15_11_2013	38	57.5	211.3	32.8	0	37.4
13:42:30	15_11_2013	38	56.8	209	32.8	0
13:42:50	15_11_2013	38	56.6	208	32.7	0
13:43:10	15_11_2013	38	55.7	204.2	32.7	0
13:43:30	15_11_2013	38	55.1	201	32.6	0
13:43:50	15_11_2013	38	54.2	197.5	32.5	0
13:44:10	15_11_2013	38	54.3	196.7	32.3	0
13:44:30	15_11_2013	38	54.3	196.2	32.2	0
13:44:50	15_11_2013	38	54.8	197.2	32.1	0
13:45:10	15_11_2013	38	54.9	197	32	0
13:45:30	15_11_2013	38	54.7	196.5	32.1	0
13:45:50	15_11_2013	38	55.5	198.2	31.9	0
13:46:10	15_11_2013	38	55.4	198.3	32.1	0
13:46:30	15_11_2013	38	56.1	200	31.9	0
13:46:50	15_11_2013	38	56.4	201.3	31.9	0
13:47:10	15_11_2013	38	57.2	203.5	31.8	0
13:47:30	15_11_2013	38	57.9	205.7	31.8	0
13:47:50	15_11_2013	38	57.9	205.2	31.8	0
13:48:10	15_11_2013	38	57.7	205	31.9	0
13:48:30	15_11_2013	38	57.8	205	31.8	0
13:48:50	15_11_2013	38	58.2	206.8	31.8	0
13:49:10	15_11_2013	38	59.3	210	31.7	0
13:49:30	15_11_2013	38	59.9	212.3	31.8	0
13:49:50	15_11_2013	38	59.6	212.2	31.9	0
13:50:10	15_11_2013	38	60.3	213.7	31.8	0
13:50:30	15_11_2013	38	59.9	213	31.9	0
13:50:50	15_11_2013	38	60.5	214.7	31.8	0
13:51:10	15_11_2013	38	60.8	215.8	31.8	0
13:51:30	15_11_2013	38	60.7	215.3	31.8	0
13:51:50	15_11_2013	38	60.8	215	31.7	0						1h
13:52:10	15_11_2013	38	60	213.3	31.8	0	37.4
13:52:30	15_11_2013	38	59.8	212	31.8	0
13:52:50	15_11_2013	38	59	210.2	31.9	0
13:53:10	15_11_2013	38	59.3	210	31.8	0
13:53:30	15_11_2013	38	59.2	210.8	31.9	0
13:53:50	15_11_2013	38	59.8	212.3	31.8	0
13:54:10	15_11_2013	38	60	212.5	31.8	0
13:54:30	15_11_2013	38	60.5	213.7	31.7	0
13:54:50	15_11_2013	38	60.7	214.2	31.7	0
13:55:10	15_11_2013	38	60.8	214.3	31.6	0
13:55:30	15_11_2013	38	60.7	214	31.6	0
13:55:50	15_11_2013	38	59.8	212.7	31.8	0
13:56:10	15_11_2013	38	59.5	211.3	31.8	0
13:56:30	15_11_2013	38	59.6	211.2	31.8	0
13:56:50	15_11_2013	38	59.8	212.3	31.8	0
13:57:10	15_11_2013	38	59.8	212	31.8	0	36.9
13:57:30	15_11_2013	38	59.8	210.3	31.6	0
13:57:50	15_11_2013	38	59.9	208.7	31.3	0
13:58:10	15_11_2013	35	9.7	28	11.4	0
13:58:30	15_11_2013	63	0	0	0	0
												2h

## Sheet: 1 analysis
Humidity	Time			PtO2		Tissue temp	sp02		Humidity	Start			Humidity	PtO2	Tissue temp	Change PtO2	Change temp	Change PtO2	Change Tissue temp			Time	Humidity	Body temp	hl	hp	Dry	Hum	Dry Pto2	Hum Pto2	Difference
off	11:16:10			32.4		31.8		On	Humid									17.9889	4.07778			10:13:00	0	38.8	0	5	38.8
off	11:16:30			32.7		31.8		Off	Dry	10:52:00			0	32.7333	31.8333	24.3	4.36667					10.42	0	35.8
off	11:16:50			33.1		31.9	82	On	Humid	11:17:00			1	57.0333	36.2							10:52:00	0	37.1	1	5	37.1
On	11:44:10			56.3		36.2		Off	Dry	11:45:00			0	39.5333	32.4333	14.4667	4.73333					11:02:00	0	37	1	5	37
On	11:44:30			57		36.2		On	Humid	12:11:00			1	54	37.1667							11:12:00	0	36.9	0	5	36.9
On	11:44:50			57.8		36.2	80	Off	Dry	12:42:00			0	45.6667	33.0667	15.2	3.13333					11:17:00	1	36.7	0	5	36.7		36.7		1.2
off	12:10:10			40		32.4		On	Humid	01:07:00			1	60.8667	36.2							11:28:00	1	37.1	0	5	37.1
off	12:10:30			39.6		32.4		Off	Dry	01:32:00			0									11:39:00	1		0	5
off	12:10:50			39		32.5	88	On	Humid													11:45:00	0	37.9	0	5	37.9	37.9		37.9
On	12:41:10			53.7		37.2																11:55:00	0	38	0	5	38
On	12:41:30			53.9		37.2																12:00:00	0	37.9	0	5	37.9
On	12:41:50			54.4		37.1	87															12:11:00	1	37.5	0	5	37.5		37.5		1.3
off	13:06:10			45.6		33.2																12:21:00	1	37.6	0	5		37.6
off	13:06:30			45.8		33.1	92															12:31:00	1		0	5
off	13:06:50			45.6		32.9																12:40:00	1	38.7	0	5		38.7
On	13:31:10			62.1		36.2	90															12:42:00	0	38.8	0	5		38.8		38.8
On	13:31:30			60.8		36.2																12:48:00	0	38.4	0	2	38.4
On	13:31:50			59.7		36.2																01:00:00	0	37.3	0	2	37.3
off																						01:07:00	1	36.6	0	2	36.6		36.6		0.8
off																						01:17:00	1	36.7	0	4		36.7
off																						01:27:00	1	37.3	0	4		37.3
																						01:32:00	0	37.4	0	4		37.4		37.4
																						01:42:00	0	37.4	0	4	37.4
																						01:52:00	0	37.4	0	4	37.4
																						01:57:00	0	36.9	0	4	36.9
																						min		35.8	0		36.6	36.7	36.6	37.4
																						average		37.4435	0		37.4312	37.7714	36.9333	38.0333

## Sheet: 2
Time			PtO2		Tissue Temp	Humidity	Body tem	60		Labchart Time	SpO2		Interval=	20 s
10:37:23	18_11_2013	38	0	0	0	60							ExcelDateTime=	41596.4
10:37:43	18_11_2013	38	93	328.8	32.1	60		Labchart	1:16:23	00:58:00	96		TimeFormat=	StartOfBlock		On	Humid	10:36:00
10:38:03	18_11_2013	38	70.8	253	32.2	60		PtO2	10:56	00:58:20	97		DateFormat=			Off	Dry	11:18:00
10:38:23	18_11_2013	38	58.1	209.8	32.4	60				00:58:40	95		ChannelTitle=	SPO2		On	Humid	11:50:00
10:38:43	18_11_2013	38	49.4	179.3	32.4	60		Humidity	Body tem	00:59:00	95		Range=	2.000 V		Off	Dry	12:24:00
10:39:03	18_11_2013	38	42.6	157.3	32.8	60				00:59:20	95		UnitName=	%		On	Humid	12:57:00
10:39:23	18_11_2013	38	36.8	138	33.1	60				00:59:40	88		TopValue=	102		Off	Dry	01:30:00
10:39:43	18_11_2013	38	32.5	124	33.4	60				01:00:00	90		BottomValue=	38
10:40:03	18_11_2013	38	29.4	114	33.8	60				01:00:20	93		00:00:00	70
10:40:23	18_11_2013	38	32.4	134.2	34	60				01:00:40	91		00:00:20	78
10:40:43	18_11_2013	35	39.3	141.2	32.9	60				01:01:00	93		00:00:40	82
10:41:03	18_11_2013	35	0	0	0	60				01:01:20	92		00:01:00	81
10:41:23	18_11_2013	35	0	0	0	60				01:01:40	89		00:01:20	81
10:41:43	18_11_2013	35	0	0	0	60				01:02:00	94		00:01:40	85
10:42:03	18_11_2013	35	0	0	0	60				01:02:20	89		00:02:00	85
10:42:23	18_11_2013	35	0	0	0	60				01:02:40	84		00:02:20	86
10:42:43	18_11_2013	35	0	0	0	60				01:03:00	84		00:02:40	81
10:43:03	18_11_2013	35	0	0	0	60				01:03:20	85		00:03:00	84
10:43:23	18_11_2013	35	0	0	0	60				01:03:40	86		00:03:20	84
10:43:43	18_11_2013	35	0	0	0	60				01:04:00	91		00:03:40	83
10:44:03	18_11_2013	35	0	0	0	60				01:04:20	92		00:04:00	83
10:44:23	18_11_2013	35	0	0	0	60				01:04:40	90		00:04:20	79
10:44:43	18_11_2013	35	0	0	0	60				01:05:00	91		00:04:40	80
10:45:03	18_11_2013	35	0	0	0	60				01:05:20	84		00:05:00	84
10:45:23	18_11_2013	35	0	0	0	60				01:05:40	72		00:05:20	88
10:45:43	18_11_2013	35	0	0	0	60				01:06:00	76		00:05:40	88
10:46:03	18_11_2013	35	0	0	0	60				01:06:20	82		00:06:00	90
10:46:23	18_11_2013	38	0	0	0	60				01:06:40	90		00:06:20	89
10:46:43	18_11_2013	38	109	3 362.5	26.3	60				01:07:00	95		00:06:40	91
10:47:03	18_11_2013	38	61.7	218.7	32	60				01:07:20	98		00:07:00	90
10:47:23	18_11_2013	38	48.4	174	32.2	60				01:07:40	98		00:07:20	89
10:47:43	18_11_2013	38	40.4	148.5	32.5	60				01:08:00	96		00:07:40	87
10:48:03	18_11_2013	38	35.6	132.8	32.9	60				01:08:20	96		00:08:00	89
10:48:23	18_11_2013	38	32.5	123.2	33.2	60				01:08:40	98		00:08:20	86
10:48:43	18_11_2013	38	31.1	119	33.4	60				01:09:00	97		00:08:40	86
10:49:03	18_11_2013	38	30.8	119.2	33.7	60				01:09:20	97		00:09:00	87
10:49:23	18_11_2013	38	31.2	121.7	34	60				01:09:40	98		00:09:20	87
10:49:43	18_11_2013	38	31.9	124.8	34.1	60				01:10:00	98		00:09:40	83
10:50:03	18_11_2013	38	32.8	129	34.2	60				01:10:20	99		00:10:00	82
10:50:23	18_11_2013	38	34.1	134.3	34.3	60				01:10:40	99		00:10:20	83
10:50:43	18_11_2013	38	35.3	139.7	34.5	60				01:11:00	99		00:10:40	83
10:51:03	18_11_2013	38	36.4	144.3	34.6	60				01:11:20	98		00:11:00	83
10:51:23	18_11_2013	38	37.3	148	34.7	60				01:11:40	98		00:11:20	82
10:51:43	18_11_2013	38	37.9	151.2	34.9	60				01:12:00	98		00:11:40	83
10:52:03	18_11_2013	38	38.7	154.5	34.9	60				01:12:20	97		00:12:00	80
10:52:23	18_11_2013	38	39.2	157	35	60				01:12:40	98		00:12:20	82
10:52:43	18_11_2013	38	39.7	160.2	35.2	60				01:13:00	98		00:12:40	85
10:53:03	18_11_2013	38	40.2	162.3	35.3	60				01:13:20	96		00:13:00	87
10:53:23	18_11_2013	38	40.4	163.8	35.4	60				01:13:40	86		00:13:20	85
10:53:43	18_11_2013	38	40.5	164	35.4	60				01:14:00	83		00:13:40	89
10:54:03	18_11_2013	38	40.2	163.8	35.5	60				01:14:20	84		00:14:00	92
10:54:23	18_11_2013	38	40.4	165.2	35.6	60				01:14:40	85		00:14:20	91
10:54:43	18_11_2013	38	41.1	168.2	35.6	60				01:15:00	85		00:14:40	90
10:55:03	18_11_2013	38	41.8	170.8	35.6	60				01:15:20	85		00:15:00	91
10:55:23	18_11_2013	38	42.2	172.7	35.6	60				01:15:40	85		00:15:20	91
10:55:43	18_11_2013	38	42.5	174	35.7	60				01:16:00	86		00:15:40	91
10:56:03	18_11_2013	38	42.7	175	35.7	60				01:16:20	87		00:16:00	92
10:56:23	18_11_2013	38	42.8	175.5	35.8	60				01:16:40	87		00:16:20	89
10:56:43	18_11_2013	38	42.8	176	35.9	60				01:17:00	87		00:16:40	90
10:57:03	18_11_2013	38	43	177	35.9	60				01:17:20	87		00:17:00	90
10:57:23	18_11_2013	38	42.9	176.8	35.9	60				01:17:40	87		00:17:20	91
10:57:43	18_11_2013	38	42.8	176.5	35.9	60				01:18:00	87		00:17:40	92
10:58:03	18_11_2013	38	42.8	176.3	35.9	60				01:18:20	87		00:18:00	92
10:58:23	18_11_2013	38	42.8	177	36	60				01:18:40	87		00:18:20	89
10:58:43	18_11_2013	38	42.9	178	36	60				01:19:00	88		00:18:40	90
10:59:03	18_11_2013	38	42.9	178	36.1	60				01:19:20	88		00:19:00	92
10:59:23	18_11_2013	38	42.9	178	36.1	60				01:19:40	88		00:19:20	92
10:59:43	18_11_2013	38	42.9	178	36.1	60				01:20:00	88		00:19:40	90
11:00:03	18_11_2013	38	43	178.8	36.1	60				01:20:20	88		00:20:00	88
11:00:23	18_11_2013	38	43.2	179.8	36.2	60				01:20:40	88		00:20:20	85
11:00:43	18_11_2013	38	43.2	180	36.2	60				01:21:00	88		00:20:40	82
11:01:03	18_11_2013	38	43.3	181	36.2	60				01:21:20	88		00:21:00	89
11:01:23	18_11_2013	38	43.4	181	36.2	60				01:21:40	88		00:21:20	90
11:01:43	18_11_2013	38	43.4	181	36.2	60				01:22:00	88		00:21:40	85
11:02:03	18_11_2013	38	43.4	181	36.2	60				01:22:20	89		00:22:00	79
11:02:23	18_11_2013	38	43.3	181	36.3	60				01:22:40	88		00:22:20	77
11:02:43	18_11_2013	38	43.4	181	36.3	60				01:23:00	89		00:22:40	88
11:03:03	18_11_2013	38	43.5	181.3	36.3	60				01:23:20	88		00:23:00	88
11:03:23	18_11_2013	38	43.4	181	36.3	60				01:23:40	89		00:23:20	87
11:03:43	18_11_2013	38	43.3	181	36.3	60				01:24:00	88		00:23:40	91
11:04:03	18_11_2013	38	43.2	180.8	36.4	60				01:24:20	89		00:24:00	93
11:04:23	18_11_2013	38	43.2	181	36.4	60				01:24:40	89		00:24:20	94
11:04:43	18_11_2013	38	43.3	181.5	36.4	60				01:25:00	88		00:24:40	98
11:05:03	18_11_2013	38	43.4	182	36.4	60				01:25:20	89		00:25:00	87
11:05:23	18_11_2013	38	43.3	181.3	36.4	60				01:25:40	87		00:25:20	87
11:05:43	18_11_2013	38	43.3	181	36.4	60				01:26:00	87		00:25:40	90
11:06:03	18_11_2013	38	43.2	181	36.4	60				01:26:20	87		00:26:00	91
11:06:23	18_11_2013	38	43.1	181	36.4	60				01:26:40	87		00:26:20	90
11:06:43	18_11_2013	38	42.9	180	36.5	60				01:27:00	87		00:26:40	90
11:07:03	18_11_2013	38	42.7	179.3	36.5	60				01:27:20	87		00:27:00	89
11:07:23	18_11_2013	38	42.7	180	36.5	60				01:27:40	87		00:27:20	88
11:07:43	18_11_2013	38	42.9	180	36.5	60				01:28:00	87		00:27:40	88
11:08:03	18_11_2013	38	43	181	36.5	60				01:28:20	87		00:28:00	88
11:08:23	18_11_2013	38	43.1	181	36.5	60				01:28:40	87		00:28:20	75
11:08:43	18_11_2013	38	43.1	181	36.5	60				01:29:00	87		00:28:40	73
11:09:03	18_11_2013	38	43	181	36.5	60				01:29:20	88		00:29:00	78
11:09:23	18_11_2013	38	42.9	180.7	36.5	60				01:29:40	88		00:29:20	79
11:09:43	18_11_2013	38	42.9	180.5	36.5	60				01:30:00	88		00:29:40	78
11:10:03	18_11_2013	38	42.8	180.7	36.6	60				01:30:20	88		00:30:00	83
11:10:23	18_11_2013	38	42.7	180.2	36.6	60				01:30:40	87		00:30:20	81
11:10:43	18_11_2013	38	42.8	181	36.6	60				01:31:00	87		00:30:40	81
11:11:03	18_11_2013	38	43	181.2	36.6	60				01:31:20	87		00:31:00	79
11:11:23	18_11_2013	38	43.1	182	36.6	60				01:31:40	87		00:31:20	78
11:11:43	18_11_2013	38	43	182	36.6	60				01:32:00	87		00:31:40	78
11:12:03	18_11_2013	38	42.9	181.2	36.6	60				01:32:20	87		00:32:00	79
11:12:23	18_11_2013	38	42.8	180.8	36.6	60				01:32:40	86		00:32:20	80
11:12:43	18_11_2013	38	42.6	180	36.6	60				01:33:00	86		00:32:40	80
11:13:03	18_11_2013	38	42.8	181	36.7	60				01:33:20	86		00:33:00	79
11:13:23	18_11_2013	38	43.1	182.3	36.7	60				01:33:40	85		00:33:20	81
11:13:43	18_11_2013	38	43.2	183	36.7	60				01:34:00	86		00:33:40	80
11:14:03	18_11_2013	38	43.2	183	36.7	60				01:34:20	86		00:34:00	82
11:14:23	18_11_2013	38	43.3	183.8	36.7	60				01:34:40	84		00:34:20	81
11:14:43	18_11_2013	38	43.6	185	36.7	60				01:35:00	88		00:34:40	77
11:15:03	18_11_2013	38	44	186.7	36.7	60				01:35:20	91		00:35:00	76
11:15:23	18_11_2013	38	44	186.8	36.7	60				01:35:40	90		00:35:20	83
11:15:43	18_11_2013	38	43.8	185.7	36.7	60				01:36:00	93		00:35:40	89
11:16:03	18_11_2013	38	43.7	185	36.8	60				01:36:20	94		00:36:00	86
11:16:23	18_11_2013	38	43.9	186.3	36.8	60				01:36:40	93		00:36:20	86
11:16:43	18_11_2013	38	44.5	189	36.8	60				01:37:00	90		00:36:40	79
11:17:03	18_11_2013	38	44.7	189.7	36.7	60				01:37:20	90		00:37:00	81
11:17:23	18_11_2013	38	44.5	187.7	36.6	60				01:37:40	91		00:37:20	83
11:17:43	18_11_2013	38	43.7	184.7	36.7	60				01:38:00	89		00:37:40	87
11:18:03	18_11_2013	38	42.9	182	36.7	0				01:38:20	89		00:38:00	90
11:18:23	18_11_2013	38	42.7	181	36.7	0				01:38:40	88		00:38:20	92
11:18:43	18_11_2013	38	42.6	181.2	36.8	0				01:39:00	87		00:38:40	92
11:19:03	18_11_2013	38	42.7	182	36.9	0				01:39:20	86		00:39:00	93
11:19:23	18_11_2013	38	45.8	190.2	36.2	0				01:39:40	86		00:39:20	94
11:19:43	18_11_2013	38	46	187	35.6	0				01:40:00	90		00:39:40	93
11:20:03	18_11_2013	38	45.9	185.8	35.4	0				01:40:20	89		00:40:00	93
11:20:23	18_11_2013	38	45.6	184.5	35.4	0				01:40:40	91		00:40:20	88
11:20:43	18_11_2013	38	45.1	182.3	35.4	0				01:41:00	91		00:40:40	80
11:21:03	18_11_2013	38	44.4	178.5	35.2	0				01:41:20	90		00:41:00	81
11:21:23	18_11_2013	38	43.9	175	35.1	0				01:41:40	91		00:41:20	81
11:21:43	18_11_2013	38	43.2	171.7	34.8	0				01:42:00	91		00:41:40	79
11:22:03	18_11_2013	38	42.1	166.7	34.7	0				01:42:20	94		00:42:00	81
11:22:23	18_11_2013	38	41.3	161.7	34.3	0				01:42:40	98		00:42:20	81
11:22:43	18_11_2013	38	40.7	157.2	34	0				01:43:00	98		00:42:40	76
11:23:03	18_11_2013	38	40.4	155	33.8	0				01:43:20	97		00:43:00	73
11:23:23	18_11_2013	38	39.9	153.2	33.7	0				01:43:40	98		00:43:20	76
11:23:43	18_11_2013	38	39.5	150.5	33.6	0				01:44:00	97		00:43:40	77
11:24:03	18_11_2013	38	39	148.2	33.4	0				01:44:20	98		00:44:00	80
11:24:23	18_11_2013	38	38.9	146.8	33.3	0				01:44:40	98		00:44:20	81
11:24:43	18_11_2013	38	38.4	145	33.2	0				01:45:00	98		00:44:40	83
11:25:03	18_11_2013	38	38.5	144.3	33.1	0				01:45:20	97		00:45:00	83
11:25:23	18_11_2013	38	38.4	144	33.1	0				01:45:40	97		00:45:20	86
11:25:43	18_11_2013	38	38.5	143.3	32.9	0				01:46:00	97		00:45:40	80
11:26:03	18_11_2013	38	38.7	144.2	32.9	0				01:46:20	97		00:46:00	84
11:26:23	18_11_2013	38	38.8	144.7	32.9	0				01:46:40	97		00:46:20	84
11:26:43	18_11_2013	38	38.7	143.3	32.7	0				01:47:00	97		00:46:40	77
11:27:03	18_11_2013	38	38.9	144	32.6	0				01:47:20	97		00:47:00	94
11:27:23	18_11_2013	38	38.6	142	32.5	0				01:47:40	98		00:47:20	98
11:27:43	18_11_2013	38	38	140.2	32.6	0				01:48:00	98		00:47:40	95
11:28:03	18_11_2013	38	37.6	138.5	32.5	0				01:48:20	98		00:48:00	94
11:28:23	18_11_2013	38	37.1	136	32.4	0				01:48:40	96		00:48:20	94
11:28:43	18_11_2013	38	36.3	132	32	0				01:49:00	96		00:48:40	94
11:29:03	18_11_2013	38	36.2	131.7	32	0				01:49:20	97		00:49:00	94
11:29:23	18_11_2013	38	36.3	131.7	32	0				01:49:40	97		00:49:20	96
11:29:43	18_11_2013	38	35.8	130.2	32.1	0				01:50:00	98		00:49:40	97
11:30:03	18_11_2013	38	35.4	129.2	32.2	0				01:50:20	98		00:50:00	97
11:30:23	18_11_2013	38	35.1	128.5	32.3	0				01:50:40	98		00:50:20	96
11:30:43	18_11_2013	38	34.8	128	32.4	0				01:51:00	98		00:50:40	95
11:31:03	18_11_2013	38	34.7	128	32.5	0				01:51:20	97		00:51:00	95
11:31:23	18_11_2013	38	34.8	128.3	32.5	0				01:51:40	97		00:51:20	96
11:31:43	18_11_2013	38	34.7	127.8	32.5	0				01:52:00	97		00:51:40	94
11:32:03	18_11_2013	38	34.7	127	32.3	0				01:52:20	97		00:52:00	96
11:32:23	18_11_2013	38	34.6	125.8	32.1	0				01:52:40	96		00:52:20	97
11:32:43	18_11_2013	38	34.3	124.7	32	0				01:53:00	95		00:52:40	98
11:33:03	18_11_2013	38	34.2	124	31.9	0				01:53:20	95		00:53:00	98
11:33:23	18_11_2013	38	34	123.5	32	0				01:53:40	96		00:53:20	95
11:33:43	18_11_2013	38	33.6	121.5	31.9	0				01:54:00	96		00:53:40	95
11:34:03	18_11_2013	38	33.1	119.5	31.8	0				01:54:20	97		00:54:00	96
11:34:23	18_11_2013	38	32.9	117.8	31.6	0				01:54:40	96		00:54:20	96
11:34:43	18_11_2013	38	32.7	116.7	31.4	0				01:55:00	97		00:54:40	94
11:35:03	18_11_2013	38	32.5	115.8	31.4	0				01:55:20	97		00:55:00	85
11:35:23	18_11_2013	38	32.4	115	31.2	0				01:55:40	98		00:55:20	89
11:35:43	18_11_2013	38	32.4	114.8	31.2	0				01:56:00	97		00:55:40	88
11:36:03	18_11_2013	38	32.2	115	31.4	0				01:56:20	98		00:56:00	85
11:36:23	18_11_2013	38	32.1	114.3	31.3	0				01:56:40	98		00:56:20	84
11:36:43	18_11_2013	38	31.9	113	31.2	0				01:57:00	98		00:56:40	87
11:37:03	18_11_2013	38	31.8	112.2	31.1	0		37.9		01:57:20	98		00:57:00	92
11:37:23	18_11_2013	38	32	113	31	0				01:57:40	97		00:57:20	96
11:37:43	18_11_2013	38	31.7	112	31	0				01:58:00	96		00:57:40	95
11:38:03	18_11_2013	38	31.5	111	31	0				01:58:20	96		00:58:00	96
11:38:23	18_11_2013	38	31.4	110.5	31	0				01:58:40	95		00:58:20	97
11:38:43	18_11_2013	38	31.1	109	30.9	0				01:59:00	90		00:58:40	95
11:39:03	18_11_2013	38	31.2	109	30.7	0				01:59:20	82		00:59:00	95
11:39:23	18_11_2013	38	31.3	110	30.8	0				01:59:40	82		00:59:20	95
11:39:43	18_11_2013	38	31.9	111	30.6	0				02:00:00	83		00:59:40	88
11:40:03	18_11_2013	38	32	112	30.7	0				02:00:20	83		01:00:00	90
11:40:23	18_11_2013	38	32	111.7	30.8	0				02:00:40	84		01:00:20	93
11:40:43	18_11_2013	38	31.8	111	30.7	0				02:01:00	86		01:00:40	91
11:41:03	18_11_2013	38	31.7	111	30.9	0				02:01:20	85		01:01:00	93
11:41:23	18_11_2013	38	31.7	110.5	30.7	0				02:01:40	85		01:01:20	92
11:41:43	18_11_2013	38	31.9	111	30.7	0				02:02:00	86		01:01:40	89
11:42:03	18_11_2013	38	31.8	110.3	30.6	0				02:02:20	83		01:02:00	94
11:42:23	18_11_2013	38	32	111.8	30.7	0				02:02:40	84		01:02:20	89
11:42:43	18_11_2013	38	32.1	112	30.6	0				02:03:00	83		01:02:40	84
11:43:03	18_11_2013	38	32	111.7	30.7	0				02:03:20	83		01:03:00	84
11:43:23	18_11_2013	38	32.2	112	30.6	0				02:03:40	84		01:03:20	85
11:43:43	18_11_2013	38	32.5	112.2	30.4	0				02:04:00	84		01:03:40	86
11:44:03	18_11_2013	38	32.5	113	30.6	0				02:04:20	84		01:04:00	91
11:44:23	18_11_2013	38	32.2	112	30.7	0				02:04:40	83		01:04:20	92
11:44:43	18_11_2013	38	32.1	112	30.8	0				02:05:00	84		01:04:40	90
11:45:03	18_11_2013	38	32.1	112	30.8	0				02:05:20	87		01:05:00	91
11:45:23	18_11_2013	38	32.4	112	30.5	0				02:05:40	85		01:05:20	84
11:45:43	18_11_2013	38	31.8	111	30.6	0				02:06:00	83		01:05:40	72
11:46:03	18_11_2013	38	31.6	110.5	30.8	0				02:06:20	79		01:06:00	76
11:46:23	18_11_2013	38	31.6	110.5	30.8	0				02:06:40	78		01:06:20	82
11:46:43	18_11_2013	38	31.7	110.8	30.7	0				02:07:00	78		01:06:40	90
11:47:03	18_11_2013	38	31.8	111.2	30.8	0				02:07:20	78		01:07:00	95
11:47:23	18_11_2013	38	31.7	111	30.8	0				02:07:40	78		01:07:20	98
11:47:43	18_11_2013	38	31.9	111.8	30.8	0				02:08:00	79		01:07:40	98
11:48:03	18_11_2013	38	32.2	113	30.8	0				02:08:20	80		01:08:00	96
11:48:23	18_11_2013	38	32.2	113	30.9	0				02:08:40	79		01:08:20	96
11:48:43	18_11_2013	38	32.1	113	31	0				02:09:00	79		01:08:40	98
11:49:03	18_11_2013	38	31.7	113	31.2	0				02:09:20	79		01:09:00	97
11:49:23	18_11_2013	38	31.2	112	31.5	0				02:09:40	79		01:09:20	97
11:49:43	18_11_2013	38	30.8	111.2	31.7	0				02:10:00	79		01:09:40	98
11:50:03	18_11_2013	38	30.5	110	31.6	60				02:10:20	79		01:10:00	98
11:50:23	18_11_2013	38	30.7	110	31.5	60				02:10:40	71		01:10:20	99
11:50:43	18_11_2013	38	30.6	110	31.5	60				02:11:00	90		01:10:40	99
11:51:03	18_11_2013	38	30.7	110.7	31.5	60				02:11:20	91		01:11:00	99
11:51:23	18_11_2013	38	31	112.5	31.8	60				02:11:40	92		01:11:20	98
11:51:43	18_11_2013	38	31.2	114.5	32.1	60				02:12:00	93		01:11:40	98
11:52:03	18_11_2013	38	31.7	117	32.4	60				02:12:20	92		01:12:00	98
11:52:23	18_11_2013	38	32.6	120.3	32.4	60				02:12:40	93		01:12:20	97
11:52:43	18_11_2013	38	33.4	124.5	32.7	60				02:13:00	94		01:12:40	98
11:53:03	18_11_2013	38	34.2	128.8	33	60				02:13:20	93		01:13:00	98
11:53:23	18_11_2013	38	34.8	132.2	33.3	60				02:13:40	94		01:13:20	96
11:53:43	18_11_2013	38	35.4	135	33.4	60				02:14:00	92		01:13:40	86
11:54:03	18_11_2013	38	35.8	137.3	33.7	60				02:14:20	94		01:14:00	83
11:54:23	18_11_2013	38	36.3	139.8	33.8	60				02:14:40	94		01:14:20	84
11:54:43	18_11_2013	38	36.9	142.8	33.9	60				02:15:00	94		01:14:40	85
11:55:03	18_11_2013	38	37.4	145.2	34	60				02:15:20	94		01:15:00	85
11:55:23	18_11_2013	38	37.8	146.5	34	60				02:15:40	95		01:15:20	85
11:55:43	18_11_2013	38	37.9	148.2	34.2	60				02:16:00	95		01:15:40	85
11:56:03	18_11_2013	38	38.3	149.8	34.3	60				02:16:20	94		01:16:00	86
11:56:23	18_11_2013	38	38.7	151.8	34.4	60				02:16:40	95		01:16:20	87
11:56:43	18_11_2013	38	39.3	155.2	34.6	60				02:17:00	94		01:16:40	87
11:57:03	18_11_2013	38	39.6	157.2	34.8	60				02:17:20	95		01:17:00	87
11:57:23	18_11_2013	38	39.9	158.8	34.8	60				02:17:40	93		01:17:20	87
11:57:43	18_11_2013	38	40.2	160.2	34.9	60				02:18:00	93		01:17:40	87
11:58:03	18_11_2013	38	40.5	161.7	34.9	60				02:18:20	94		01:18:00	87
11:58:23	18_11_2013	38	40.6	162	35	60				02:18:40	94		01:18:20	87
11:58:43	18_11_2013	38	40.6	162.8	35	60				02:19:00	94		01:18:40	87
11:59:03	18_11_2013	38	40.6	163	35.1	60				02:19:20	94		01:19:00	88
11:59:23	18_11_2013	38	40.7	163.8	35.1	60				02:19:40	93		01:19:20	88
11:59:43	18_11_2013	38	40.8	164.7	35.2	60				02:20:00	93		01:19:40	88
12:00:03	18_11_2013	38	40.9	165	35.2	60				02:20:20	94		01:20:00	88
12:00:23	18_11_2013	38	41.1	166	35.3	60				02:20:40	94		01:20:20	88
12:00:43	18_11_2013	38	41.2	167	35.4	60				02:21:00	94		01:20:40	88
12:01:03	18_11_2013	38	41.5	168.3	35.5	60				02:21:20	94		01:21:00	88
12:01:23	18_11_2013	38	41.7	170	35.5	60				02:21:40	92		01:21:20	88
12:01:43	18_11_2013	38	41.8	170.3	35.6	60				02:22:00	94		01:21:40	88
12:02:03	18_11_2013	38	41.9	171.3	35.6	60				02:22:20	93		01:22:00	88
12:02:23	18_11_2013	38	42.1	173	35.8	60				02:22:40	94		01:22:20	89
12:02:43	18_11_2013	38	42.3	173.7	35.8	60				02:23:00	94		01:22:40	88
12:03:03	18_11_2013	38	42.5	174	35.8	60				02:23:20	94		01:23:00	89
12:03:23	18_11_2013	38	42.7	175.2	35.8	60				02:23:40	94		01:23:20	88
12:03:43	18_11_2013	38	42.9	176	35.8	60				02:24:00	93		01:23:40	89
12:04:03	18_11_2013	38	43	177	35.8	60				02:24:20	92		01:24:00	88
12:04:23	18_11_2013	38	43.1	177.2	35.8	60				02:24:40	92		01:24:20	89
12:04:43	18_11_2013	38	43	177.3	35.9	60				02:25:00	92		01:24:40	89
12:05:03	18_11_2013	38	42.8	176.8	35.9	60				02:25:20	93		01:25:00	88
12:05:23	18_11_2013	38	42.9	177	35.9	60				02:25:40	92		01:25:20	89
12:05:43	18_11_2013	38	43	177.8	36	60				02:26:00	92		01:25:40	87
12:06:03	18_11_2013	38	43.1	178	36	60				02:26:20	92		01:26:00	87
12:06:23	18_11_2013	38	43.2	178.8	36	60				02:26:40	92		01:26:20	87
12:06:43	18_11_2013	38	43.5	180	36	60				02:27:00	93		01:26:40	87
12:07:03	18_11_2013	38	43.7	181	36.1	60				02:27:20	93		01:27:00	87
12:07:23	18_11_2013	38	43.7	181.2	36.1	60				02:27:40	94		01:27:20	87
12:07:43	18_11_2013	38	44	182.8	36.1	60				02:28:00	93		01:27:40	87
12:08:03	18_11_2013	38	44.3	184	36.1	60				02:28:20	91		01:28:00	87
12:08:23	18_11_2013	38	44.5	184.8	36.1	60				02:28:40	91		01:28:20	87
12:08:43	18_11_2013	38	44.5	185	36.2	60				02:29:00	91		01:28:40	87
12:09:03	18_11_2013	38	44.5	184.8	36.2	60				02:29:20	91		01:29:00	87
12:09:23	18_11_2013	38	44.6	185.5	36.2	60				02:29:40	90		01:29:20	88
12:09:43	18_11_2013	38	44.7	186	36.2	60				02:30:00	91		01:29:40	88
12:10:03	18_11_2013	38	44.7	186.3	36.3	60				02:30:20	91		01:30:00	88
12:10:23	18_11_2013	38	44.6	186	36.2	60				02:30:40	92		01:30:20	88
12:10:43	18_11_2013	38	44.7	186.3	36.3	60				02:31:00	92		01:30:40	87
12:11:03	18_11_2013	38	44.6	186	36.3	60				02:31:20	93		01:31:00	87
12:11:23	18_11_2013	38	44.8	187	36.3	60				02:31:40	92		01:31:20	87
12:11:43	18_11_2013	38	45.4	189.5	36.3	60				02:32:00	89		01:31:40	87
12:12:03	18_11_2013	38	45.5	190	36.3	60				02:32:20	88		01:32:00	87
12:12:23	18_11_2013	38	45.7	190	36.3	60				02:32:40	89		01:32:20	87
12:12:43	18_11_2013	38	45.5	189.2	36.2	60				02:33:00	89		01:32:40	86
12:13:03	18_11_2013	38	45.2	187.8	36.2	60				02:33:20	88		01:33:00	86
12:13:23	18_11_2013	38	45	187	36.2	60				02:33:40	89		01:33:20	86
12:13:43	18_11_2013	38	45	187.2	36.2	60				02:34:00	88		01:33:40	85
12:14:03	18_11_2013	38	45.1	187.3	36.2	60				02:34:20	88		01:34:00	86
12:14:23	18_11_2013	38	45.2	188	36.2	60				02:34:40	88		01:34:20	86
12:14:43	18_11_2013	38	45.3	188.2	36.2	60				02:35:00	88		01:34:40	84
12:15:03	18_11_2013	38	45.3	188.8	36.2	60				02:35:20	87		01:35:00	88
12:15:23	18_11_2013	38	45.4	189	36.2	60				02:35:40	87		01:35:20	91
12:15:43	18_11_2013	38	45.6	189.8	36.2	60				02:36:00	88		01:35:40	90
12:16:03	18_11_2013	38	45.5	189.3	36.2	60				02:36:20	88		01:36:00	93
12:16:23	18_11_2013	38	45.6	190	36.2	60				02:36:40	87		01:36:20	94
12:16:43	18_11_2013	38	45.7	190.2	36.2	60				02:37:00	86		01:36:40	93
12:17:03	18_11_2013	38	45.8	190.8	36.2	60				02:37:20	87		01:37:00	90
12:17:23	18_11_2013	38	45.5	189.7	36.3	60				02:37:40	88		01:37:20	90
12:17:43	18_11_2013	38	45.3	189	36.3	60				02:38:00	88		01:37:40	91
12:18:03	18_11_2013	38	45.2	188.7	36.3	60				02:38:20	87		01:38:00	89
12:18:23	18_11_2013	38	45.4	189	36.3	60				02:38:40	87		01:38:20	89
12:18:43	18_11_2013	38	45.3	189	36.3	60				02:39:00	87		01:38:40	88
12:19:03	18_11_2013	38	45.4	189.3	36.3	60				02:39:20	88		01:39:00	87
12:19:23	18_11_2013	38	45.6	190	36.3	60				02:39:40	87		01:39:20	86
12:19:43	18_11_2013	38	45.7	190.5	36.3	60				02:40:00	87		01:39:40	86
12:20:03	18_11_2013	38	45.7	190.5	36.3	60				02:40:20	87		01:40:00	90
12:20:23	18_11_2013	38	45.7	190.5	36.3	60				02:40:40	89		01:40:20	89
12:20:43	18_11_2013	38	45.6	190	36.3	60				02:41:00	78		01:40:40	91
12:21:03	18_11_2013	38	45.7	190.5	36.3	60				02:41:20	70		01:41:00	91
12:21:23	18_11_2013	38	45.8	191.3	36.4	60				02:41:40	85		01:41:20	90
12:21:43	18_11_2013	38	45.7	192.2	36.5	60				02:42:00	88		01:41:40	91
12:22:03	18_11_2013	38	45.6	192.5	36.7	60				02:42:20	89		01:42:00	91
12:22:23	18_11_2013	38	45	190	36.6	60				02:42:40	88		01:42:20	94
12:22:43	18_11_2013	38	45	189	36.5	60				02:43:00	88		01:42:40	98
12:23:03	18_11_2013	38	45.1	189	36.5	60				02:43:20	88		01:43:00	98
12:23:23	18_11_2013	38	45.1	188.7	36.4	60				02:43:40	89		01:43:20	97
12:23:43	18_11_2013	38	45.1	187.5	36.3	60				02:44:00	89		01:43:40	98
12:24:03	18_11_2013	38	45.2	187	36.1	0				02:44:20	86		01:44:00	97
12:24:23	18_11_2013	38	45.2	187	36	0				02:44:40	86		01:44:20	98
12:24:43	18_11_2013	38	45.2	186	35.9	0				02:45:00	87		01:44:40	98
12:25:03	18_11_2013	38	45.3	186	35.8	0				02:45:20	88		01:45:00	98
12:25:23	18_11_2013	38	45.3	185.2	35.7	0				02:45:40	87		01:45:20	97
12:25:43	18_11_2013	38	44.9	183.7	35.7	0				02:46:00	88		01:45:40	97
12:26:03	18_11_2013	38	44.4	180.7	35.6	0				02:46:20	86		01:46:00	97
12:26:23	18_11_2013	38	43.8	178	35.6	0				02:46:40	87		01:46:20	97
12:26:43	18_11_2013	38	43.2	175.8	35.6	0				02:47:00	87		01:46:40	97
12:27:03	18_11_2013	38	43	174.7	35.5	0				02:47:20	87		01:47:00	97
12:27:23	18_11_2013	38	42.7	172.7	35.4	0				02:47:40	86		01:47:20	97
12:27:43	18_11_2013	38	42.1	169.5	35.3	0				02:48:00	85		01:47:40	98
12:28:03	18_11_2013	38	41.4	165.8	35.1	0				02:48:20	85		01:48:00	98
12:28:23	18_11_2013	38	40.5	161.8	35	0				02:48:40	85		01:48:20	98
12:28:43	18_11_2013	38	40	159.5	35	0				02:49:00	85		01:48:40	96
12:29:03	18_11_2013	38	39.3	155.8	34.8	0				02:49:20	85		01:49:00	96
12:29:23	18_11_2013	38	38.4	152	34.6	0				02:49:40	85		01:49:20	97
12:29:43	18_11_2013	38	37.7	149.2	34.6	0				02:50:00	85		01:49:40	97
12:30:03	18_11_2013	38	37.1	146.7	34.5	0				02:50:20	85		01:50:00	98
12:30:23	18_11_2013	38	36.7	144.3	34.4	0				02:50:40	85		01:50:20	98
12:30:43	18_11_2013	38	36.2	142.2	34.3	0				02:51:00	86		01:50:40	98
12:31:03	18_11_2013	38	35.7	140.2	34.3	0				02:51:20	86		01:51:00	98
12:31:23	18_11_2013	38	35.5	139	34.3	0				02:51:40	87		01:51:20	97
12:31:43	18_11_2013	38	35.3	138	34.2	0				02:52:00	86		01:51:40	97
12:32:03	18_11_2013	38	35.2	137.2	34.1	0				02:52:20	87		01:52:00	97
12:32:23	18_11_2013	38	35.1	137	34.1	0				02:52:40	88		01:52:20	97
12:32:43	18_11_2013	38	35	136	34	0				02:53:00	89		01:52:40	96
12:33:03	18_11_2013	38	34.9	135.8	34	0				02:53:20	87		01:53:00	95
12:33:23	18_11_2013	38	35	136	34	0				02:53:40	86		01:53:20	95
12:33:43	18_11_2013	38	34.9	135.8	34	0				02:54:00	86		01:53:40	96
12:34:03	18_11_2013	38	35	135.8	34	0				02:54:20	87		01:54:00	96
12:34:23	18_11_2013	38	34.9	135.2	33.9	0				02:54:40	87		01:54:20	97
12:34:43	18_11_2013	38	34.6	134	33.8	0				02:55:00	87		01:54:40	96
12:35:03	18_11_2013	38	34.3	133	33.8	0				02:55:20	87		01:55:00	97
12:35:23	18_11_2013	38	34.3	132.3	33.8	0				02:55:40	87		01:55:20	97
12:35:43	18_11_2013	38	34.2	132.2	33.8	0				02:56:00	88		01:55:40	98
12:36:03	18_11_2013	38	34.4	133	33.8	0				02:56:20	88		01:56:00	97
12:36:23	18_11_2013	38	34.4	132.8	33.8	0				02:56:40	91		01:56:20	98
12:36:43	18_11_2013	38	34.2	132	33.8	0				02:57:00	92		01:56:40	98
12:37:03	18_11_2013	38	34	131	33.7	0				02:57:20	91		01:57:00	98
12:37:23	18_11_2013	38	34.2	131	33.5	0				02:57:40	90		01:57:20	98
12:37:43	18_11_2013	38	34.1	131	33.6	0				02:58:00	89		01:57:40	97
12:38:03	18_11_2013	38	34.1	130	33.5	0				02:58:20	89		01:58:00	96
12:38:23	18_11_2013	38	34	129.3	33.4	0				02:58:40	89		01:58:20	96
12:38:43	18_11_2013	38	33.9	128.3	33.2	0				02:59:00	92		01:58:40	95
12:39:03	18_11_2013	38	33.6	127	33.1	0				02:59:20	94		01:59:00	90
12:39:23	18_11_2013	38	33.4	125.7	33	0				02:59:40	94		01:59:20	82
12:39:43	18_11_2013	38	33	124	33	0				03:00:00	94		01:59:40	82
12:40:03	18_11_2013	38	32.7	123	33	0				03:00:20	94		02:00:00	83
12:40:23	18_11_2013	38	32.7	123	33	0				03:00:40	93		02:00:20	83
12:40:43	18_11_2013	38	32.7	123.8	33.1	0				03:01:00	93		02:00:40	84
12:41:03	18_11_2013	38	33.1	125.5	33.1	0				03:01:20	91		02:01:00	86
12:41:23	18_11_2013	38	33.5	127	33.2	0				03:01:40	88		02:01:20	85
12:41:43	18_11_2013	38	33.9	128	33.1	0				03:02:00	90		02:01:40	85
12:42:03	18_11_2013	38	34.1	128.5	33.1	0				03:02:20	90		02:02:00	86
12:42:23	18_11_2013	38	34	128.5	33.1	0				03:02:40	90		02:02:20	83
12:42:43	18_11_2013	38	34	128.3	33.1	0				03:03:00	90		02:02:40	84
12:43:03	18_11_2013	38	33.9	128.2	33.2	0				03:03:20	90		02:03:00	83
12:43:23	18_11_2013	38	33.7	127	33.1	0				03:03:40	90		02:03:20	83
12:43:43	18_11_2013	38	33.6	126.5	33.1	0				03:04:00	91		02:03:40	84
12:44:03	18_11_2013	38	33.4	126	33.1	0				03:04:20	91		02:04:00	84
12:44:23	18_11_2013	38	33.3	125.8	33.1	0				03:04:40	92		02:04:20	84
12:44:43	18_11_2013	38	33.6	126.2	33	0				03:05:00	91		02:04:40	83
12:45:03	18_11_2013	38	33.5	126	33	0				03:05:20	93		02:05:00	84
12:45:23	18_11_2013	38	33.2	125	33	0				03:05:40	94		02:05:20	87
12:45:43	18_11_2013	38	33.2	125	33	0				03:06:00	93		02:05:40	85
12:46:03	18_11_2013	38	33.2	125	33	0				03:06:20	93		02:06:00	83
12:46:23	18_11_2013	38	33.3	125	33	0				03:06:40	93		02:06:20	79
12:46:43	18_11_2013	38	33.3	125.7	33	0				03:07:00	93		02:06:40	78
12:47:03	18_11_2013	38	33.3	126	33	0				03:07:20	92		02:07:00	78
12:47:23	18_11_2013	38	33.4	126	33.1	0				03:07:40	92		02:07:20	78
12:47:43	18_11_2013	38	33.4	126	33.1	0				03:08:00	93		02:07:40	78
12:48:03	18_11_2013	38	33.5	126.2	33.1	0				03:08:20	93		02:08:00	79
12:48:23	18_11_2013	38	33.6	127	33.1	0				03:08:40	92		02:08:20	80
12:48:43	18_11_2013	38	33.7	127	33	0				03:09:00	93		02:08:40	79
12:49:03	18_11_2013	38	33.6	126.7	33	0				03:09:20	95		02:09:00	79
12:49:23	18_11_2013	38	33.7	127	33	0				03:09:40	95		02:09:20	79
12:49:43	18_11_2013	38	33.6	126.3	33	0				03:10:00	91		02:09:40	79
12:50:03	18_11_2013	38	33.5	126	33	0				03:10:20	93		02:10:00	79
12:50:23	18_11_2013	38	33.5	125.8	32.9	0				03:10:40	93		02:10:20	79
12:50:43	18_11_2013	38	33.4	124.8	32.8	0				03:11:00	94		02:10:40	71
12:51:03	18_11_2013	38	33.1	124	32.8	0				03:11:20	94		02:11:00	90
12:51:23	18_11_2013	38	33.1	123.7	32.8	0				03:11:40	96		02:11:20	91
12:51:43	18_11_2013	38	32.9	123	32.8	0				03:12:00	88		02:11:40	92
12:52:03	18_11_2013	38	32.8	122.5	32.8	0				03:12:20	80		02:12:00	93
12:52:23	18_11_2013	38	32.8	122.5	32.8	0				03:12:40	91		02:12:20	92
12:52:43	18_11_2013	38	32.8	122.8	32.8	0				03:13:00	90		02:12:40	93
12:53:03	18_11_2013	38	32.5	122	32.9	0				03:13:20	89		02:13:00	94
12:53:23	18_11_2013	38	32.4	121	32.8	0				03:13:40	90		02:13:20	93
12:53:43	18_11_2013	38	32.3	121	32.8	0				03:14:00	90		02:13:40	94
12:54:03	18_11_2013	38	32.2	120.5	32.8	0				03:14:20	89		02:14:00	92
12:54:23	18_11_2013	38	32.1	119.7	32.7	0				03:14:40	90		02:14:20	94
12:54:43	18_11_2013	38	31.8	118.7	32.7	0				03:15:00	91		02:14:40	94
12:55:03	18_11_2013	38	31.7	118.2	32.7	0				03:15:20	91		02:15:00	94
12:55:23	18_11_2013	38	31.4	117.5	32.8	0				03:15:40	92		02:15:20	94
12:55:43	18_11_2013	38	31.7	118.3	32.7	0				03:16:00	93		02:15:40	95
12:56:03	18_11_2013	38	31.8	119	32.8	0				03:16:20	94		02:16:00	95
12:56:23	18_11_2013	38	32.4	121.3	32.8	0				03:16:40	94		02:16:20	94
12:56:43	18_11_2013	38	33.1	122.8	32.6	0				03:17:00	95		02:16:40	95
12:57:03	18_11_2013	38	33.8	124.8	32.4	60				03:17:20	95		02:17:00	94
12:57:23	18_11_2013	38	34.2	126.5	32.5	60				03:17:40	94		02:17:20	95
12:57:43	18_11_2013	38	34.6	129	32.9	60				03:18:00	94		02:17:40	93
12:58:03	18_11_2013	38	34.5	130	33.1	60				03:18:20	94		02:18:00	93
12:58:23	18_11_2013	38	34.3	130.3	33.3	60				03:18:40	94		02:18:20	94
12:58:43	18_11_2013	38	34.3	131	33.5	60				03:19:00	78		02:18:40	94
12:59:03	18_11_2013	38	34.3	131.7	33.6	60				03:19:20	71		02:19:00	94
12:59:23	18_11_2013	38	34.4	132.7	33.7	60				03:19:40	79		02:19:20	94
12:59:43	18_11_2013	38	34.7	134	33.8	60				03:20:00	87		02:19:40	93
13:00:03	18_11_2013	38	35.1	135.8	33.9	60				03:20:20	94		02:20:00	93
13:00:23	18_11_2013	38	35.6	138.7	34.1	60				03:20:40	91		02:20:20	94
13:00:43	18_11_2013	38	36.3	142.3	34.2	60				03:21:00	91		02:20:40	94
13:01:03	18_11_2013	38	37	145.7	34.4	60				03:21:20	92		02:21:00	94
13:01:23	18_11_2013	38	37.4	148.2	34.5	60				03:21:40	88		02:21:20	94
13:01:43	18_11_2013	38	38	150.5	34.6	60				03:22:00	96		02:21:40	92
13:02:03	18_11_2013	38	38.6	153.2	34.7	60				03:22:20	96		02:22:00	94
13:02:23	18_11_2013	38	39.1	155.5	34.8	60				03:22:40	96		02:22:20	93
13:02:43	18_11_2013	38	39.6	157.7	34.8	60				03:23:00	86		02:22:40	94
13:03:03	18_11_2013	38	40.1	159.7	34.8	60				03:23:20	95		02:23:00	94
13:03:23	18_11_2013	38	40.4	161	34.9	60				03:23:40	93		02:23:20	94
13:03:43	18_11_2013	38	40.7	162.2	34.9	60				03:24:00	94		02:23:40	94
13:04:03	18_11_2013	38	41.2	164.5	34.9	60				03:24:20	95		02:24:00	93
13:04:23	18_11_2013	38	41.6	166.3	35	60				03:24:40	86		02:24:20	92
13:04:43	18_11_2013	38	42.1	168.5	35	60				03:25:00	84		02:24:40	92
13:05:03	18_11_2013	38	42.3	169.3	35.1	60				03:25:20	84		02:25:00	92
13:05:23	18_11_2013	38	42.5	170.5	35.1	60				03:25:40	84		02:25:20	93
13:05:43	18_11_2013	38	42.9	172.7	35.2	60				03:26:00	84		02:25:40	92
13:06:03	18_11_2013	38	43.3	174.7	35.3	60				03:26:20	84		02:26:00	92
13:06:23	18_11_2013	38	43.6	176.3	35.4	60				03:26:40	84		02:26:20	92
13:06:43	18_11_2013	38	43.7	177	35.4	60				03:27:00	85		02:26:40	92
13:07:03	18_11_2013	38	43.7	177.5	35.5	60				03:27:20	85		02:27:00	93
13:07:23	18_11_2013	38	44	178.5	35.5	60				03:27:40	85		02:27:20	93
13:07:43	18_11_2013	38	44.3	180.2	35.5	60				03:28:00	85		02:27:40	94
13:08:03	18_11_2013	38	48.6	199	35.8	60				03:28:20	86		02:28:00	93
13:08:23	18_11_2013	38	48.5	199	35.8	60				03:28:40	86		02:28:20	91
13:08:43	18_11_2013	38	48.5	199	35.8	60				03:29:00	86		02:28:40	91
13:09:03	18_11_2013	38	48.5	199	35.8	60				03:29:20	86		02:29:00	91
13:09:23	18_11_2013	38	48.5	199	35.8	60				03:29:40	85		02:29:20	91
13:09:43	18_11_2013	38	48.5	199	35.8	60				03:30:00	86		02:29:40	90
13:10:03	18_11_2013	38	48.4	198	35.8	60				03:30:20	88		02:30:00	91
13:10:23	18_11_2013	38	48.4	198	35.8	60				03:30:40	88		02:30:20	91
13:10:43	18_11_2013	38	48.4	198.5	35.9	60				03:31:00	88		02:30:40	92
13:11:03	18_11_2013	38	48.3	198	35.9	60				03:31:20	88		02:31:00	92
13:11:23	18_11_2013	38	48.3	198	35.9	60				03:31:40	90		02:31:20	93
13:11:43	18_11_2013	38	48.2	198	35.9	60				03:32:00	94		02:31:40	92
13:12:03	18_11_2013	38	48.1	198	35.9	60				03:32:20	94		02:32:00	89
13:12:23	18_11_2013	38	47.9	197	36	60				03:32:40	86		02:32:20	88
13:12:43	18_11_2013	38	47.4	196	36	60				03:33:00	86		02:32:40	89
13:13:03	18_11_2013	38	47.1	195	36.1	60				03:33:20	84		02:33:00	89
13:13:23	18_11_2013	38	46.9	194	36.1	60				03:33:40	85		02:33:20	88
13:13:43	18_11_2013	38	46.8	194	36.1	60				03:34:00	84		02:33:40	89
13:14:03	18_11_2013	38	46.9	194	36	60				03:34:20	85		02:34:00	88
13:14:23	18_11_2013	38	47.2	195	36	60				03:34:40	85		02:34:20	88
13:14:43	18_11_2013	38	47.4	195.8	36	60				03:35:00	85		02:34:40	88
13:15:03	18_11_2013	38	47.6	196.3	36	60				03:35:20	88		02:35:00	88
13:15:23	18_11_2013	38	47.7	197.2	36.1	60				03:35:40	89		02:35:20	87
13:15:43	18_11_2013	38	47.9	198	36	60				03:36:00	89		02:35:40	87
13:16:03	18_11_2013	38	47.7	196.8	36	60				03:36:20	88		02:36:00	88
13:16:23	18_11_2013	38	47.2	195	36	60				03:36:40	89		02:36:20	88
13:16:43	18_11_2013	38	46.8	193.2	36	60				03:37:00	88		02:36:40	87
13:17:03	18_11_2013	38	46.7	193	36.1	60				03:37:20	89		02:37:00	86
13:17:23	18_11_2013	38	46.7	193	36.1	60				03:37:40	90		02:37:20	87
13:17:43	18_11_2013	38	46.7	193.2	36.1	60				03:38:00	89		02:37:40	88
13:18:03	18_11_2013	38	46.6	193	36.1	60				03:38:20	92		02:38:00	88
13:18:23	18_11_2013	38	46.6	193.2	36.1	60				03:38:40	94		02:38:20	87
13:18:43	18_11_2013	38	46.6	193.2	36.1	60				03:39:00	95		02:38:40	87
13:19:03	18_11_2013	38	46.6	193.2	36.2	60				03:39:20	94		02:39:00	87
13:19:23	18_11_2013	38	46.6	193.7	36.2	60				03:39:40	90		02:39:20	88
13:19:43	18_11_2013	38	46.5	193.2	36.3	60				03:40:00	88		02:39:40	87
13:20:03	18_11_2013	38	46.3	193	36.3	60				03:40:20	89		02:40:00	87
13:20:23	18_11_2013	38	46.2	192.5	36.3	60				03:40:40	93		02:40:20	87
13:20:43	18_11_2013	38	46.3	192.8	36.3	60				03:41:00	94		02:40:40	89
13:21:03	18_11_2013	38	46.5	193.8	36.3	60				03:41:20	93		02:41:00	78
13:21:23	18_11_2013	38	46.9	195	36.3	60				03:41:40	93		02:41:20	70
13:21:43	18_11_2013	38	47.1	195.8	36.2	60				03:42:00	92		02:41:40	85
13:22:03	18_11_2013	38	47.1	196.3	36.3	60				03:42:20	92		02:42:00	88
13:22:23	18_11_2013	38	47.4	197.8	36.3	60				03:42:40	93		02:42:20	89
13:22:43	18_11_2013	38	47.4	197.5	36.3	60				03:43:00	93		02:42:40	88
13:23:03	18_11_2013	38	47.4	198	36.3	60				03:43:20	93		02:43:00	88
13:23:23	18_11_2013	38	47.5	198	36.3	60				03:43:40	94		02:43:20	88
13:23:43	18_11_2013	38	47.5	198	36.3	60				03:44:00	93		02:43:40	89
13:24:03	18_11_2013	38	47.6	198.7	36.3	60				03:44:20	93		02:44:00	89
13:24:23	18_11_2013	38	47.8	199.5	36.3	60				03:44:40	92		02:44:20	86
13:24:43	18_11_2013	38	48	200	36.4	60				03:45:00	93		02:44:40	86
13:25:03	18_11_2013	38	48	200.8	36.4	60				03:45:20	92		02:45:00	87
13:25:23	18_11_2013	38	48.1	201.2	36.4	60				03:45:40	90		02:45:20	88
13:25:43	18_11_2013	38	48.3	202	36.4	60				03:46:00	91		02:45:40	87
13:26:03	18_11_2013	38	48	201	36.4	60				03:46:20	92		02:46:00	88
13:26:23	18_11_2013	38	48.1	201	36.4	60				03:46:40	93		02:46:20	86
13:26:43	18_11_2013	38	48.2	202	36.4	60				03:47:00	91		02:46:40	87
13:27:03	18_11_2013	38	48.5	202.8	36.4	60				03:47:20	90		02:47:00	87
13:27:23	18_11_2013	38	48.6	203.5	36.4	60				03:47:40	91		02:47:20	87
13:27:43	18_11_2013	38	48.8	204	36.4	60				03:48:00	91		02:47:40	86
13:28:03	18_11_2013	38	48.8	204	36.4	60				03:48:20	91		02:48:00	85
13:28:23	18_11_2013	38	48.9	204.7	36.5	60				03:48:40	91		02:48:20	85
13:28:43	18_11_2013	38	49.1	205.3	36.4	60				03:49:00	90		02:48:40	85
13:29:03	18_11_2013	38	49.5	206	36.3	60				03:49:20	89		02:49:00	85
13:29:23	18_11_2013	38	49.4	206.2	36.4	60				03:49:40	91		02:49:20	85
13:29:43	18_11_2013	38	49.1	205.5	36.4	60				03:50:00	91		02:49:40	85
13:30:03	18_11_2013	38	48.9	205	36.5	60				03:50:20	92		02:50:00	85
13:30:23	18_11_2013	38	48.7	204.2	36.5	60				03:50:40	92		02:50:20	85
13:30:43	18_11_2013	38	48.2	202	36.5	60				03:51:00	93		02:50:40	85
13:31:03	18_11_2013	38	47.8	198.5	36.2					03:51:20	85		02:51:00	86
13:31:23	18_11_2013	38	63.1	245.3	34.6					03:51:40	88		02:51:20	86
13:31:43	18_11_2013	38	57.2	218.5	33.9					03:52:00	92		02:51:40	87
13:32:03	18_11_2013	38	59	224	33.8					03:52:20	93		02:52:00	86
13:32:23	18_11_2013	38	59.6	227.2	33.9					03:52:40	93		02:52:20	87
13:32:43	18_11_2013	38	60.1	228.5	33.8					03:53:00	93		02:52:40	88
13:33:03	18_11_2013	38	60.7	230	33.7					03:53:20	93		02:53:00	89
13:33:23	18_11_2013	38	60.6	229.5	33.7					03:53:40	93		02:53:20	87
13:33:43	18_11_2013	38	60.5	228.8	33.6					03:54:00	93		02:53:40	86
13:34:03	18_11_2013	38	60.4	227.5	33.6					03:54:20	93		02:54:00	86
13:34:23	18_11_2013	38	60.1	226	33.5					03:54:40	93		02:54:20	87
13:34:43	18_11_2013	38	59.5	223.3	33.5					03:55:00	94		02:54:40	87
13:35:03	18_11_2013	38	58.5	219.5	33.4					03:55:20	94		02:55:00	87
13:35:23	18_11_2013	38	57.4	215	33.3					03:55:40	94		02:55:20	87
13:35:43	18_11_2013	38	56.1	209.5	33.3					03:56:00	94		02:55:40	87
13:36:03	18_11_2013	38	55.4	206.7	33.2					03:56:20	94		02:56:00	88
13:36:23	18_11_2013	38	54.9	203.8	33.1					03:56:40	93		02:56:20	88
13:36:43	18_11_2013	38	54.5	201.5	33					03:57:00	94		02:56:40	91
13:37:03	18_11_2013	38	54.2	200.3	33					03:57:20	94		02:57:00	92
13:37:23	18_11_2013	38	54.1	199.3	32.8					03:57:40	94		02:57:20	91
13:37:43	18_11_2013	38	53.9	198.7	32.8					03:58:00	94		02:57:40	90
13:38:03	18_11_2013	38	53.4	196.8	32.8					03:58:20	94		02:58:00	89
13:38:23	18_11_2013	38	53.2	195.8	32.8					03:58:40	94		02:58:20	89
13:38:43	18_11_2013	38	53.5	196.3	32.7					03:59:00	94		02:58:40	89
13:39:03	18_11_2013	38	53.4	196.2	32.7					03:59:20	93		02:59:00	92
13:39:23	18_11_2013	38	53.6	196.7	32.7					03:59:40	93		02:59:20	94
13:39:43	18_11_2013	38	53.7	196.8	32.7					04:00:00	91		02:59:40	94
13:40:03	18_11_2013	38	53.4	195.3	32.6					04:00:20	91		03:00:00	94
13:40:23	18_11_2013	38	52.9	193.3	32.6					04:00:40	91		03:00:20	94
13:40:43	18_11_2013	38	52.2	190.7	32.6					04:01:00	83		03:00:40	93
13:41:03	18_11_2013	38	53.4	194.8	32.5					04:01:20	81		03:01:00	93
13:41:23	18_11_2013	38	53.9	194.8	32.3					04:01:40	81		03:01:20	91
13:41:43	18_11_2013	38	54.9	198	32.2					04:02:00	81		03:01:40	88
13:42:03	18_11_2013	38	55.1	199.2	32.3					04:02:20	81		03:02:00	90
13:42:23	18_11_2013	38	54.7	198.3	32.3					04:02:40	81		03:02:20	90
13:42:43	18_11_2013	38	54.2	196.2	32.3					04:03:00	81		03:02:40	90
13:43:03	18_11_2013	38	54	194.8	32.2					04:03:20	82		03:03:00	90
13:43:23	18_11_2013	38	53.7	194	32.2					04:03:40	81		03:03:20	90
13:43:43	18_11_2013	38	52.8	190	32.2					04:04:00	80		03:03:40	90
13:44:03	18_11_2013	38	52.7	190	32.2					04:04:20	81		03:04:00	91
13:44:23	18_11_2013	38	52.5	189	32.2					04:04:40	80		03:04:20	91
13:44:43	18_11_2013	38	52.6	189.5	32.1					04:05:00	80		03:04:40	92
13:45:03	18_11_2013	38	52.4	188.7	32.2					04:05:20	80		03:05:00	91
13:45:23	18_11_2013	38	52	187.3	32.1					04:05:40	78		03:05:20	93
13:45:43	18_11_2013	38	51.5	185.3	32.1					04:06:00	73		03:05:40	94
13:46:03	18_11_2013	38	51	184	32.1					04:06:20	79		03:06:00	93
13:46:23	18_11_2013	38	51.1	183.8	32.1					04:06:40	70		03:06:20	93
13:46:43	18_11_2013	38	51	183.3	32.1					04:07:00	70		03:06:40	93
13:47:03	18_11_2013	38	51.6	185.2	32.1					04:07:20	74		03:07:00	93
13:47:23	18_11_2013	38	51.6	186	32.1					04:07:40	79		03:07:20	92
13:47:43	18_11_2013	38	51.3	184.7	32.1					04:08:00	80		03:07:40	92
13:48:03	18_11_2013	38	51.1	183.5	32.1					04:08:20	80		03:08:00	93
13:48:23	18_11_2013	38	50.3	180.8	32.1					04:08:40	82		03:08:20	93
13:48:43	18_11_2013	38	50.3	180.3	32					04:09:00	81		03:08:40	92
13:49:03	18_11_2013	38	50.5	181	32					04:09:20	82		03:09:00	93
13:49:23	18_11_2013	38	50.7	181.3	31.9					04:09:40	85		03:09:20	95
13:49:43	18_11_2013	38	50.6	181.2	32					04:10:00	84		03:09:40	95
13:50:03	18_11_2013	38	50.1	179.5	31.9					04:10:20	87		03:10:00	91
13:50:23	18_11_2013	38	50	178.5	31.9					04:10:40	87		03:10:20	93
13:50:43	18_11_2013	38	50	178.8	31.9					04:11:00	88		03:10:40	93
13:51:03	18_11_2013	38	49.8	178.2	31.9					04:11:20	89		03:11:00	94
13:51:23	18_11_2013	38	49.9	178	31.8					04:11:40	86		03:11:20	94
13:51:43	18_11_2013	38	50.3	179.3	31.8					04:12:00	86		03:11:40	96
13:52:03	18_11_2013	38	50.3	180	31.8					04:12:20	82		03:12:00	88
13:52:23	18_11_2013	38	50.5	180.2	31.9					04:12:40	85		03:12:20	80
13:52:43	18_11_2013	38	50	178.5	31.8					04:13:00	87		03:12:40	91
13:53:03	18_11_2013	38	49.7	177	31.8					04:13:20	86		03:13:00	90
13:53:23	18_11_2013	38	49.5	176.2	31.8					04:13:40	86		03:13:20	89
13:53:43	18_11_2013	38	49.9	177.7	31.8					04:14:00	90		03:13:40	90
13:54:03	18_11_2013	38	50.4	179.5	31.8					04:14:20	93		03:14:00	90
13:54:23	18_11_2013	38	50.5	179	31.7					04:14:40	95		03:14:20	89
13:54:43	18_11_2013	38	50.7	180	31.7					04:15:00	95		03:14:40	90
13:55:03	18_11_2013	38	50.8	180	31.7					04:15:20	95		03:15:00	91
13:55:23	18_11_2013	38	50.9	180.8	31.7					04:15:40	95		03:15:20	91
13:55:43	18_11_2013	38	51.1	181	31.7					04:16:00	95		03:15:40	92
13:56:03	18_11_2013	38	51.1	181.5	31.7					04:16:20	94		03:16:00	93
13:56:23	18_11_2013	38	51.2	182	31.7					04:16:40	93		03:16:20	94
13:56:43	18_11_2013	38	50.8	180.2	31.7					04:17:00	92		03:16:40	94
13:57:03	18_11_2013	38	50.5	178.7	31.6					04:17:20	94		03:17:00	95
13:57:23	18_11_2013	38	50.1	176.3	31.4					04:17:40	95		03:17:20	95
13:57:43	18_11_2013	38	50.4	177	31.4					04:18:00	96		03:17:40	94
13:58:03	18_11_2013	38	51.3	179.5	31.3					04:18:20	96		03:18:00	94
13:58:23	18_11_2013	38	51.7	180.8	31.3					04:18:40	97		03:18:20	94
13:58:43	18_11_2013	38	52.1	182	31.2					04:19:00	96		03:18:40	94
13:59:03	18_11_2013	38	52.1	182.2	31.3					04:19:20	96		03:19:00	78
13:59:23	18_11_2013	38	51.8	181.5	31.3					04:19:40	96		03:19:20	71
13:59:43	18_11_2013	38	51.4	179.7	31.3					04:20:00	96		03:19:40	79
14:00:03	18_11_2013	38	51	178.3	31.2					04:20:20	96		03:20:00	87
14:00:23	18_11_2013	38	50.7	177.2	31.3					04:20:40	96		03:20:20	94
14:00:43	18_11_2013	38	50.7	177.5	31.2					04:21:00	96		03:20:40	91
14:01:03	18_11_2013	38	51.8	180	31.1					04:21:20	97		03:21:00	91
14:01:23	18_11_2013	38	51.8	179.5	31					04:21:40	97		03:21:20	92
14:01:43	18_11_2013	38	51.7	179	31					04:22:00	96		03:21:40	88
14:02:03	18_11_2013	38	51.4	178.2	31					04:22:20	96		03:22:00	96
14:02:23	18_11_2013	38	50.9	175.8	31					04:22:40	96		03:22:20	96
14:02:43	18_11_2013	38	50.2	173.3	30.9					04:23:00	96		03:22:40	96
14:03:03	18_11_2013	38	49.6	172	31					04:23:20	96		03:23:00	86
14:03:23	18_11_2013	38	48.9	170.8	31.2					04:23:40	96		03:23:20	95
14:03:43	18_11_2013	38	48.2	169	31.3					04:24:00	94		03:23:40	93
14:04:03	18_11_2013	38	47.5	167	31.4					04:24:20	94		03:24:00	94
14:04:23	18_11_2013	38	47.3	167	31.5					04:24:40	96		03:24:20	95
14:04:43	18_11_2013	38	47.6	168.3	31.5					04:25:00	96		03:24:40	86
14:05:03	18_11_2013	38	48	170.2	31.6					04:25:20	96		03:25:00	84
14:05:23	18_11_2013	38	48.5	172	31.6					04:25:40	95		03:25:20	84
14:05:43	18_11_2013	38	48.7	173	31.7					04:26:00	93		03:25:40	84
14:06:03	18_11_2013	38	48.7	172.8	31.7					04:26:20	93		03:26:00	84
14:06:23	18_11_2013	38	48.8	173.8	31.7					04:26:40	91		03:26:20	84
14:06:43	18_11_2013	38	48.7	173	31.7					04:27:00	91		03:26:40	84
14:07:03	18_11_2013	38	48.3	172.2	31.8					04:27:20	94		03:27:00	85
14:07:23	18_11_2013	38	48.1	171.3	31.8					04:27:40	95		03:27:20	85
14:07:43	18_11_2013	38	47.8	170.8	31.8					04:28:00	95		03:27:40	85
14:08:03	18_11_2013	38	47.9	171	31.8					04:28:20	94		03:28:00	85
14:08:23	18_11_2013	38	48.2	172	31.8					04:28:40	95		03:28:20	86
14:08:43	18_11_2013	38	48.5	173.5	31.9					04:29:00	95		03:28:40	86
14:09:03	18_11_2013	38	48.6	173.8	31.9					04:29:20	95		03:29:00	86
14:09:23	18_11_2013	35	48.5	173.7	31.9					04:29:40	96		03:29:20	86
14:09:43	18_11_2013	35	10.9	41.3	14.3					04:30:00	96		03:29:40	85
										04:30:20	84		03:30:00	86
										04:30:40	88		03:30:20	88
										04:31:00	87		03:30:40	88
										04:31:20	88		03:31:00	88
										04:31:40	94		03:31:20	88
										04:32:00	93		03:31:40	90
										04:32:20	91		03:32:00	94
										04:32:40	70		03:32:20	94
										04:33:00	70		03:32:40	86
													03:33:00	86
													03:33:20	84
													03:33:40	85
													03:34:00	84
													03:34:20	85
													03:34:40	85
													03:35:00	85
													03:35:20	88
													03:35:40	89
													03:36:00	89
													03:36:20	88
													03:36:40	89
													03:37:00	88
													03:37:20	89
													03:37:40	90
													03:38:00	89
													03:38:20	92
													03:38:40	94
													03:39:00	95
													03:39:20	94
													03:39:40	90
													03:40:00	88
													03:40:20	89
													03:40:40	93
													03:41:00	94
													03:41:20	93
													03:41:40	93
													03:42:00	92
													03:42:20	92
													03:42:40	93
													03:43:00	93
													03:43:20	93
													03:43:40	94
													03:44:00	93
													03:44:20	93
													03:44:40	92
													03:45:00	93
													03:45:20	92
													03:45:40	90
													03:46:00	91
													03:46:20	92
													03:46:40	93
													03:47:00	91
													03:47:20	90
													03:47:40	91
													03:48:00	91
													03:48:20	91
													03:48:40	91
													03:49:00	90
													03:49:20	89
													03:49:40	91
													03:50:00	91
													03:50:20	92
													03:50:40	92
													03:51:00	93
													03:51:20	85
													03:51:40	88
													03:52:00	92
													03:52:20	93
													03:52:40	93
													03:53:00	93
													03:53:20	93
													03:53:40	93
													03:54:00	93
													03:54:20	93
													03:54:40	93
													03:55:00	94
													03:55:20	94
													03:55:40	94
													03:56:00	94
													03:56:20	94
													03:56:40	93
													03:57:00	94
													03:57:20	94
													03:57:40	94
													03:58:00	94
													03:58:20	94
													03:58:40	94
													03:59:00	94
													03:59:20	93
													03:59:40	93
													04:00:00	91
													04:00:20	91
													04:00:40	91
													04:01:00	83
													04:01:20	81
													04:01:40	81
													04:02:00	81
													04:02:20	81
													04:02:40	81
													04:03:00	81
													04:03:20	82
													04:03:40	81
													04:04:00	80
													04:04:20	81
													04:04:40	80
													04:05:00	80
													04:05:20	80
													04:05:40	78
													04:06:00	73
													04:06:20	79
													04:06:40	70
													04:07:00	70
													04:07:20	74
													04:07:40	79
													04:08:00	80
													04:08:20	80
													04:08:40	82
													04:09:00	81
													04:09:20	82
													04:09:40	85
													04:10:00	84
													04:10:20	87
													04:10:40	87
													04:11:00	88
													04:11:20	89
													04:11:40	86
													04:12:00	86
													04:12:20	82
													04:12:40	85
													04:13:00	87
													04:13:20	86
													04:13:40	86
													04:14:00	90
													04:14:20	93
													04:14:40	95
													04:15:00	95
													04:15:20	95
													04:15:40	95
													04:16:00	95
													04:16:20	94
													04:16:40	93
													04:17:00	92
													04:17:20	94
													04:17:40	95
													04:18:00	96
													04:18:20	96
													04:18:40	97
													04:19:00	96
													04:19:20	96
													04:19:40	96
													04:20:00	96
													04:20:20	96
													04:20:40	96
													04:21:00	96
													04:21:20	97
													04:21:40	97
													04:22:00	96
													04:22:20	96
													04:22:40	96
													04:23:00	96
													04:23:20	96
													04:23:40	96
													04:24:00	94
													04:24:20	94
													04:24:40	96
													04:25:00	96
													04:25:20	96
													04:25:40	95
													04:26:00	93
													04:26:20	93
													04:26:40	91
													04:27:00	91
													04:27:20	94
													04:27:40	95
													04:28:00	95
													04:28:20	94
													04:28:40	95
													04:29:00	95
													04:29:20	95
													04:29:40	96
													04:30:00	96
													04:30:20	84
													04:30:40	88
													04:31:00	87
													04:31:20	88
													04:31:40	94
													04:32:00	93
													04:32:20	91
													04:32:40	70
													04:33:00	70

## Sheet: 2 analysis
Humidity	Time			PtO2		Tissue temp						Sp02	Spo2 average			Humidity	Start	1040ish		Humidity	PtO2	Tissue temp	Change PtO2	Change temp	Change PtO2	Change Tissue temp			Time	Humidity	Body temp	hl	hp	Dry	Hum	Dry Pto2	Hum Pto2	Difference
Humid	11:17:03			44.7		36.7						90	90		On	Humid	10:36:00			1	44.3	36.6667			12.8667	4.43333			09:48:00		37	1	5
Humid	11:17:23			44.5		36.6						91			Off	Dry	11:18:00			0	31.2333	31.4667	13.0667	5.2					10:00:00		37.2	1	5
Humid	11:17:43			43.7		36.7						89			On	Humid	11:50:00			1	45.1	36.4							10:18:00		36.8	1	5
Dry	11:49:03			31.7		31.2						79	79		Off	Dry	12:24:00			0	32.4333	32.7333	12.6667	3.66667					10:36:00	1	36.4	1	5		36.4
Dry	11:49:23			31.2		31.5						79			On	Humid	12:57:00	x		1								33.2	10:48:00	1		0	5		0
Dry	11:49:43			30.8		31.7						79			Off	Dry	01:30:00	x		0									10:58:00	1	37.1	0	5		37.1
Humid	12:23:03			45.1		36.5						88	88.6667		On	Humid				1									11:09:00	1	37.6	0	5		37.6
Humid	12:23:23			45.1		36.4						89			Off	Dry				0									11:18:00	0			5		0
Humid	12:23:43			45.1		36.3						89			On	Humid													11:20:00	0	37.9	0	5	37.9			37.9
Dry	12:56:03			31.8		32.8						94	94.3333																11:30:00	0	37.2	0	5	37.2
Dry	12:56:23			32.4		32.8						94																	11:40:00	0	36.7	0	5	36.7
Dry	12:56:43			33.1		32.6						95																	11:50:00	1	36.3	1	5	36.3		36.3
Humid	Last trial thrown out as probe slipped																												12:00:00	1	36.7	1	5		36.7
Humid																													12:10:00	1	37.3	0	5		37.3
Humid																													12:24:00	0	38	0	5		38		38	Heat lamp had been off for 14 minutes
Dry																													12:34:00	0	37.5	0	5	37.5
Dry																													12:44:00	0	37	0	5	37
Dry																													12:57:00	1	36.4	0	5	36.4		36.4
																													01:07:00	1		0	5
																													01:17:00	1	37.2	0	5
																													01:30:00	1	37.4	0	5
																													01:40:00	0	37.1	0	5
																													01:50:00	0	36.7	0	5
																													02:00:00	0	36	0	5
																													02:07:00	0	35.9	0	5
																													min		36.3			36.3	0	36.3	37.9
																													average		36.9727	0.142857		37	27.8875	36.35	37.95
																																0.142857

## Sheet: 3
Time			PtO2		Tissue Temp	Humidity	Body tem	60		Labchart Time	SpO2	min	Interval=	20 s	00:00:00	70
10:44:05	20_11_2013	63	0	0	0							70			00:00:00	70		Dry	10:47:00
10:44:25	20_11_2013	63	0	0	0			Labchart	41.23						00:00:20	70		Humid	11:37:00
10:44:45	20_11_2013	63	0	0	0			PtO2	00:11:55.300000						00:00:00	70		Dry	12:20:00
10:45:05	20_11_2013	63	0	0	0										00:00:20	70		Humid	12:51:00
10:45:25	20_11_2013	38	0	0	0										00:00:40	70		Dry	01:27:00
10:45:45	20_11_2013	38	102	6 346.7	30.9										00:01:00	84		Humid	01:50:00
10:46:05	20_11_2013	38	74.4	253.5	30.9										00:01:20	86
10:46:25	20_11_2013	38	57.9	199.7	31										00:01:40	86
10:46:45	20_11_2013	38	46.8	160	30.6										00:02:00	88
10:47:05	20_11_2013	38	39.5	135	30.4										00:02:20	83
10:47:25	20_11_2013	38	33.9	115.5	30.3										00:02:40	84
10:47:45	20_11_2013	38	29.5	100.5	30	0									00:03:00	85
10:48:05	20_11_2013	38	26	87	29.3	0									00:03:20	88
10:48:25	20_11_2013	38	23.3	78.7	29.3	0									00:03:40	84
10:48:45	20_11_2013	38	21.4	71.3	28.8	0									00:04:00	85
10:49:05	20_11_2013	38	19.5	64.8	28.6	0									00:04:20	86
10:49:25	20_11_2013	38	18.6	62	28.4	0									00:04:40	86
10:49:45	20_11_2013	38	18.5	63	29.1	0									00:05:00	86
10:50:05	20_11_2013	38	18.1	61.5	29	0									00:05:20	84
10:50:25	20_11_2013	38	17.5	58.7	28.5	0									00:05:40	72
10:50:45	20_11_2013	38	17.2	56.5	27.8	0									00:06:00	80
10:51:05	20_11_2013	38	16.6	54	27.3	0									00:06:20	81
10:51:25	20_11_2013	38	15.8	51.5	27.2	0									00:06:40	83
10:51:45	20_11_2013	38	14.8	49.5	27.9	0									00:07:00	84
10:52:05	20_11_2013	38	14.3	48	27.8	0									00:07:20	85
10:52:25	20_11_2013	38	13.9	47	28	0									00:07:40	84
10:52:45	20_11_2013	38	13.5	46.5	28.4	0									00:08:00	84
10:53:05	20_11_2013	38	13.2	46	28.7	0									00:08:20	84
10:53:25	20_11_2013	38	12.8	44.8	28.8	0									00:08:40	83
10:53:45	20_11_2013	38	12.6	43.5	28.2	0									00:09:00	82
10:54:05	20_11_2013	38	12.2	42.5	28.4	0									00:09:20	82
10:54:25	20_11_2013	38	12.1	41.2	27.9	0									00:09:40	83
10:54:45	20_11_2013	38	12.1	41	27.8	0									00:10:00	84
10:55:05	20_11_2013	38	11.5	39	27.6	0									00:10:20	80
10:55:25	20_11_2013	38	11.2	38.5	27.5	0									00:10:40	74
10:55:45	20_11_2013	38	11.1	38	27.5	0									00:11:00	73
10:56:05	20_11_2013	38	10.8	37	27.4	0									00:11:20	72
10:56:25	20_11_2013	38	10.5	36	27.3	0									00:11:40	70
10:56:45	20_11_2013	38	10.3	35	27.4	0									00:12:00	70
10:57:05	20_11_2013	38	10	35	27.7	0									00:12:20	74
10:57:25	20_11_2013	38	9.7	34	27.8	0									00:12:40	77
10:57:45	20_11_2013	38	9.4	33.3	28	0									00:13:00	79
10:58:05	20_11_2013	38	9.2	32.7	27.7	0									00:13:20	80
10:58:25	20_11_2013	38	9	31.8	27.5	0									00:13:40	81
10:58:45	20_11_2013	38	8.7	31	27.6	0									00:14:00	85
10:59:05	20_11_2013	38	8.6	30	27.2	0									00:14:20	82
10:59:25	20_11_2013	38	8.5	29.8	27	0									00:14:40	84
10:59:45	20_11_2013	38	8.3	29	27.1	0									00:15:00	85
11:00:05	20_11_2013	38	8	28.3	27.3	0									00:15:20	83
11:00:25	20_11_2013	38	7.7	28	27.5	0									00:15:40	83
11:00:45	20_11_2013	38	7.4	27	27.5	0									00:16:00	83
11:01:05	20_11_2013	38	7.2	26.2	27.5	0									00:16:20	84
11:01:25	20_11_2013	38	7	25.7	27.3	0									00:16:40	84
11:01:45	20_11_2013	38	6.8	25	27.4	0									00:17:00	84
11:02:05	20_11_2013	38	6.6	24.8	27.6	0									00:17:20	84
11:02:25	20_11_2013	38	6.5	24	27.2	0									00:17:40	85
11:02:45	20_11_2013	38	6.3	23.5	27.1	0									00:18:00	86
11:03:05	20_11_2013	38	6	22.8	27.3	0									00:18:20	84
11:03:25	20_11_2013	38	5.9	22	26.7	0									00:18:40	86
11:03:45	20_11_2013	38	5.7	21	26.4	0									00:19:00	83
11:04:05	20_11_2013	38	5.5	21	26.3	0									00:19:20	87
11:04:25	20_11_2013	38	5.4	20.3	26.5	0									00:19:40	89
11:04:45	20_11_2013	38	5.4	20	26.3	0									00:20:00	87
11:05:05	20_11_2013	38	5.5	20.5	26.3	0									00:20:20	88
11:05:25	20_11_2013	38	6.4	23	26.5	0									00:20:40	89
11:05:45	20_11_2013	38	6.6	24	26.5	0									00:21:00	89
11:06:05	20_11_2013	38	6.8	24.3	26.6	0									00:21:20	89
11:06:25	20_11_2013	38	7	25	26.6	0									00:21:40	89
11:06:45	20_11_2013	38	7.8	27.2	26.5	0									00:22:00	94
11:07:05	20_11_2013	38	9.1	31.3	26.5	0									00:22:20	93
11:07:25	20_11_2013	38	10.4	35	26.6	0									00:22:40	93
11:07:45	20_11_2013	38	11.4	38.2	26.7	0									00:23:00	93
11:08:05	20_11_2013	38	12.2	40.3	26.8	0									00:23:20	92
11:08:25	20_11_2013	38	12.7	41.7	26.8	0									00:23:40	90
11:08:45	20_11_2013	38	12.9	43	27	0									00:24:00	87
11:09:05	20_11_2013	38	13	43	27.2	0									00:24:20	88
11:09:25	20_11_2013	38	13.1	44	27.4	0									00:24:40	90
11:09:45	20_11_2013	38	13.3	44	27.2	0									00:25:00	83
11:10:05	20_11_2013	38	13.4	44.2	27.2	0									00:25:20	85
11:10:25	20_11_2013	38	13.5	45	27.2	0									00:25:40	81
11:10:45	20_11_2013	38	13.7	45.3	27.2	0									00:26:00	90
11:11:05	20_11_2013	38	13.8	46	27.4	0				00:00:00	70				00:26:20	84
11:11:25	20_11_2013	38	14.1	46.8	27.5	0				00:00:00	70				00:26:40	86
11:11:45	20_11_2013	38	14.4	48	27.6	0				00:00:20	70				00:27:00	87
11:12:05	20_11_2013	38	14.9	49	27.4	0				00:00:00	70				00:27:20	88
11:12:25	20_11_2013	38	15.2	50	27.4	0				00:00:20	70				00:27:40	91
11:12:45	20_11_2013	38	15.7	51.3	27.4	0				00:00:40	70				00:28:00	80
11:13:05	20_11_2013	38	16.1	52	27.2	0				00:01:00	84				00:28:20	85
11:13:25	20_11_2013	38	16.5	53	27.1	0				00:01:20	86				00:28:40	85
11:13:45	20_11_2013	38	16.8	54	27.1	0				00:01:40	86				00:29:00	88
11:14:05	20_11_2013	38	17.1	55.2	27.2	0				00:02:00	88				00:29:20	91
11:14:25	20_11_2013	38	17.4	56	27.2	0				00:02:20	83				00:29:40	91
11:14:45	20_11_2013	38	17.5	57	27.4	0				00:02:40	84				00:30:00	92
11:15:05	20_11_2013	38	17.5	57.2	27.6	0				00:03:00	85				00:30:20	92
11:15:25	20_11_2013	38	17.7	58	27.6	0				00:03:20	88				00:30:40	89
11:15:45	20_11_2013	38	17.7	58	27.6	0				00:03:40	84				00:31:00	89
11:16:05	20_11_2013	38	18	58	27.4	0				00:04:00	85				00:31:20	93
11:16:25	20_11_2013	38	18	59	27.6	0				00:04:20	86				00:31:40	95
11:16:45	20_11_2013	38	18	59	27.7	0				00:04:40	86				00:32:00	93
11:17:05	20_11_2013	38	18	59	27.7	0				00:05:00	86				00:32:20	95
11:17:25	20_11_2013	38	18	59	27.8	0				00:05:20	84				00:32:40	94
11:17:45	20_11_2013	38	18	59	27.7	0				00:05:40	72				00:33:00	94
11:18:05	20_11_2013	38	18	59	27.6	0				00:06:00	80				00:33:20	95
11:18:25	20_11_2013	38	18.1	59	27.6	0				00:06:20	81				00:33:40	97
11:18:45	20_11_2013	38	18	59	27.6	0				00:06:40	83				00:34:00	96
11:19:05	20_11_2013	38	18	58.8	27.6	0				00:07:00	84				00:34:20	96
11:19:25	20_11_2013	38	17.9	59	27.8	0				00:07:20	85				00:34:40	96
11:19:45	20_11_2013	38	18	59	27.5	0				00:07:40	84				00:35:00	92
11:20:05	20_11_2013	38	17.9	58	27.5	0				00:08:00	84				00:35:20	90
11:20:25	20_11_2013	38	17.7	58	27.7	0				00:08:20	84				00:35:40	91
11:20:45	20_11_2013	38	17.4	57.2	27.8	0				00:08:40	83				00:36:00	94
11:21:05	20_11_2013	38	17.5	57.2	27.8	0				00:09:00	82				00:36:20	96
11:21:25	20_11_2013	38	17.5	57.8	27.9	0				00:09:20	82				00:36:40	94
11:21:45	20_11_2013	38	17.8	59.7	28.4	0				00:09:40	83				00:37:00	95
11:22:05	20_11_2013	38	18	61	28.9	0				00:10:00	84				00:37:20	95
11:22:25	20_11_2013	38	18.4	61.5	28.5	0				00:10:20	80				00:37:40	93
11:22:45	20_11_2013	38	18.4	63.3	29.3	0				00:10:40	74				00:38:00	87
11:23:05	20_11_2013	38	18.8	64.8	29.5	0				00:11:00	73				00:38:20	86
11:23:25	20_11_2013	38	19.3	66	29.2	0				00:11:20	72				00:38:40	88
11:23:45	20_11_2013	38	19.9	66.8	28.7	0				00:11:40	70				00:39:00	86
11:24:05	20_11_2013	38	20.5	67	28	0				00:12:00	70				00:39:20	88
11:24:25	20_11_2013	38	20.7	67	27.6	0				00:12:20	74				00:39:40	87
11:24:45	20_11_2013	38	20.9	67	27.4	0				00:12:40	77				00:40:00	86
11:25:05	20_11_2013	38	21.2	67.5	27.4	0				00:13:00	79				00:40:20	90
11:25:25	20_11_2013	38	21.5	68.8	27.4	0				00:13:20	80				00:40:40	93
11:25:45	20_11_2013	38	22.1	70.5	27.4	0				00:13:40	81				00:41:00	97
11:26:05	20_11_2013	38	22.5	71.3	27.4	0				00:14:00	85				00:41:20	85
11:26:25	20_11_2013	38	22.5	72	27.6	0				00:14:20	82				00:41:40	88
11:26:45	20_11_2013	38	22.4	72	27.7	0				00:14:40	84				00:42:00	96
11:27:05	20_11_2013	38	22	71.5	28	0				00:15:00	85				00:42:20	90
11:27:25	20_11_2013	38	21.9	71	28	0				00:15:20	83				00:42:40	87
11:27:45	20_11_2013	38	21.6	70	28	0				00:15:40	83				00:43:00	92
11:28:05	20_11_2013	38	21.5	70.2	28.2	0				00:16:00	83				00:43:20	95
11:28:25	20_11_2013	38	21.4	70	28.3	0				00:16:20	84				00:43:40	86
11:28:45	20_11_2013	38	21.7	71	28.1	0				00:16:40	84				00:44:00	96
11:29:05	20_11_2013	38	22.1	71.8	27.9	0				00:17:00	84				00:44:20	96
11:29:25	20_11_2013	38	22.4	72	27.9	0				00:17:20	84				00:44:40	94
11:29:45	20_11_2013	38	22.5	73	27.9	0				00:17:40	85				00:45:00	93
11:30:05	20_11_2013	38	22.8	74	27.8	0				00:18:00	86				00:45:20	94
11:30:25	20_11_2013	38	22.9	74	27.8	0				00:18:20	84				00:45:40	93
11:30:45	20_11_2013	38	23.1	74	27.8	0				00:18:40	86				00:46:00	92
11:31:05	20_11_2013	38	23.3	74.5	27.6	0				00:19:00	83				00:46:20	92
11:31:25	20_11_2013	38	23.3	74.8	27.7	0				00:19:20	87				00:46:40	92
11:31:45	20_11_2013	38	23.6	75	27.4	0				00:19:40	89				00:47:00	90
11:32:05	20_11_2013	38	23.6	75	27.4	0				00:20:00	87				00:47:20	93
11:32:25	20_11_2013	38	23.8	75	27.3	0				00:20:20	88				00:47:40	94
11:32:45	20_11_2013	38	24.1	76	27.2	0				00:20:40	89				00:48:00	94
11:33:05	20_11_2013	38	24.1	76	27.3	0				00:21:00	89				00:48:20	95
11:33:25	20_11_2013	38	24.2	76.8	27.4	0				00:21:20	89				00:48:40	96
11:33:45	20_11_2013	38	24.4	77	27.3	0				00:21:40	89				00:49:00	97
11:34:05	20_11_2013	38	24.3	77	27.4	0				00:22:00	94				00:49:20	97
11:34:25	20_11_2013	38	24.4	77	27.3	0				00:22:20	93				00:49:40	86
11:34:45	20_11_2013	38	24.3	77	27.3	0				00:22:40	93				00:50:00	87
11:35:05	20_11_2013	38	24.3	77	27.5	0				00:23:00	93				00:50:20	92
11:35:25	20_11_2013	38	24.5	77.3	27.4	0				00:23:20	92				00:50:40	91
11:35:45	20_11_2013	38	24.5	78	27.4	0				00:23:40	90				00:51:00	95
11:36:05	20_11_2013	38	24.7	78	27.3	0				00:24:00	87				00:51:20	93
11:36:25	20_11_2013	38	24.7	78	27.3	0				00:24:20	88				00:51:40	95
11:36:45	20_11_2013	38	24.6	78.2	27.6	0				00:24:40	90				00:52:00	96
11:37:05	20_11_2013	38	24.7	78.7	27.6	60				00:25:00	83				00:52:20	96
11:37:25	20_11_2013	38	24.6	79.8	28.1	60				00:25:20	85				00:52:40	91
11:37:45	20_11_2013	38	24.5	81.3	28.8	60				00:25:40	81				00:53:00	91
11:38:05	20_11_2013	38	24.7	83.5	29.3	60				00:26:00	90				00:53:20	96
11:38:25	20_11_2013	38	24.8	85	29.9	60				00:26:20	84				00:53:40	96
11:38:45	20_11_2013	38	24.8	86.8	30.4	60				00:26:40	86				00:54:00	91
11:39:05	20_11_2013	38	25	88	30.6	60				00:27:00	87				00:54:20	96
11:39:25	20_11_2013	38	25.2	88.8	30.6	60				00:27:20	88				00:54:40	93
11:39:45	20_11_2013	38	25.3	89.8	30.8	60				00:27:40	91				00:55:00	95
11:40:05	20_11_2013	38	25.4	90.7	31	60				00:28:00	80				00:55:20	94
11:40:25	20_11_2013	38	25.4	92	31.5	60				00:28:20	85				00:55:40	96
11:40:45	20_11_2013	38	25.6	94.3	32	60				00:28:40	85				00:56:00	96
11:41:05	20_11_2013	38	26.1	97.3	32.4	60				00:29:00	88				00:56:20	96
11:41:25	20_11_2013	38	26.7	100.3	32.7	60				00:29:20	91				00:56:40	96
11:41:45	20_11_2013	38	27.2	103.3	33	60				00:29:40	91				00:57:00	95
11:42:05	20_11_2013	38	27.8	106.3	33.2	60				00:30:00	92				00:57:20	95
11:42:25	20_11_2013	38	28.4	109.5	33.4	60				00:30:20	92				00:57:40	95
11:42:45	20_11_2013	38	29	112	33.6	60				00:30:40	89				00:58:00	96
11:43:05	20_11_2013	38	29.3	113.8	33.8	60				00:31:00	89				00:58:20	94
11:43:25	20_11_2013	38	29.7	115.8	33.9	60				00:31:20	93				00:58:40	94
11:43:45	20_11_2013	38	30.1	118	34.1	60				00:31:40	95				00:59:00	94
11:44:05	20_11_2013	38	30.4	119.8	34.2	60				00:32:00	93				00:59:20	90
11:44:25	20_11_2013	38	30.8	121.8	34.4	60				00:32:20	95				00:59:40	84
11:44:45	20_11_2013	38	30.8	122.2	34.5	60				00:32:40	94				01:00:00	93
11:45:05	20_11_2013	38	30.6	122	34.6	60				00:33:00	94				01:00:20	91
11:45:25	20_11_2013	38	30	120	34.7	60				00:33:20	95				01:00:40	93
11:45:45	20_11_2013	38	29.3	117.3	34.8	60				00:33:40	97				01:01:00	91
11:46:05	20_11_2013	38	28.9	116.3	34.9	60				00:34:00	96				01:01:20	91
11:46:25	20_11_2013	38	29.6	119.5	34.9	60				00:34:20	96				01:01:40	95
11:46:45	20_11_2013	38	30.7	124.3	35	60				00:34:40	96				01:02:00	96
11:47:05	20_11_2013	38	31.6	128	35.1	60				00:35:00	92				01:02:20	96
11:47:25	20_11_2013	38	32.3	131.3	35.2	60				00:35:20	90				01:02:40	96
11:47:45	20_11_2013	38	32.7	133.2	35.3	60				00:35:40	91				01:03:00	96
11:48:05	20_11_2013	38	33	134.7	35.4	60				00:36:00	94				01:03:20	94
11:48:25	20_11_2013	38	33.2	135.8	35.5	60				00:36:20	96				01:03:40	94
11:48:45	20_11_2013	38	33.4	137	35.5	60				00:36:40	94				01:04:00	94
11:49:05	20_11_2013	38	33.6	138	35.6	60				00:37:00	95				01:04:20	93
11:49:25	20_11_2013	38	33.7	139	35.7	60				00:37:20	95				01:04:40	93
11:49:45	20_11_2013	38	34	140.2	35.7	60				00:37:40	93				01:05:00	94
11:50:05	20_11_2013	38	34.3	141	35.7	60				00:38:00	87				01:05:20	95
11:50:25	20_11_2013	38	34.4	142	35.7	60				00:38:20	86				01:05:40	96
11:50:45	20_11_2013	38	34.4	142.2	35.8	60				00:38:40	88				01:06:00	90
11:51:05	20_11_2013	38	34.5	143	35.8	60				00:39:00	86				01:06:20	93
11:51:25	20_11_2013	38	34.6	143	35.8	60				00:39:20	88				01:06:40	93
11:51:45	20_11_2013	38	34.6	143	35.9	60				00:39:40	87				01:07:00	96
11:52:05	20_11_2013	38	34.6	143	35.8	60				00:40:00	86				01:07:20	97
11:52:25	20_11_2013	38	34.5	143	35.9	60				00:40:20	90				01:07:40	98
11:52:45	20_11_2013	38	34.5	143	35.9	60				00:40:40	93				01:08:00	96
11:53:05	20_11_2013	38	34.4	143.2	36	60				00:41:00	97				01:08:20	86
11:53:25	20_11_2013	38	34.1	142.2	36	60				00:41:20	85				01:08:40	96
11:53:45	20_11_2013	38	33.9	141.8	36.1	60				00:41:40	88				01:09:00	95
11:54:05	20_11_2013	38	34.1	142.8	36.1	60				00:42:00	96				01:09:20	91
11:54:25	20_11_2013	38	34.5	144.8	36.2	60				00:42:20	90				01:09:40	95
11:54:45	20_11_2013	38	34.8	146	36.3	60				00:42:40	87				01:10:00	92
11:55:05	20_11_2013	38	34.8	146.3	36.3	60				00:43:00	92				01:10:20	94
11:55:25	20_11_2013	38	35.2	147.7	36.3	60				00:43:20	95				01:10:40	92
11:55:45	20_11_2013	38	35.5	149.7	36.3	60				00:43:40	86				01:11:00	93
11:56:05	20_11_2013	38	35.8	150.2	36.3	60				00:44:00	96				01:11:20	94
11:56:25	20_11_2013	38	35.9	150.7	36.3	60				00:44:20	96				01:11:40	92
11:56:45	20_11_2013	38	36	151	36.3	60				00:44:40	94				01:12:00	87
11:57:05	20_11_2013	38	35.8	151	36.4	60				00:45:00	93				01:12:20	96
11:57:25	20_11_2013	38	35.7	151	36.4	60				00:45:20	94				01:12:40	96
11:57:45	20_11_2013	38	35.8	151	36.5	60				00:45:40	93				01:13:00	95
11:58:05	20_11_2013	38	36	152	36.4	60				00:46:00	92				01:13:20	95
11:58:25	20_11_2013	38	35.9	152	36.5	60				00:46:20	92				01:13:40	89
11:58:45	20_11_2013	38	35.9	152	36.5	60				00:46:40	92				01:14:00	94
11:59:05	20_11_2013	38	36	152.8	36.6	60				00:47:00	90				01:14:20	88
11:59:25	20_11_2013	38	36.3	154	36.6	60				00:47:20	93				01:14:40	94
11:59:45	20_11_2013	38	36.5	155	36.6	60				00:47:40	94				01:15:00	89
12:00:05	20_11_2013	38	36.7	156	36.6	60				00:48:00	94				01:15:20	92
12:00:25	20_11_2013	38	36.7	156	36.7	60				00:48:20	95				01:15:40	94
12:00:45	20_11_2013	38	36.8	156.8	36.7	60				00:48:40	96				01:16:00	94
12:01:05	20_11_2013	38	36.9	157.2	36.7	60				00:49:00	97				01:16:20	94
12:01:25	20_11_2013	38	36.8	157	36.8	60				00:49:20	97				01:16:40	95
12:01:45	20_11_2013	38	36.8	156.8	36.8	60				00:49:40	86				01:17:00	94
12:02:05	20_11_2013	38	36.6	156.2	36.8	60				00:50:00	87				01:17:20	94
12:02:25	20_11_2013	38	36.5	156	36.8	60				00:50:20	92				01:17:40	94
12:02:45	20_11_2013	38	36.5	156	36.8	60				00:50:40	91				01:18:00	95
12:03:05	20_11_2013	38	36.6	156	36.8	60				00:51:00	95				01:18:20	94
12:03:25	20_11_2013	38	36.6	156	36.8	60				00:51:20	93				01:18:40	94
12:03:45	20_11_2013	38	36.6	156	36.8	60				00:51:40	95				01:19:00	95
12:04:05	20_11_2013	38	36.6	156	36.8	60				00:52:00	96				01:19:20	94
12:04:25	20_11_2013	38	36.6	156.2	36.8	60				00:52:20	96				01:19:40	94
12:04:45	20_11_2013	38	37.1	158.5	36.8	60				00:52:40	91				01:20:00	93
12:05:05	20_11_2013	38	37.2	159.2	36.9	60				00:53:00	91				01:20:20	89
12:05:25	20_11_2013	38	36.5	156.5	36.9	60				00:53:20	96				01:20:40	94
12:05:45	20_11_2013	38	36.1	154.8	36.9	60				00:53:40	96				01:21:00	94
12:06:05	20_11_2013	38	35.4	151.5	36.9	60				00:54:00	91				01:21:20	94
12:06:25	20_11_2013	38	34.6	148.7	36.9	60				00:54:20	96				01:21:40	94
12:06:45	20_11_2013	38	34	146.2	37	60				00:54:40	93				01:22:00	94
12:07:05	20_11_2013	38	33.4	143.5	37	60				00:55:00	95				01:22:20	94
12:07:25	20_11_2013	38	32.7	141.3	37	60				00:55:20	94				01:22:40	93
12:07:45	20_11_2013	38	32.3	139.3	37	60				00:55:40	96				01:23:00	93
12:08:05	20_11_2013	38	31.9	138	37.1	60				00:56:00	96				01:23:20	92
12:08:25	20_11_2013	38	31.6	137	37.1	60				00:56:20	96				01:23:40	86
12:08:45	20_11_2013	38	31.5	136	37.1	60				00:56:40	96				01:24:00	94
12:09:05	20_11_2013	38	31.1	135	37.1	60				00:57:00	95				01:24:20	94
12:09:25	20_11_2013	38	31.1	135.7	37.1	60				00:57:20	95				01:24:40	96
12:09:45	20_11_2013	38	31.2	135.3	37.1	60				00:57:40	95				01:25:00	97
12:10:05	20_11_2013	38	31.4	136	37.1	60				00:58:00	96				01:25:20	96
12:10:25	20_11_2013	38	31.6	137.2	37.1	60				00:58:20	94				01:25:40	94
12:10:45	20_11_2013	38	31.8	138.2	37.2	60				00:58:40	94				01:26:00	91
12:11:05	20_11_2013	38	32	139	37.2	60				00:59:00	94				01:26:20	94
12:11:25	20_11_2013	38	32.2	140.2	37.2	60				00:59:20	90				01:26:40	89
12:11:45	20_11_2013	38	32.4	141	37.2	60				00:59:40	84				01:27:00	93
12:12:05	20_11_2013	38	32.6	142	37.2	60				01:00:00	93				01:27:20	94
12:12:25	20_11_2013	38	32.9	143	37.2	60				01:00:20	91				01:27:40	94
12:12:45	20_11_2013	38	32.9	143	37.2	60				01:00:40	93				01:28:00	91
12:13:05	20_11_2013	38	33	143.8	37.2	60				01:01:00	91				01:28:20	94
12:13:25	20_11_2013	38	33.3	144.8	37.2	60				01:01:20	91				01:28:40	92
12:13:45	20_11_2013	38	33.6	146.5	37.3	60				01:01:40	95				01:29:00	96
12:14:05	20_11_2013	38	34.1	148.5	37.3	60				01:02:00	96				01:29:20	91
12:14:25	20_11_2013	38	34.5	149.5	37.2	60				01:02:20	96				01:29:40	97
12:14:45	20_11_2013	38	34.6	150.3	37.2	60				01:02:40	96				01:30:00	97
12:15:05	20_11_2013	38	34.7	150.3	37.2	60				01:03:00	96				01:30:20	96
12:15:25	20_11_2013	38	34.9	151.5	37.2	60				01:03:20	94				01:30:40	93
12:15:45	20_11_2013	38	35.1	152.5	37.2	60				01:03:40	94				01:31:00	96
12:16:05	20_11_2013	38	35.3	152.8	37.2	60				01:04:00	94				01:31:20	95
12:16:25	20_11_2013	38	35.5	154	37.2	60				01:04:20	93				01:31:40	94
12:16:45	20_11_2013	38	35.6	154	37.2	60				01:04:40	93				01:32:00	94
12:17:05	20_11_2013	38	35.8	154.8	37.1	60				01:05:00	94				01:32:20	95
12:17:25	20_11_2013	38	35.7	154.5	37.2	60				01:05:20	95				01:32:40	95
12:17:45	20_11_2013	38	35.7	154.8	37.2	60				01:05:40	96				01:33:00	96
12:18:05	20_11_2013	38	35.9	155.5	37.2	60				01:06:00	90				01:33:20	95
12:18:25	20_11_2013	38	36.2	156.7	37.2	60				01:06:20	93				01:33:40	96
12:18:45	20_11_2013	38	35.9	155.5	37.1	60				01:06:40	93				01:34:00	95
12:19:05	20_11_2013	38	36.5	157.3	37.1	60				01:07:00	96				01:34:20	95
12:19:25	20_11_2013	38	36.8	158.5	37.1	60				01:07:20	97				01:34:40	95
12:19:45	20_11_2013	38	37.3	158	36.6	60				01:07:40	98				01:35:00	93
12:20:05	20_11_2013	38	37.3	158.2	36.6	0				01:08:00	96				01:35:20	93
12:20:25	20_11_2013	38	37.3	158.2	36.6	0				01:08:20	86				01:35:40	93
12:20:45	20_11_2013	38	37.4	159.2	36.8	0				01:08:40	96				01:36:00	93
12:21:05	20_11_2013	38	38	158.5	36.1	0				01:09:00	95				01:36:20	93
12:21:25	20_11_2013	38	38.6	155.8	35.2	0				01:09:20	91				01:36:40	92
12:21:45	20_11_2013	38	38.6	155.2	35	0				01:09:40	95				01:37:00	92
12:22:05	20_11_2013	38	37.9	153.3	35.3	0				01:10:00	92				01:37:20	92
12:22:25	20_11_2013	38	37.3	149.7	35	0				01:10:20	94				01:37:40	92
12:22:45	20_11_2013	38	37.2	146.5	34.4	0				01:10:40	92				01:38:00	92
12:23:05	20_11_2013	38	38	145	33.5	0				01:11:00	93				01:38:20	91
12:23:25	20_11_2013	38	38.6	144	32.9	0				01:11:20	94				01:38:40	91
12:23:45	20_11_2013	38	38.2	143	33	0				01:11:40	92				01:39:00	93
12:24:05	20_11_2013	38	37.8	142	33.1	0				01:12:00	87				01:39:20	92
12:24:25	20_11_2013	38	37.6	141	33	0				01:12:20	96				01:39:40	91
12:24:45	20_11_2013	38	37.5	141	33.1	0				01:12:40	96				01:40:00	91
12:25:05	20_11_2013	38	38	141.8	32.9	0				01:13:00	95				01:40:20	91
12:25:25	20_11_2013	38	38.6	142.2	32.6	0				01:13:20	95				01:40:40	93
12:25:45	20_11_2013	38	38.9	142	32.3	0				01:13:40	89				01:41:00	93
12:26:05	20_11_2013	38	39.5	141	31.7	0				01:14:00	94				01:41:20	94
12:26:25	20_11_2013	38	39.6	140.7	31.5	0				01:14:20	88				01:41:40	94
12:26:45	20_11_2013	38	39.4	139.5	31.3	0				01:14:40	94				01:42:00	94
12:27:05	20_11_2013	38	39.1	138.3	31.4	0				01:15:00	89				01:42:20	93
12:27:25	20_11_2013	38	39.2	138	31.2	0				01:15:20	92				01:42:40	94
12:27:45	20_11_2013	38	39.5	139	31.1	0				01:15:40	94				01:43:00	93
12:28:05	20_11_2013	38	40.1	139	30.8	0				01:16:00	94				01:43:20	92
12:28:25	20_11_2013	38	40.1	139	30.8	0				01:16:20	94				01:43:40	92
12:28:45	20_11_2013	38	40.5	140	30.6	0				01:16:40	95				01:44:00	92
12:29:05	20_11_2013	38	40.6	139.7	30.6	0				01:17:00	94				01:44:20	92
12:29:25	20_11_2013	38	40.7	139	30.4	0				01:17:20	94				01:44:40	92
12:29:45	20_11_2013	38	41	139	30.2	0				01:17:40	94				01:45:00	92
12:30:05	20_11_2013	38	41.5	140	30.1	0				01:18:00	95				01:45:20	93
12:30:25	20_11_2013	38	42.1	141.7	29.9	0				01:18:20	94				01:45:40	93
12:30:45	20_11_2013	38	42.3	141	29.8	0				01:18:40	94				01:46:00	93
12:31:05	20_11_2013	38	43.1	142.5	29.5	0				01:19:00	95				01:46:20	93
12:31:25	20_11_2013	38	42.4	139	29.2	0				01:19:20	94				01:46:40	93
12:31:45	20_11_2013	38	41.2	134.8	29.1	0				01:19:40	94				01:47:00	84
12:32:05	20_11_2013	38	40.3	131.5	29.1	0				01:20:00	93				01:47:20	95
12:32:25	20_11_2013	38	39.5	129	29	0				01:20:20	89				01:47:40	95
12:32:45	20_11_2013	38	39	127.2	28.9	0				01:20:40	94				01:48:00	95
12:33:05	20_11_2013	38	38.5	125	28.8	0				01:21:00	94				01:48:20	95
12:33:25	20_11_2013	38	38.4	124	28.7	0				01:21:20	94				01:48:40	93
12:33:45	20_11_2013	38	38.1	122.7	28.6	0				01:21:40	94				01:49:00	93
12:34:05	20_11_2013	38	37.7	121.2	28.5	0				01:22:00	94				01:49:20	93
12:34:25	20_11_2013	38	37.1	119.8	28.6	0				01:22:20	94				01:49:40	93
12:34:45	20_11_2013	38	36.9	119.3	28.7	0				01:22:40	93				01:50:00	94
12:35:05	20_11_2013	38	36.9	119.7	28.8	0				01:23:00	93				01:50:20	94
12:35:25	20_11_2013	38	37.3	121.5	28.8	0				01:23:20	92				01:50:40	94
12:35:45	20_11_2013	38	38.1	123	28.7	0				01:23:40	86				01:51:00	93
12:36:05	20_11_2013	38	38.2	124	28.8	0				01:24:00	94				01:51:20	93
12:36:25	20_11_2013	38	37.8	123.2	28.9	0				01:24:20	94				01:51:40	94
12:36:45	20_11_2013	38	37.6	123	29	0				01:24:40	96				01:52:00	93
12:37:05	20_11_2013	38	37.2	123	29.3	0				01:25:00	97				01:52:20	92
12:37:25	20_11_2013	38	37	122.2	29.3	0				01:25:20	96				01:52:40	92
12:37:45	20_11_2013	38	36.5	120.8	29.3	0				01:25:40	94				01:53:00	93
12:38:05	20_11_2013	38	36.5	120.8	29.4	0				01:26:00	91				01:53:20	92
12:38:25	20_11_2013	38	36.3	120.5	29.4	0				01:26:20	94				01:53:40	91
12:38:45	20_11_2013	38	36.2	120	29.4	0				01:26:40	89				01:54:00	92
12:39:05	20_11_2013	38	35.8	117.5	29.1	0				01:27:00	93				01:54:20	93
12:39:25	20_11_2013	38	35.3	115.8	29	0				01:27:20	94				01:54:40	92
12:39:45	20_11_2013	38	34.8	114.5	29.1	0				01:27:40	94				01:55:00	92
12:40:05	20_11_2013	38	34.6	111.7	28.5	0				01:28:00	91				01:55:20	92
12:40:25	20_11_2013	38	34.1	110	28.4	0				01:28:20	94				01:55:40	91
12:40:45	20_11_2013	38	33.5	109	28.6	0				01:28:40	92				01:56:00	90
12:41:05	20_11_2013	38	33.4	109	28.8	0				01:29:00	96				01:56:20	91
12:41:25	20_11_2013	38	33.6	110.5	29	0				01:29:20	91				01:56:40	91
12:41:45	20_11_2013	38	34.1	112	29	0				01:29:40	97				01:57:00	90
12:42:05	20_11_2013	38	34.4	113.5	29.2	0				01:30:00	97				01:57:20	90
12:42:25	20_11_2013	38	34.8	114.5	29.1	0				01:30:20	96				01:57:40	90
12:42:45	20_11_2013	38	35	115.8	29.3	0				01:30:40	93				01:58:00	91
12:43:05	20_11_2013	38	35.2	117	29.4	0				01:31:00	96				01:58:20	91
12:43:25	20_11_2013	38	35.5	117.8	29.3	0				01:31:20	95				01:58:40	92
12:43:45	20_11_2013	38	35.5	118.3	29.5	0				01:31:40	94				01:59:00	92
12:44:05	20_11_2013	38	35.6	119.2	29.6	0				01:32:00	94				01:59:20	92
12:44:25	20_11_2013	38	35.9	120	29.6	0				01:32:20	95				01:59:40	90
12:44:45	20_11_2013	38	36.2	120.8	29.5	0				01:32:40	95				02:00:00	90
12:45:05	20_11_2013	38	36.3	121	29.6	0				01:33:00	96				02:00:20	92
12:45:25	20_11_2013	38	36.4	120.3	29.3	0				01:33:20	95				02:00:40	91
12:45:45	20_11_2013	38	36.1	118.5	29.1	0				01:33:40	96				02:01:00	92
12:46:05	20_11_2013	38	35.7	116.3	28.8	0				01:34:00	95				02:01:20	92
12:46:25	20_11_2013	38	35.3	115.5	28.9	0				01:34:20	95				02:01:40	93
12:46:45	20_11_2013	38	35.2	116	29.1	0				01:34:40	95				02:02:00	91
12:47:05	20_11_2013	38	35.3	115.5	29	0				01:35:00	93				02:02:20	90
12:47:25	20_11_2013	38	35.2	115	28.9	0				01:35:20	93				02:02:40	91
12:47:45	20_11_2013	38	35.2	114	28.6	0				01:35:40	93				02:03:00	92
12:48:05	20_11_2013	38	35.2	113.7	28.5	0				01:36:00	93				02:03:20	93
12:48:25	20_11_2013	38	34.9	112	28.3	0				01:36:20	93				02:03:40	90
12:48:45	20_11_2013	38	34.7	110.7	28.2	0				01:36:40	92				02:04:00	91
12:49:05	20_11_2013	38	34.2	109.7	28.3	0				01:37:00	92				02:04:20	93
12:49:25	20_11_2013	38	34.2	109	28.1	0				01:37:20	92				02:04:40	94
12:49:45	20_11_2013	38	34.1	108.2	28	0				01:37:40	92				02:05:00	95
12:50:05	20_11_2013	38	33.9	107.5	28	0				01:38:00	92				02:05:20	95
12:50:25	20_11_2013	38	33.6	106.7	28	0				01:38:20	91				02:05:40	94
12:50:45	20_11_2013	38	33.7	107	27.9	0				01:38:40	91				02:06:00	91
12:51:05	20_11_2013	38	33.6	110	28.9	60				01:39:00	93				02:06:20	92
12:51:25	20_11_2013	38	33.6	111.3	29.1	60				01:39:20	92				02:06:40	90
12:51:45	20_11_2013	38	34	113	29.4	60				01:39:40	91				02:07:00	96
12:52:05	20_11_2013	38	34.5	115.3	29.6	60				01:40:00	91				02:07:20	96
12:52:25	20_11_2013	38	34.9	118.2	29.9	60				01:40:20	91				02:07:40	96
12:52:45	20_11_2013	38	35	120.2	30.3	60				01:40:40	93				02:08:00	95
12:53:05	20_11_2013	38	34.9	121	30.7	60				01:41:00	93				02:08:20	94
12:53:25	20_11_2013	38	34.9	122	30.9	60				01:41:20	94				02:08:40	95
12:53:45	20_11_2013	38	34.6	122.2	31.2	60				01:41:40	94				02:09:00	95
12:54:05	20_11_2013	38	34.7	125	31.7	60				01:42:00	94				02:09:20	97
12:54:25	20_11_2013	38	35.1	128	32.1	60				01:42:20	93				02:09:40	96
12:54:45	20_11_2013	38	35.9	131.7	32.3	60				01:42:40	94				02:10:00	89
12:55:05	20_11_2013	38	36.5	135.2	32.7	60				01:43:00	93				02:10:20	95
12:55:25	20_11_2013	38	37.2	138.5	32.8	60				01:43:20	92				02:10:40	93
12:55:45	20_11_2013	38	37.9	142.3	33	60				01:43:40	92				02:11:00	88
12:56:05	20_11_2013	38	38.6	146	33.2	60				01:44:00	92				02:11:20	88
12:56:25	20_11_2013	38	39.2	149.2	33.4	60				01:44:20	92				02:11:40	87
12:56:45	20_11_2013	38	39.7	151.5	33.6	60				01:44:40	92				02:12:00	93
12:57:05	20_11_2013	38	40.2	154.5	33.8	60				01:45:00	92				02:12:20	91
12:57:25	20_11_2013	38	40.6	156	33.9	60				01:45:20	93				02:12:40	83
12:57:45	20_11_2013	38	40.7	157.7	34	60				01:45:40	93				02:13:00	86
12:58:05	20_11_2013	38	40.8	159	34.2	60				01:46:00	93				02:13:20	90
12:58:25	20_11_2013	38	41	160	34.3	60				01:46:20	93				02:13:40	93
12:58:45	20_11_2013	38	41.3	161.3	34.3	60				01:46:40	93				02:14:00	93
12:59:05	20_11_2013	38	41.6	163	34.4	60				01:47:00	84				02:14:20	91
12:59:25	20_11_2013	38	41.7	163.8	34.5	60				01:47:20	95				02:14:40	95
12:59:45	20_11_2013	38	41.7	164.8	34.6	60				01:47:40	95				02:15:00	96
13:00:05	20_11_2013	38	41.7	165.2	34.7	60				01:48:00	95				02:15:20	87
13:00:25	20_11_2013	38	41.8	166.3	34.8	60				01:48:20	95				02:15:40	90
13:00:45	20_11_2013	38	42	167.2	34.9	60				01:48:40	93				02:16:00	86
13:01:05	20_11_2013	38	42	168	35	60				01:49:00	93				02:16:20	89
13:01:25	20_11_2013	38	42.3	171.7	35.4	60				01:49:20	93				02:16:40	91
13:01:45	20_11_2013	38	42.9	177	36	60				01:49:40	93				02:17:00	94
13:02:05	20_11_2013	38	42.9	177	36	60				01:50:00	94				02:17:20	95
13:02:25	20_11_2013	38	42.9	177.5	36	60				01:50:20	94				02:17:40	92
13:02:45	20_11_2013	38	42.9	177	36	60				01:50:40	94				02:18:00	88
13:03:05	20_11_2013	38	42.9	177	36	60				01:51:00	93				02:18:20	92
13:03:25	20_11_2013	38	42.9	178	36	60				01:51:20	93				02:18:40	85
13:03:45	20_11_2013	38	43	178	36	60				01:51:40	94				02:19:00	89
13:04:05	20_11_2013	38	43	178	36.1	60				01:52:00	93				02:19:20	89
13:04:25	20_11_2013	38	43	178.2	36.1	60				01:52:20	92				02:19:40	93
13:04:45	20_11_2013	38	43.1	179	36.1	60				01:52:40	92				02:20:00	90
13:05:05	20_11_2013	38	43.1	179	36.1	60				01:53:00	93				02:20:20	92
13:05:25	20_11_2013	38	43.2	179	36.1	60				01:53:20	92				02:20:40	86
13:05:45	20_11_2013	38	43.2	179.3	36.1	60				01:53:40	91				02:21:00	91
13:06:05	20_11_2013	38	43.3	180	36.1	60				01:54:00	92				02:21:20	88
13:06:25	20_11_2013	38	43.4	180	36.1	60				01:54:20	93				02:21:40	90
13:06:45	20_11_2013	38	43.4	180	36.2	60				01:54:40	92				02:22:00	91
13:07:05	20_11_2013	38	43.5	180.8	36.2	60				01:55:00	92				02:22:20	89
13:07:25	20_11_2013	38	43.6	181	36.2	60				01:55:20	92				02:22:40	93
13:07:45	20_11_2013	38	43.6	182	36.2	60				01:55:40	91				02:23:00	97
13:08:05	20_11_2013	38	43.6	182	36.3	60				01:56:00	90				02:23:20	97
13:08:25	20_11_2013	38	43.7	182.8	36.3	60				01:56:20	91				02:23:40	97
13:08:45	20_11_2013	38	43.8	183	36.3	60				01:56:40	91				02:24:00	95
13:09:05	20_11_2013	38	43.8	183	36.3	60				01:57:00	90				02:24:20	89
13:09:25	20_11_2013	38	43.9	184	36.4	60				01:57:20	90				02:24:40	90
13:09:45	20_11_2013	38	44	184	36.4	60				01:57:40	90				02:25:00	96
13:10:05	20_11_2013	38	44	184.5	36.4	60				01:58:00	91				02:25:20	89
13:10:25	20_11_2013	38	44.2	185	36.4	60				01:58:20	91				02:25:40	90
13:10:45	20_11_2013	38	44.3	186	36.4	60				01:58:40	92				02:26:00	89
13:11:05	20_11_2013	38	44.4	186	36.4	60				01:59:00	92				02:26:20	86
13:11:25	20_11_2013	38	44.5	186.8	36.5	60				01:59:20	92				02:26:40	90
13:11:45	20_11_2013	38	44.5	187	36.5	60				01:59:40	90				02:27:00	93
13:12:05	20_11_2013	38	44.6	187	36.4	60				02:00:00	90				02:27:20	90
13:12:25	20_11_2013	38	44.5	187	36.5	60				02:00:20	92				02:27:40	91
13:12:45	20_11_2013	38	44.4	187	36.6	60				02:00:40	91				02:28:00	92
13:13:05	20_11_2013	38	44.4	187	36.6	60				02:01:00	92				02:28:20	90
13:13:25	20_11_2013	38	44.4	187.2	36.6	60				02:01:20	92				02:28:40	94
13:13:45	20_11_2013	38	44.5	188	36.6	60				02:01:40	93				02:29:00	93
13:14:05	20_11_2013	38	44.6	188.5	36.7	60				02:02:00	91				02:29:20	93
13:14:25	20_11_2013	38	44.7	189	36.7	60				02:02:20	90				02:29:40	89
13:14:45	20_11_2013	38	44.8	189.3	36.7	60				02:02:40	91				02:30:00	90
13:15:05	20_11_2013	38	44.7	189	36.7	60				02:03:00	92				02:30:20	90
13:15:25	20_11_2013	38	44.7	189	36.7	60				02:03:20	93				02:30:40	81
13:15:45	20_11_2013	38	44.7	189.2	36.7	60				02:03:40	90				02:31:00	93
13:16:05	20_11_2013	38	44.8	190	36.8	60				02:04:00	91				02:31:20	88
13:16:25	20_11_2013	38	44.9	190.8	36.8	60				02:04:20	93				02:31:40	93
13:16:45	20_11_2013	38	45	191	36.8	60				02:04:40	94				02:32:00	90
13:17:05	20_11_2013	38	45	191	36.8	60				02:05:00	95				02:32:20	86
13:17:25	20_11_2013	38	45.2	191.8	36.8	60				02:05:20	95				02:32:40	91
13:17:45	20_11_2013	38	45.3	192.2	36.8	60				02:05:40	94				02:33:00	90
13:18:05	20_11_2013	38	45.4	192.8	36.8	60				02:06:00	91				02:33:20	91
13:18:25	20_11_2013	38	45.5	191.2	36.5	60				02:06:20	92				02:33:40	88
13:18:45	20_11_2013	38	45.1	190	36.5	60				02:06:40	90				02:34:00	92
13:19:05	20_11_2013	38	44.9	190	36.7	60				02:07:00	96				02:34:20	92
13:19:25	20_11_2013	38	45	190.5	36.7	60				02:07:20	96				02:34:40	87
13:19:45	20_11_2013	38	45.2	191.7	36.8	60				02:07:40	96				02:35:00	88
13:20:05	20_11_2013	38	45.5	192.8	36.8	60				02:08:00	95				02:35:20	86
13:20:25	20_11_2013	38	46.2	191	36.1	60				02:08:20	94				02:35:40	93
13:20:45	20_11_2013	38	46.4	188.7	35.6	60				02:08:40	95				02:36:00	93
13:21:05	20_11_2013	38	46	186.3	35.5	60				02:09:00	95				02:36:20	93
13:21:25	20_11_2013	38	45.7	182.8	35.1	60				02:09:20	97				02:36:40	89
13:21:45	20_11_2013	38	46	178.7	34.3	60				02:09:40	96				02:37:00	89
13:22:05	20_11_2013	38	45.7	174.7	33.8	60				02:10:00	89				02:37:20	91
13:22:25	20_11_2013	38	45.1	174	34	60				02:10:20	95				02:37:40	91
13:22:45	20_11_2013	38	44.7	174	34.3	60				02:10:40	93				02:38:00	96
13:23:05	20_11_2013	38	45	175.5	34.3	60				02:11:00	88				02:38:20	93
13:23:25	20_11_2013	38	45.2	177.5	34.5	60				02:11:20	88				02:38:40	95
13:23:45	20_11_2013	38	45.5	179.2	34.6	60				02:11:40	87				02:39:00	95
13:24:05	20_11_2013	38	45.7	180.3	34.7	60				02:12:00	93				02:39:20	95
13:24:25	20_11_2013	38	46.1	182	34.7	60				02:12:20	91				02:39:40	94
13:24:45	20_11_2013	38	46.3	181.7	34.6	60				02:12:40	83				02:40:00	93
13:25:05	20_11_2013	38	47.5	183.3	34.1	60				02:13:00	86				02:40:20	94
13:25:25	20_11_2013	38	48.5	184.8	33.7	60				02:13:20	90				02:40:40	94
13:25:45	20_11_2013	38	49.7	186.8	33.4	60				02:13:40	93				02:41:00	95
13:26:05	20_11_2013	38	49.8	188	33.5	60				02:14:00	93				02:41:20	94
13:26:25	20_11_2013	38	50.4	189	33.3	60				02:14:20	91				02:41:40	93
13:26:45	20_11_2013	38	51	186.8	32.6	60				02:14:40	95				02:42:00	94
13:27:05	20_11_2013	38	50.8	183.3	32.2	0				02:15:00	96				02:42:20	90
13:27:25	20_11_2013	38	50.6	182	32.1	0				02:15:20	87				02:42:40	95
13:27:45	20_11_2013	38	50.3	179	31.8	0				02:15:40	90				02:43:00	94
13:28:05	20_11_2013	38	50	177.3	31.6	0				02:16:00	86				02:43:20	93
13:28:25	20_11_2013	38	50.1	176.7	31.5	0				02:16:20	89				02:43:40	93
13:28:45	20_11_2013	38	49.4	174.8	31.6	0				02:16:40	91				02:44:00	94
13:29:05	20_11_2013	38	49.1	172.5	31.4	0				02:17:00	94				02:44:20	93
13:29:25	20_11_2013	38	49	172.7	31.4	0				02:17:20	95				02:44:40	94
13:29:45	20_11_2013	38	48.9	169.8	31.1	0				02:17:40	92				02:45:00	92
13:30:05	20_11_2013	38	48.6	166.7	30.6	0				02:18:00	88				02:45:20	89
13:30:25	20_11_2013	38	47.9	163.3	30.5	0				02:18:20	92				02:45:40	94
13:30:45	20_11_2013	38	47.5	161.5	30.4	0				02:18:40	85				02:46:00	94
13:31:05	20_11_2013	38	47	160	30.4	0				02:19:00	89				02:46:20	93
13:31:25	20_11_2013	38	46.6	159.3	30.6	0				02:19:20	89				02:46:40	91
13:31:45	20_11_2013	38	46.5	157.5	30.3	0				02:19:40	93				02:47:00	93
13:32:05	20_11_2013	38	46.1	156.3	30.3	0				02:20:00	90				02:47:20	94
13:32:25	20_11_2013	38	46	155.8	30.3	0				02:20:20	92				02:47:40	93
13:32:45	20_11_2013	38	45.9	154.7	30.1	0				02:20:40	86				02:48:00	93
13:33:05	20_11_2013	38	45.9	155	30.1	0				02:21:00	91				02:48:20	93
13:33:25	20_11_2013	38	45.7	154.2	30.1	0				02:21:20	88				02:48:40	93
13:33:45	20_11_2013	38	46	154.2	30	0				02:21:40	90				02:49:00	93
13:34:05	20_11_2013	38	45.7	153	29.9	0				02:22:00	91				02:49:20	92
13:34:25	20_11_2013	38	45.3	150.8	29.7	0				02:22:20	89				02:49:40	91
13:34:45	20_11_2013	38	44.8	148.2	29.6	0				02:22:40	93				02:50:00	91
13:35:05	20_11_2013	38	44.2	147.2	29.7	0				02:23:00	97				02:50:20	90
13:35:25	20_11_2013	38	44.1	144.8	29.3	0				02:23:20	97				02:50:40	89
13:35:45	20_11_2013	38	43.8	144.5	29.4	0				02:23:40	97				02:51:00	90
13:36:05	20_11_2013	38	43.5	142.2	29.2	0				02:24:00	95				02:51:20	92
13:36:25	20_11_2013	38	42.9	140.7	29.3	0				02:24:20	89				02:51:40	92
13:36:45	20_11_2013	38	42.6	140	29.3	0				02:24:40	90				02:52:00	91
13:37:05	20_11_2013	38	42.7	140.5	29.3	0				02:25:00	96				02:52:20	91
13:37:25	20_11_2013	38	42.8	141.5	29.5	0				02:25:20	89				02:52:40	90
13:37:45	20_11_2013	38	43	142.5	29.6	0				02:25:40	90				02:53:00	91
13:38:05	20_11_2013	38	42.9	144.3	30	0				02:26:00	89				02:53:20	92
13:38:25	20_11_2013	38	42.8	145	30.2	0				02:26:20	86				02:53:40	92
13:38:45	20_11_2013	38	42.9	146	30.4	0				02:26:40	90				02:54:00	88
13:39:05	20_11_2013	38	43	147.2	30.5	0				02:27:00	93				02:54:20	94
13:39:25	20_11_2013	38	43	148.2	30.7	0				02:27:20	90				02:54:40	95
13:39:45	20_11_2013	38	43.2	149	30.8	0				02:27:40	91				02:55:00	95
13:40:05	20_11_2013	38	43.3	150	30.8	0				02:28:00	92				02:55:20	95
13:40:25	20_11_2013	38	43.5	150.5	30.8	0				02:28:20	90				02:55:40	94
13:40:45	20_11_2013	38	43.6	151	30.9	0				02:28:40	94				02:56:00	95
13:41:05	20_11_2013	38	43.8	151.5	30.8	0				02:29:00	93				02:56:20	95
13:41:25	20_11_2013	38	43.7	152	30.9	0				02:29:20	93				02:56:40	95
13:41:45	20_11_2013	38	43.7	152	31	0				02:29:40	89				02:57:00	95
13:42:05	20_11_2013	38	43.9	152	30.9	0				02:30:00	90				02:57:20	94
13:42:25	20_11_2013	38	44	152.7	30.9	0				02:30:20	90				02:57:40	95
13:42:45	20_11_2013	38	43.9	152.8	31	0				02:30:40	81				02:58:00	94
13:43:05	20_11_2013	38	44.1	152.7	30.8	0				02:31:00	93				02:58:20	94
13:43:25	20_11_2013	38	44.1	153	30.9	0				02:31:20	88				02:58:40	95
13:43:45	20_11_2013	38	44.3	153.2	30.8	0				02:31:40	93				02:59:00	94
13:44:05	20_11_2013	38	44.5	153.7	30.8	0				02:32:00	90				02:59:20	95
13:44:25	20_11_2013	38	44.7	154	30.7	0				02:32:20	86				02:59:40	94
13:44:45	20_11_2013	38	44.8	154	30.7	0				02:32:40	91				03:00:00	93
13:45:05	20_11_2013	38	45	155	30.7	0				02:33:00	90				03:00:20	93
13:45:25	20_11_2013	38	45.1	155	30.6	0				02:33:20	91				03:00:40	91
13:45:45	20_11_2013	38	45.3	154.2	30.4	0				02:33:40	88				03:01:00	93
13:46:05	20_11_2013	38	45.2	153.8	30.3	0				02:34:00	92				03:01:20	89
13:46:25	20_11_2013	38	45.1	154	30.4	0				02:34:20	92				03:01:40	94
13:46:45	20_11_2013	38	44.9	153.3	30.5	0				02:34:40	87				03:02:00	95
13:47:05	20_11_2013	38	44.7	153.8	30.6	0				02:35:00	88				03:02:20	94
13:47:25	20_11_2013	38	44.8	154	30.7	0				02:35:20	86				03:02:40	95
13:47:45	20_11_2013	38	44.9	154.2	30.6	0				02:35:40	93				03:03:00	95
13:48:05	20_11_2013	38	45.3	155.2	30.6	0				02:36:00	93				03:03:20	95
13:48:25	20_11_2013	38	45.5	155	30.4	0				02:36:20	93				03:03:40	94
13:48:45	20_11_2013	38	45.4	155	30.4	0				02:36:40	89				03:04:00	94
13:49:05	20_11_2013	38	45.5	155	30.4	0				02:37:00	89				03:04:20	95
13:49:25	20_11_2013	38	45.6	155	30.3	0				02:37:20	91				03:04:40	95
13:49:45	20_11_2013	38	45.5	155	30.4	0				02:37:40	91				03:05:00	95
13:50:05	20_11_2013	38	45.5	155	30.4	60				02:38:00	96				03:05:20	94
13:50:25	20_11_2013	38	45.3	155	30.6	60				02:38:20	93				03:05:40	93
13:50:45	20_11_2013	38	45	154.5	30.7	60				02:38:40	95				03:06:00	93
13:51:05	20_11_2013	38	44.9	155.2	30.8	60				02:39:00	95				03:06:20	92
13:51:25	20_11_2013	38	45.8	156.2	30.5	60				02:39:20	95				03:06:40	92
13:51:45	20_11_2013	38	45.5	157.7	30.9	60				02:39:40	94				03:07:00	91
13:52:05	20_11_2013	38	45.4	158.2	31.1	60				02:40:00	93				03:07:20	91
13:52:25	20_11_2013	38	45.2	159	31.2	60				02:40:20	94				03:07:40	89
13:52:45	20_11_2013	38	44.9	159.8	31.6	60				02:40:40	94				03:08:00	86
13:53:05	20_11_2013	38	45	162.5	32	60				02:41:00	95				03:08:20	86
13:53:25	20_11_2013	38	45.5	165.8	32.4	60				02:41:20	94				03:08:40	92
13:53:45	20_11_2013	38	45.9	168.8	32.7	60				02:41:40	93				03:09:00	91
13:54:05	20_11_2013	38	46.4	172	32.9	60				02:42:00	94				03:09:20	92
13:54:25	20_11_2013	38	46.9	175.3	33.2	60				02:42:20	90				03:09:40	90
13:54:45	20_11_2013	38	47.1	177.8	33.4	60				02:42:40	95				03:10:00	83
13:55:05	20_11_2013	38	47.4	180.3	33.6	60				02:43:00	94				03:10:20	85
13:55:25	20_11_2013	38	47.7	182.5	33.8	60				02:43:20	93				03:10:40	91
13:55:45	20_11_2013	38	48	184.5	34	60				02:43:40	93				03:11:00	97
13:56:05	20_11_2013	38	48.3	186.7	34.1	60				02:44:00	94				03:11:20	97
13:56:25	20_11_2013	38	48.6	188.7	34.3	60				02:44:20	93				03:11:40	97
13:56:45	20_11_2013	38	48.9	190.8	34.4	60				02:44:40	94				03:12:00	98
13:57:05	20_11_2013	38	49.1	192.7	34.5	60				02:45:00	92				03:12:20	98
13:57:25	20_11_2013	38	49.5	194.3	34.6	60				02:45:20	89				03:12:40	98
13:57:45	20_11_2013	38	49.5	195.2	34.7	60				02:45:40	94				03:13:00	96
13:58:05	20_11_2013	38	49.6	196.5	34.9	60				02:46:00	94				03:13:20	95
13:58:25	20_11_2013	38	49.7	197.3	35	60				02:46:20	93				03:13:40	95
13:58:45	20_11_2013	38	49.8	199	35.1	60				02:46:40	91				03:14:00	94
13:59:05	20_11_2013	38	49.9	200	35.2	60				02:47:00	93				03:14:20	95
13:59:25	20_11_2013	38	50	201	35.3	60				02:47:20	94				03:14:40	97
13:59:45	20_11_2013	38	50.5	205.3	35.7	60				02:47:40	93				03:15:00	96
14:00:05	20_11_2013	38	51.2	212	36.2	60				02:48:00	93				03:15:20	98
14:00:25	20_11_2013	38	51.2	212	36.2	60				02:48:20	93				03:15:40	98
14:00:45	20_11_2013	38	51.2	212	36.2	60				02:48:40	93				03:16:00	97
14:01:05	20_11_2013	38	51.3	213	36.2	60				02:49:00	93				03:16:20	97
14:01:25	20_11_2013	38	51.3	213	36.2	60				02:49:20	92				03:16:40	98
14:01:45	20_11_2013	38	51.3	213	36.2	60				02:49:40	91				03:17:00	97
14:02:05	20_11_2013	38	51.3	213	36.2	60				02:50:00	91				03:17:20	98
14:02:25	20_11_2013	38	51.3	213	36.2	60				02:50:20	90				03:17:40	98
14:02:45	20_11_2013	38	51.2	213	36.3	60				02:50:40	89				03:18:00	98
14:03:05	20_11_2013	38	51.3	213	36.3	60				02:51:00	90				03:18:20	98
14:03:25	20_11_2013	38	51.2	213	36.3	60				02:51:20	92				03:18:40	97
14:03:45	20_11_2013	38	51.2	213	36.4	60				02:51:40	92				03:19:00	98
14:04:05	20_11_2013	38	51.2	213.3	36.4	60				02:52:00	91				03:19:20	96
14:04:25	20_11_2013	38	51.2	214	36.4	60				02:52:20	91				03:19:40	98
14:04:45	20_11_2013	38	51.3	214	36.4	60				02:52:40	90				03:20:00	98
14:05:05	20_11_2013	38	51.4	215	36.4	60				02:53:00	91				03:20:20	98
14:05:25	20_11_2013	38	51.5	215.8	36.5	60				02:53:20	92				03:20:40	98
14:05:45	20_11_2013	38	51.6	216	36.5	60				02:53:40	92				03:21:00	97
14:06:05	20_11_2013	38	51.6	216.7	36.5	60				02:54:00	88				03:21:20	98
14:06:25	20_11_2013	38	51.7	217	36.5	60				02:54:20	94				03:21:40	98
14:06:45	20_11_2013	38	51.8	217	36.5	60				02:54:40	95				03:22:00	88
14:07:05	20_11_2013	38	51.7	217	36.5	60				02:55:00	95				03:22:20	98
14:07:25	20_11_2013	38	51.7	217	36.6	60				02:55:20	95				03:22:40	98
14:07:45	20_11_2013	38	51.8	217.5	36.6	60				02:55:40	94				03:23:00	98
14:08:05	20_11_2013	38	51.8	217.2	36.6	60				02:56:00	95				03:23:20	99
14:08:25	20_11_2013	38	51.7	217.2	36.6	60				02:56:20	95				03:23:40	98
14:08:45	20_11_2013	38	51.8	218	36.6	60				02:56:40	95				03:24:00	98
14:09:05	20_11_2013	38	51.8	218	36.6	60				02:57:00	95				03:24:20	98
14:09:25	20_11_2013	38	51.9	218.2	36.6	60				02:57:20	94				03:24:40	98
14:09:45	20_11_2013	38	52	219	36.6	60				02:57:40	95				03:25:00	98
14:10:05	20_11_2013	38	52.1	219.5	36.7	60				02:58:00	94				03:25:20	99
14:10:25	20_11_2013	38	52.3	220	36.7	60				02:58:20	94				03:25:40	98
14:10:45	20_11_2013	38	52.3	220	36.6	60				02:58:40	95				03:26:00	91
14:11:05	20_11_2013	38	52.3	220	36.7	60				02:59:00	94				03:26:20	93
14:11:25	20_11_2013	38	52.3	219.7	36.6	60				02:59:20	95				03:26:40	98
14:11:45	20_11_2013	38	52.2	220	36.7	60				02:59:40	94				03:27:00	90
14:12:05	20_11_2013	38	52.2	220	36.7	60				03:00:00	93				03:27:20	99
14:12:25	20_11_2013	38	52.2	220.8	36.8	60				03:00:20	93				03:27:40	98
14:12:45	20_11_2013	38	52.3	221	36.8	60				03:00:40	91				03:28:00	98
14:13:05	20_11_2013	38	52.3	221	36.8	60				03:01:00	93				03:28:20	96
14:13:25	20_11_2013	38	52.3	221	36.7	60				03:01:20	89				03:28:40	92
14:13:45	20_11_2013	38	52.3	221	36.7	60				03:01:40	94				03:29:00	96
14:14:05	20_11_2013	38	52.2	220.5	36.8	60				03:02:00	95				03:29:20	93
14:14:25	20_11_2013	38	52.3	221	36.8	60				03:02:20	94				03:29:40	91
14:14:45	20_11_2013	38	52.3	221	36.8	60				03:02:40	95				03:30:00	96
14:15:05	20_11_2013	38	52.4	221	36.7	60				03:03:00	95				03:30:20	98
14:15:25	20_11_2013	38	52.3	220	36.7	60				03:03:20	95				03:30:40	97
14:15:45	20_11_2013	38	52.2	220	36.6	60				03:03:40	94				03:31:00	98
14:16:05	20_11_2013	38	52.3	219.8	36.6	60				03:04:00	94				03:31:20	98
14:16:25	20_11_2013	38	52.3	219.8	36.6	60				03:04:20	95				03:31:40	98
14:16:45	20_11_2013	38	52.3	220	36.6	60				03:04:40	95				03:32:00	97
14:17:05	20_11_2013	38	52.3	220	36.7	60				03:05:00	95				03:32:20	97
14:17:25	20_11_2013	38	52.4	221	36.7	60				03:05:20	94				03:32:40	98
14:17:45	20_11_2013	38	52.4	221	36.7	60				03:05:40	93				03:33:00	98
14:18:05	20_11_2013	38	52.1	219.5	36.7	60				03:06:00	93				03:33:20	98
14:18:25	20_11_2013	38	52	219	36.6	60				03:06:20	92				03:33:40	92
14:18:45	20_11_2013	38	52	219	36.6	60				03:06:40	92				03:34:00	94
14:19:05	20_11_2013	38	52.2	219	36.6	60				03:07:00	91				03:34:20	94
14:19:25	20_11_2013	38	52.3	219.7	36.6	60				03:07:20	91				03:34:40	87
14:19:45	20_11_2013	38	52.3	219.3	36.6	60				03:07:40	89				03:35:00	98
14:20:05	20_11_2013	38	52.5	218	36.2	60				03:08:00	86				03:35:20	97
14:20:25	20_11_2013	38	53	217.5	35.9	60				03:08:20	86				03:35:40	96
14:20:45	20_11_2013	38	52.4	217	36.2	60				03:08:40	92				03:36:00	84
14:21:05	20_11_2013	38	52.2	217.2	36.3	60				03:09:00	91				03:36:20	92
14:21:25	20_11_2013	38	52.2	218	36.4	60				03:09:20	92				03:36:40	98
14:21:45	20_11_2013	38	52.5	219.2	36.5	60				03:09:40	90				03:37:00	98
14:22:05	20_11_2013	38	52.6	220	36.5	60				03:10:00	83				03:37:20	98
14:22:25	20_11_2013	38	52.6	220	36.5	60				03:10:20	85				03:37:40	98
14:22:45	20_11_2013	38	52.6	220	36.5	60				03:10:40	91				03:38:00	89
										03:11:00	97				03:38:20	98
										03:11:20	97				03:38:40	85
										03:11:40	97				03:39:00	98
										03:12:00	98				03:39:20	98
										03:12:20	98				03:39:40	98
										03:12:40	98				03:40:00	97
										03:13:00	96				03:40:20	98
										03:13:20	95				03:40:40	98
										03:13:40	95				03:41:00	98
										03:14:00	94				03:41:20	98
										03:14:20	95				03:41:40	98
										03:14:40	97				03:42:00	98
										03:15:00	96				03:42:20	98
										03:15:20	98				03:42:40	97
										03:15:40	98				03:43:00	97
										03:16:00	97				03:43:20	98
										03:16:20	97				03:43:40	97
										03:16:40	98				03:44:00	95
										03:17:00	97				03:44:20	95
										03:17:20	98				03:44:40	96
										03:17:40	98				03:45:00	98
										03:18:00	98				03:45:20	97
										03:18:20	98				03:45:40	96
										03:18:40	97				03:46:00	97
										03:19:00	98				03:46:20	97
										03:19:20	96				03:46:40	97
										03:19:40	98				03:47:00	98
										03:20:00	98				03:47:20	98
										03:20:20	98				03:47:40	97
										03:20:40	98				03:48:00	96
										03:21:00	97				03:48:20	96
										03:21:20	98				03:48:40	97
										03:21:40	98				03:49:00	97
										03:22:00	88				03:49:20	96
										03:22:20	98				03:49:40	96
										03:22:40	98				03:50:00	97
										03:23:00	98				03:50:20	97
										03:23:20	99				03:50:40	96
										03:23:40	98				03:51:00	97
										03:24:00	98				03:51:20	97
										03:24:20	98				03:51:40	97
										03:24:40	98				03:52:00	96
										03:25:00	98				03:52:20	96
										03:25:20	99				03:52:40	96
										03:25:40	98				03:53:00	96
										03:26:00	91				03:53:20	96
										03:26:20	93				03:53:40	96
										03:26:40	98				03:54:00	97
										03:27:00	90				03:54:20	96
										03:27:20	99				03:54:40	96
										03:27:40	98				03:55:00	96
										03:28:00	98				03:55:20	96
										03:28:20	96				03:55:40	95
										03:28:40	92				03:56:00	95
										03:29:00	96				03:56:20	97
										03:29:20	93				03:56:40	97
										03:29:40	91				03:57:00	96
										03:30:00	96				03:57:20	97
										03:30:20	98				03:57:40	96
										03:30:40	97				03:58:00	95
										03:31:00	98				03:58:20	95
										03:31:20	98				03:58:40	96
										03:31:40	98				03:59:00	96
										03:32:00	97				03:59:20	96
										03:32:20	97				03:59:40	95
										03:32:40	98				04:00:00	95
										03:33:00	98				04:00:20	94
										03:33:20	98				04:00:40	95
										03:33:40	92				04:01:00	96
										03:34:00	94				04:01:20	96
										03:34:20	94				04:01:40	96
										03:34:40	87				04:02:00	96
										03:35:00	98				04:02:20	96
										03:35:20	97				04:02:40	95
										03:35:40	96				04:03:00	94
										03:36:00	84				04:03:20	94
										03:36:20	92				04:03:40	95
										03:36:40	98				04:04:00	96
										03:37:00	98				04:04:20	95
										03:37:20	98				04:04:40	94
										03:37:40	98				04:05:00	96
										03:38:00	89				04:05:20	93
										03:38:20	98				04:05:40	97
										03:38:40	85				04:06:00	96
										03:39:00	98				04:06:20	96
										03:39:20	98				04:06:40	96
										03:39:40	98				04:07:00	94
										03:40:00	97				04:07:20	96
										03:40:20	98				04:07:40	96
										03:40:40	98				04:08:00	95
										03:41:00	98				04:08:20	88
										03:41:20	98				04:08:40	83
										03:41:40	98				04:09:00	80
										03:42:00	98				04:09:20	78
										03:42:20	98				04:09:40	77
										03:42:40	97				04:10:00	75
										03:43:00	97				04:10:20	73
										03:43:20	98
										03:43:40	97
										03:44:00	95
										03:44:20	95
										03:44:40	96
										03:45:00	98
										03:45:20	97
										03:45:40	96
										03:46:00	97
										03:46:20	97
										03:46:40	97
										03:47:00	98
										03:47:20	98
										03:47:40	97
										03:48:00	96
										03:48:20	96
										03:48:40	97
										03:49:00	97
										03:49:20	96
										03:49:40	96
										03:50:00	97
										03:50:20	97
										03:50:40	96
										03:51:00	97
										03:51:20	97
										03:51:40	97
										03:52:00	96
										03:52:20	96
										03:52:40	96
										03:53:00	96
										03:53:20	96
										03:53:40	96
										03:54:00	97
										03:54:20	96
										03:54:40	96
										03:55:00	96
										03:55:20	96
										03:55:40	95
										03:56:00	95
										03:56:20	97
										03:56:40	97
										03:57:00	96
										03:57:20	97
										03:57:40	96
										03:58:00	95
										03:58:20	95
										03:58:40	96
										03:59:00	96
										03:59:20	96
										03:59:40	95
										04:00:00	95
										04:00:20	94
										04:00:40	95
										04:01:00	96
										04:01:20	96
										04:01:40	96
										04:02:00	96
										04:02:20	96
										04:02:40	95
										04:03:00	94
										04:03:20	94
										04:03:40	95
										04:04:00	96
										04:04:20	95
										04:04:40	94
										04:05:00	96
										04:05:20	93
										04:05:40	97
										04:06:00	96
										04:06:20	96
										04:06:40	96
										04:07:00	94
										04:07:20	96
										04:07:40	96
										04:08:00	95
										04:08:20	88
										04:08:40	83
										04:09:00	80
										04:09:20	78
										04:09:40	77
										04:10:00	75
										04:10:20	73

## Sheet: 3 analysis
Humidity	Time			PtO2		Tissue temp						Sp02	Spo2 average			Humidity	Start			Humidity	PtO2		Tissue temp	Change PtO2		Change temp	Change PtO2	Change Tissue temp			Time	Humidity	Body temp	heat lamp	heat pad	Dry	Hum	Dry Pto2	Hum Pto2	Difference
Humid															On	Humid				1							11.9778	6.94444			10:15:00		38.7	1	5
Humid															Off	Dry	10:47:00			0	24.6667		27.4	12.2		9.53333					10:25:00		37.8	1	3
Humid															On	Humid	11:37:00			1	36.8667		36.9333								10:47:00	0	36.4	1	5	36.4
Dry	11:36:05			24.7		27.3						87	88.3333		Off	Dry	12:20:00			0	33.7333		27.9667	16.6667		5.16667					10:52:00	0	36.3	1	5	36.3
Dry	11:36:25			24.7		27.3						88			On	Humid	12:51:00			1	50.4	#DIV/0!	33.1333								10:57:00	0	36.2	1	5	36.2
Dry	11:36:45			24.6		27.6						90			Off	Dry	01:27:00			0	45.5333	#DIV/0!	30.3667	7.06667		6.13333					11:02:00	0	36.1	1	5	36.1
Humid	12:19:05			36.5		37.1						96	97		On	Humid	01:50:00			1	52.6	#DIV/0!	36.5								11:11:00	0	36	1	5	36
Humid	12:19:25			36.8		37.1						97			Off	Dry	02:23:00														11:18:00	0		1	5
Humid	12:19:45			37.3		36.6						98			On	Humid															11:24:00	0	36.5	1	5	36.5
Dry	12:50:05			33.9		28						92	91.3333																		11:29:00	0	36.5	1	5	36.5
Dry	12:50:25			33.6		28						91																			11:37:00	1	36.6	1	5	36.6		36.6
Dry	12:50:45			33.7		27.9						91																			11:48:00	1	37.5	0	5		37.5
Humid	13:26:05			49.8		33.5						93	93																		11:58:00	1	38.2	0	3		38.2
Humid	13:26:25			50.4		33.3						91																			12:08:00	1	38.5	0	3		38.5
Humid	13:26:45			51		32.6						95																			12:18:00	1	38.6	0	1		38.6		38.6	2
Dry	13:49:05			45.5		30.4						89	90.3333																		12:20:00	0		0	0
Dry	13:49:25			45.6		30.3						91																			12:25:00	0	38.3	0	1	38.3
Dry	13:49:45			45.5		30.4						91																			12:38:00	0	36.9	0	5	36.9
Humid	14:22:05			52.6		36.5						83	86.3333																		12:45:00	0	36.6	1	5	36.6
Humid	14:22:25			52.6		36.5						85																			12:50:00	1	36.6	0	5	36.6		36.6
Humid	14:22:45			52.6		36.5						91																			01:00:00	1	37.3	0	5		37.3
																															01:10:00	1	38.2	0	0		38.2
																															01:20:00	1	38.3	0	3		38.3
																															01:27:00	0	37.4	0	5		37.4		37.4	0.8
																															01:40:00	0	36.8	0	5	36.8
																															01:50:00	1	36.9	0	5	36.9		36.9
																															01:59:00	1	37.4	0	5		37.4
																															02:10:00	1	38.1	0	5		38.1
																															02:20:00	1	38	0	5		38		38	1.1
																																		0.545455	fraction of total trial time with heat lamp on
																															min		36			36	37.3	36.6	37.4	0.8
																															average		37.2852			36.6214	37.9545	36.7	38	1.3
																																		Time that something started

## Sheet: 4
Time			PtO2		Tissue Temp	Humidity	Body tem	60		Labchart Time	SpO2		Interval=	20 s
11:25:39	22_11_2013	38	0	0	0
11:25:59	22_11_2013	38	178	9 661.7	33.5			Labchart
11:26:19	22_11_2013	38	161	4 596.2	33.4	0		PtO2			94					Dry	11:26:00
11:26:39	22_11_2013	38	145	8 538.2	33.4	0					94					Humid	12:37:00
11:26:59	22_11_2013	38	133	3 489.2	33.2	0					94					Dry	01:18:00
11:27:19	22_11_2013	38	121	3 447.7	33.3	0					94					Humid	01:38:00
11:27:39	22_11_2013	38	111	9 412.2	33.2	0					94					Dry	02:09:00
11:27:59	22_11_2013	38	105	0 380.3	32.8	0					94					Humid	02:39:00
11:28:19	22_11_2013	38	97.3	349.3	32.4	0					94						03:10:00
11:28:39	22_11_2013	38	91	324.3	32.2	0					94
11:28:59	22_11_2013	38	83.7	298	32.2	0					94
11:29:19	22_11_2013	38	77.2	274.8	32.1	0					94
11:29:39	22_11_2013	38	71.9	254.2	31.8	0					94
11:29:59	22_11_2013	38	67.8	237.3	31.5	0					94
11:30:19	22_11_2013	38	64.1	223	31.3	0					94
11:30:39	22_11_2013	38	60	208.7	31.2	0					94
11:30:59	22_11_2013	38	56.3	195.5	31.2	0					94
11:31:19	22_11_2013	38	53.4	184.7	31	0					94
11:31:39	22_11_2013	38	49.9	174	31.2	0
11:31:59	22_11_2013	38	47.5	165.2	31.1	0
11:32:19	22_11_2013	38	45.5	157.2	30.8	0
11:32:39	22_11_2013	38	43.6	151	30.9	0
11:32:59	22_11_2013	38	41.7	144.8	30.9	0
11:33:19	22_11_2013	38	40.1	139.7	30.9	0
11:33:39	22_11_2013	38	38.8	135	30.9	0
11:33:59	22_11_2013	38	37.7	130.7	30.8	0
11:34:19	22_11_2013	38	36.9	127	30.5	0
11:34:39	22_11_2013	38	35.4	122.5	30.6	0
11:34:59	22_11_2013	38	34.6	120	30.7	0
11:35:19	22_11_2013	38	33.6	116.7	30.6	0
11:35:39	22_11_2013	38	32.6	113.2	30.6	0
11:35:59	22_11_2013	38	31.3	108.5	30.6	0					86
11:36:19	22_11_2013	38	26.8	93	30.3	0					86
11:36:39	22_11_2013	38	26.6	92.8	30.4	0					86
11:36:59	22_11_2013	38	26.5	92	30.5	0					86
11:37:19	22_11_2013	38	26.3	92	30.5	0					86
11:37:39	22_11_2013	38	26.2	91.5	30.5	0					86
11:37:59	22_11_2013	38	26.1	91	30.5	0					86
11:38:19	22_11_2013	38	25.9	90	30.5	0					86
11:38:39	22_11_2013	38	25.7	90	30.4	0					86
11:38:59	22_11_2013	38	25.9	90	30.2	0					86
11:39:19	22_11_2013	38	25.5	89	30.4	0					86
11:39:39	22_11_2013	38	25.4	89	30.4	0					86
11:39:59	22_11_2013	38	25.2	88	30.3	0					86
11:40:19	22_11_2013	38	25.1	87	30.3	0					86
11:40:39	22_11_2013	38	25.3	87	30	0					86
11:40:59	22_11_2013	38	25	87	30.2	0					86
11:41:19	22_11_2013	38	25.2	87	30.2	0					86
11:41:39	22_11_2013	38	25.4	87.7	30	0					86
11:41:59	22_11_2013	38	24.7	85.8	30.2	0
11:42:19	22_11_2013	38	24.3	84.2	30.1	0
11:42:39	22_11_2013	38	23.6	81.7	30.1	0
11:42:59	22_11_2013	38	22.6	78.8	30.1	0
11:43:19	22_11_2013	38	22.1	77	30.2	0
11:43:39	22_11_2013	38	22.1	77	30.1	0
11:43:59	22_11_2013	38	22.6	78.7	30	0
11:44:19	22_11_2013	38	22.9	79.7	30.1	0
11:44:39	22_11_2013	38	23.2	81	30.1	0
11:44:59	22_11_2013	38	23.5	81.2	30	0
11:45:19	22_11_2013	38	23.7	82	29.9	0
11:45:39	22_11_2013	38	23.9	82.3	29.8	0
11:45:59	22_11_2013	38	24.1	83	29.9	0					94
11:46:19	22_11_2013	38	24	83	30	0					94
11:46:39	22_11_2013	38	24.1	83	29.9	0					94
11:46:59	22_11_2013	38	23.9	81.7	29.7	0					94
11:47:19	22_11_2013	38	23.1	79.2	29.6	0					94
11:47:39	22_11_2013	38	21.7	74.8	29.8	0					94
11:47:59	22_11_2013	38	20.5	70.5	29.6	0					94
11:48:19	22_11_2013	38	19.5	67	29.6	0					94
11:48:39	22_11_2013	38	19	66	29.6	0					94
11:48:59	22_11_2013	38	18.8	65.7	29.8	0					94
11:49:19	22_11_2013	38	19.4	67.7	29.8	0					94
11:49:39	22_11_2013	38	20.1	69.8	29.8	0					94
11:49:59	22_11_2013	38	20.7	71.5	29.8	0					94
11:50:19	22_11_2013	38	21.1	73	29.8	0					94
11:50:39	22_11_2013	38	21.6	74.2	29.7	0
11:50:59	22_11_2013	38	21.7	74.3	29.6	0
11:51:19	22_11_2013	38	21.4	74	29.7	0
11:51:39	22_11_2013	38	21.3	73.7	29.7	0
11:51:59	22_11_2013	38	21.4	74	29.7	0
11:52:19	22_11_2013	38	21.3	74	29.8	0
11:52:39	22_11_2013	38	21.5	74	29.8	0
11:52:59	22_11_2013	38	21.6	74.8	29.8	0
11:53:19	22_11_2013	38	22	76	29.8	0
11:53:39	22_11_2013	35	23	79.7	29.7	0
11:53:59	22_11_2013	35	5	19.5	15	0
11:54:19	22_11_2013	35	0	0	0	0
11:54:39	22_11_2013	35	0	0	0	0
11:54:59	22_11_2013	35	0	0	0	0
11:55:19	22_11_2013	35	0	0	0	0
11:55:39	22_11_2013	35	0	0	0	0
11:55:59	22_11_2013	35	0	0	0	0
11:56:19	22_11_2013	35	0	0	0	0
11:56:39	22_11_2013	35	0	0	0	0
11:56:59	22_11_2013	35	0	0	0	0
11:57:19	22_11_2013	35	0	0	0	0
11:57:39	22_11_2013	35	0	0	0	0
11:57:59	22_11_2013	35	0	0	0	0
11:58:19	22_11_2013	38	0	0	0	0
11:58:39	22_11_2013	38	155	9 547.0	32.1	0
11:58:59	22_11_2013	38	143	4 504.8	32	0
11:59:19	22_11_2013	38	136	2 477.0	32	0
11:59:39	22_11_2013	38	128	3 453.2	32.1	0
11:59:59	22_11_2013	38	123	6 436.5	32	0
12:00:19	22_11_2013	38	118	5 418.7	32.1	0
12:00:39	22_11_2013	38	113	5 400.0	32.1	0
12:00:59	22_11_2013	38	109	3 387.7	32.1	0
12:01:19	22_11_2013	38	106	1 376.0	32.2	0
12:01:39	22_11_2013	38	103	0 365.0	32.1	0
12:01:59	22_11_2013	38	100	3 355.5	32.1	0
12:02:19	22_11_2013	38	97	344.3	32.1	0
12:02:39	22_11_2013	38	94.5	337	32.2	0
12:02:59	22_11_2013	38	91.8	327	32.2	0
12:03:19	22_11_2013	38	89.4	317.7	32.2	0
12:03:39	22_11_2013	38	86.8	309.3	32.2	0
12:03:59	22_11_2013	38	84.9	302.3	32.2	0
12:04:19	22_11_2013	38	82.7	295	32.2	0
12:04:39	22_11_2013	38	80.6	288.3	32.2	0
12:04:59	22_11_2013	38	77.8	278.5	32.2	0
12:05:19	22_11_2013	38	74.4	267.7	32.3	0
12:05:39	22_11_2013	38	70.7	253.5	32.4	0
12:05:59	22_11_2013	38	67.2	243	32.4	0
12:06:19	22_11_2013	38	63.9	231	32.5	0
12:06:39	22_11_2013	38	60.8	221.8	32.6	0
12:06:59	22_11_2013	38	58.3	213	32.7	0
12:07:19	22_11_2013	38	55.7	204	32.8	0
12:07:39	22_11_2013	38	53.7	197.5	32.8	0
12:07:59	22_11_2013	38	51.3	189	32.8	0
12:08:19	22_11_2013	38	49.7	183	32.8	0
12:08:39	22_11_2013	38	48.3	178	32.8	0
12:08:59	22_11_2013	38	46.5	172	32.8	0					71
12:09:19	22_11_2013	38	45.2	165.3	32.7	0					71
12:09:39	22_11_2013	38	43.9	162	32.6	0					71
12:09:59	22_11_2013	38	42.6	156.3	32.6	0					71
12:10:19	22_11_2013	38	41.4	152	32.5	0					71
12:10:39	22_11_2013	38	40.3	148	32.5	0					71
12:10:59	22_11_2013	38	39.4	144.3	32.4	0					71
12:11:19	22_11_2013	38	38.1	139.7	32.4	0					71
12:11:39	22_11_2013	38	37.3	137	32.4	0					71
12:11:59	22_11_2013	38	36.2	132.5	32.4	0					71
12:12:19	22_11_2013	38	35.2	129.7	32.4	0					71
12:12:39	22_11_2013	38	34.4	126.3	32.4	0					71
12:12:59	22_11_2013	38	33.3	122.7	32.4	0					71
12:13:19	22_11_2013	38	32.7	120	32.4	0					71
12:13:39	22_11_2013	38	31.8	117.5	32.4	0					71
12:13:59	22_11_2013	38	31	114.7	32.4	0
12:14:19	22_11_2013	38	30.6	113	32.3	0
12:14:39	22_11_2013	38	30	111	32.4	0
12:14:59	22_11_2013	38	29.4	108.7	32.3	0
12:15:19	22_11_2013	38	28.9	106.8	32.3	0
12:15:39	22_11_2013	38	28.4	104.5	32.2	0
12:15:59	22_11_2013	38	27.7	102.7	32.2	0					70
12:16:19	22_11_2013	38	27.3	101	32.2	0					70
12:16:39	22_11_2013	38	26.8	99	32.2	0					70
12:16:59	22_11_2013	38	26.2	97	32.2	0					70
12:17:19	22_11_2013	38	25.9	95.7	32.2	0					70
12:17:39	22_11_2013	38	25.5	93.8	32.2	0					70
12:17:59	22_11_2013	38	24.9	92	32.1	0					70
12:18:19	22_11_2013	38	24.5	90.3	32.2	0					70
12:18:39	22_11_2013	38	24.1	89.3	32.1	0					70
12:18:59	22_11_2013	38	23.7	88	32.1	0					70
12:19:19	22_11_2013	38	23.3	86.7	32.1	0					70
12:19:39	22_11_2013	38	22.9	85.8	32.2	0					70
12:19:59	22_11_2013	38	22.5	84	32.2	0					70
12:20:19	22_11_2013	38	22.1	82.7	32.2	0					70
12:20:39	22_11_2013	38	21.7	81	32.1	0					70
12:20:59	22_11_2013	38	20.7	77.7	32.1	0
12:21:19	22_11_2013	38	20.3	76	32.1	0
12:21:39	22_11_2013	38	20.2	76	32.1	0
12:21:59	22_11_2013	38	20	74.7	32.1	0
12:22:19	22_11_2013	38	19.7	74	32.1	0
12:22:39	22_11_2013	38	19.4	73	32.1	0
12:22:59	22_11_2013	38	18.9	70.8	32.1	0
12:23:19	22_11_2013	38	18.3	68.8	32	0
12:23:39	22_11_2013	38	17.6	66.2	32	0
12:23:59	22_11_2013	38	16.9	63.7	32	0
12:24:19	22_11_2013	38	16.3	61.8	32	0
12:24:39	22_11_2013	38	15.9	60.5	32	0
12:24:59	22_11_2013	38	15.4	58.3	31.9	0
12:25:19	22_11_2013	38	14.8	56.3	31.9	0
12:25:39	22_11_2013	38	14.3	54.7	31.9	0
12:25:59	22_11_2013	38	13.9	53.2	31.9	0					79
12:26:19	22_11_2013	38	13.6	52	31.9	0					89
12:26:39	22_11_2013	38	13.4	51	31.9	0
12:26:59	22_11_2013	38	13.4	51.7	31.9	0
12:27:19	22_11_2013	38	13.8	53	31.9	0
12:27:39	22_11_2013	38	14.9	56.8	31.9	0
12:27:59	22_11_2013	38	16.1	61	31.9	0
12:28:19	22_11_2013	38	17.2	64.8	31.9	0
12:28:39	22_11_2013	38	18	67.5	31.9	0
12:28:59	22_11_2013	38	18.3	68.3	31.9	0
12:29:19	22_11_2013	38	18.5	69.2	31.9	0
12:29:39	22_11_2013	38	18.4	68.8	31.9	0
12:29:59	22_11_2013	38	18.2	68.2	32	0
12:30:19	22_11_2013	38	18.1	68	32	0
12:30:39	22_11_2013	38	17.9	67.2	32	0
12:30:59	22_11_2013	38	17.7	67	32	0
12:31:19	22_11_2013	38	17.5	66	32	0
12:31:39	22_11_2013	38	17.3	65.2	32	0
12:31:59	22_11_2013	38	17.1	65	32	0
12:32:19	22_11_2013	38	16.9	64	32	0
12:32:39	22_11_2013	38	16.7	63	32	0
12:32:59	22_11_2013	38	16.5	62.3	31.9	0
12:33:19	22_11_2013	38	16.4	62	31.9	0
12:33:39	22_11_2013	38	16.5	62	31.9	0
12:33:59	22_11_2013	38	16.4	62	32	0
12:34:19	22_11_2013	38	16.4	62	32	0
12:34:39	22_11_2013	38	16.4	62	32	0
12:34:59	22_11_2013	38	16.3	62	32	0
12:35:19	22_11_2013	38	16.3	62	32	0
12:35:39	22_11_2013	38	16.2	61.8	32	0
12:35:59	22_11_2013	38	16.3	61.8	31.9	0
12:36:19	22_11_2013	38	16.2	61	31.9	0
12:36:39	22_11_2013	38	16.1	61	31.9	0
12:36:59	22_11_2013	38	15.9	60	31.9	0					88
12:37:19	22_11_2013	38	15.7	59.5	31.9	60					88
12:37:39	22_11_2013	38	15.5	58.7	31.9	60					88
12:37:59	22_11_2013	38	15.2	58	31.8	60					88
12:38:19	22_11_2013	38	15	56.8	31.8	60					88
12:38:39	22_11_2013	38	14.6	55.8	31.8	60					88
12:38:59	22_11_2013	38	14.7	56	31.8	60					88
12:39:19	22_11_2013	38	14.6	54.5	31.3	60					88
12:39:39	22_11_2013	38	14.7	55.7	31.7	60					88
12:39:59	22_11_2013	38	14.3	55	32.1	60					88
12:40:19	22_11_2013	38	13.8	53.8	32.4	60					88
12:40:39	22_11_2013	38	13.5	53.2	32.7	60					88
12:40:59	22_11_2013	38	13.7	54	32.9	60					88
12:41:19	22_11_2013	38	14	55.7	33.1	60					88
12:41:39	22_11_2013	38	14.5	58.2	33.4	60					88
12:41:59	22_11_2013	38	14.9	59.8	33.5	60					88
12:42:19	22_11_2013	38	15.4	62	33.8	60					88
12:42:39	22_11_2013	38	15.7	63.3	33.9	60
12:42:59	22_11_2013	38	16	64.7	33.9	60
12:43:19	22_11_2013	38	16.3	66	34	60
12:43:39	22_11_2013	38	16.7	67.5	34	60
12:43:59	22_11_2013	38	17	69.2	34.1	60
12:44:19	22_11_2013	38	17.3	70.3	34.2	60
12:44:39	22_11_2013	38	17.5	71	34.4	60
12:44:59	22_11_2013	38	17.6	72	34.4	60
12:45:19	22_11_2013	38	17.7	72.2	34.5	60
12:45:39	22_11_2013	38	17.9	73.7	34.6	60
12:45:59	22_11_2013	38	18.3	75	34.7	60
12:46:19	22_11_2013	38	18.5	76	34.8	60
12:46:39	22_11_2013	38	18.6	76.7	34.9	60
12:46:59	22_11_2013	38	18.3	76	34.9	60					82
12:47:19	22_11_2013	38	17.9	74.5	35	60					82
12:47:39	22_11_2013	38	17.4	72.5	35	60					82
12:47:59	22_11_2013	38	16.9	70.5	35.1	60					82
12:48:19	22_11_2013	38	16.2	68.3	35.2	60					82
12:48:39	22_11_2013	38	15.4	65.3	35.2	60					82
12:48:59	22_11_2013	38	14.8	63	35.3	60					82
12:49:19	22_11_2013	38	14.7	63	35.4	60					82
12:49:39	22_11_2013	38	14.9	63.5	35.4	60					82
12:49:59	22_11_2013	38	15.4	65.7	35.5	60					82
12:50:19	22_11_2013	38	16	68.5	35.5	60					82
12:50:39	22_11_2013	38	16.7	71	35.6	60					82
12:50:59	22_11_2013	38	17.3	73.5	35.6	60					82
12:51:19	22_11_2013	38	17.7	75.2	35.7	60					82
12:51:39	22_11_2013	38	17.9	76.5	35.8	60					82
12:51:59	22_11_2013	38	18.1	77	35.8	60					82
12:52:19	22_11_2013	38	18.1	77.2	35.9	60
12:52:39	22_11_2013	38	17.7	75.7	35.9	60
12:52:59	22_11_2013	38	17.5	75	35.9	60
12:53:19	22_11_2013	38	17.2	73.7	35.9	60
12:53:39	22_11_2013	38	16.6	71.3	35.9	60
12:53:59	22_11_2013	38	16.1	69.3	35.9	60
12:54:19	22_11_2013	38	15.9	68.7	35.9	60
12:54:39	22_11_2013	38	16	69	35.9	60
12:54:59	22_11_2013	38	16.2	70	36	60
12:55:19	22_11_2013	38	16.3	70.5	36	60
12:55:39	22_11_2013	38	16.4	71	36.1	60
12:55:59	22_11_2013	38	16.6	72	36.1	60
12:56:19	22_11_2013	38	16.7	72	36.1	60
12:56:39	22_11_2013	38	16.7	72	36.1	60
12:56:59	22_11_2013	38	16.7	72	36.2	60					85
12:57:19	22_11_2013	38	16.8	72.8	36.2	60					85
12:57:39	22_11_2013	38	17	74	36.3	60					85
12:57:59	22_11_2013	38	17.4	75.5	36.3	60					85
12:58:19	22_11_2013	38	17.9	77.7	36.3	60					85
12:58:39	22_11_2013	38	18.3	79.7	36.3	60					85
12:58:59	22_11_2013	38	18.8	81.5	36.3	60					85
12:59:19	22_11_2013	38	19	82.2	36.4	60					85
12:59:39	22_11_2013	38	19.1	83	36.4	60					85
12:59:59	22_11_2013	38	19.2	83	36.5	60					85
13:00:19	22_11_2013	38	19.2	84	36.5	60					85
13:00:39	22_11_2013	38	19.3	84	36.5	60					85
13:00:59	22_11_2013	38	19.2	83.5	36.5	60					85
13:01:19	22_11_2013	38	18.8	81.8	36.5	60					85
13:01:39	22_11_2013	38	18.2	79.2	36.5	60					85
13:01:59	22_11_2013	38	17.2	75.2	36.5	60					85
13:02:19	22_11_2013	38	16.2	71	36.4	60					85
13:02:39	22_11_2013	38	16.2	71.3	36.5	60					85
13:02:59	22_11_2013	38	17.1	74.8	36.5	60					85
13:03:19	22_11_2013	38	17.8	77.7	36.5	60					85
13:03:39	22_11_2013	38	18.4	80	36.5	60					85
13:03:59	22_11_2013	38	18.7	81.7	36.5	60					85
13:04:19	22_11_2013	38	19.2	83.7	36.5	60					85
13:04:39	22_11_2013	38	19.7	85.8	36.5	60					85
13:04:59	22_11_2013	38	20.2	87.8	36.5	60					85
13:05:19	22_11_2013	38	20.8	89.8	36.5	60					85
13:05:39	22_11_2013	38	21.2	91.7	36.5	60					85
13:05:59	22_11_2013	38	21.2	92	36.6	60					85
13:06:19	22_11_2013	38	21.2	92	36.6	60					85
13:06:39	22_11_2013	38	21.2	92	36.6	60
13:06:59	22_11_2013	38	21.4	93	36.6	60
13:07:19	22_11_2013	38	21.3	92.2	36.6	60
13:07:39	22_11_2013	38	20.6	89.2	36.6	60
13:07:59	22_11_2013	38	19.3	84	36.6	60					86
13:08:19	22_11_2013	38	17.6	77.3	36.6	60					86
13:08:39	22_11_2013	38	16.3	71.8	36.6	60					86
13:08:59	22_11_2013	38	15.3	65.5	35.7	60					86
13:09:19	22_11_2013	38	14.9	64	35.7	60					86
13:09:39	22_11_2013	38	14.8	64	35.9	60					86
13:09:59	22_11_2013	38	14.8	64.2	36	60					86
13:10:19	22_11_2013	38	15.1	66	36.1	60					86
13:10:39	22_11_2013	38	15.6	68.2	36.1	60					86
13:10:59	22_11_2013	38	16.2	70.2	36	60					86
13:11:19	22_11_2013	38	16.8	72.8	36	60					86
13:11:39	22_11_2013	38	17.2	74	35.9	60					86
13:11:59	22_11_2013	38	17.3	74	35.8	60					86
13:12:19	22_11_2013	38	17.4	74	35.7	60					86
13:12:39	22_11_2013	38	17.7	75	35.5	60					86
13:12:59	22_11_2013	38	18	75.8	35.3	60					86
13:13:19	22_11_2013	38	17.9	75.7	35.3	60					86
13:13:39	22_11_2013	38	17.4	73.2	35.3	60					86
13:13:59	22_11_2013	38	16.7	70.2	35.3	60					86
13:14:19	22_11_2013	38	15.9	67.2	35.3	60					86
13:14:39	22_11_2013	38	15.5	65.5	35.2	60					86
13:14:59	22_11_2013	38	15.6	66	35.2	60					86
13:15:19	22_11_2013	38	16.2	68	35.1	60					86
13:15:39	22_11_2013	38	16.9	70.7	35.1	60					86
13:15:59	22_11_2013	38	17.6	73.5	35.1	60					86
13:16:19	22_11_2013	38	18.2	75.7	35.1	60
13:16:39	22_11_2013	38	18.7	77.5	35	60
13:16:59	22_11_2013	38	19.1	79.2	34.9	60
13:17:19	22_11_2013	38	19.6	80.7	34.9	60
13:17:39	22_11_2013	38	20	82	34.9	60
13:17:59	22_11_2013	38	20.5	84.2	34.9	60					87
13:18:19	22_11_2013	38	20.9	85	34.7	0					87
13:18:39	22_11_2013	38	21.3	86.8	34.7	0					87
13:18:59	22_11_2013	38	21.3	86.7	34.7	0					87
13:19:19	22_11_2013	38	21.2	86	34.7	0					87
13:19:39	22_11_2013	38	20.8	84.5	34.6	0					87
13:19:59	22_11_2013	38	20.1	81.8	34.5	0					87
13:20:19	22_11_2013	38	19	76.8	34.4	0					87
13:20:39	22_11_2013	38	17.6	71.7	34.3	0					87
13:20:59	22_11_2013	38	17	69.2	34.3	0					87
13:21:19	22_11_2013	38	16.9	69	34.2	0					87
13:21:39	22_11_2013	38	17.6	71.3	34.2	0					87
13:21:59	22_11_2013	38	18.4	74.3	34.2	0					87
13:22:19	22_11_2013	38	19.2	77.5	34.2	0					87
13:22:39	22_11_2013	38	19.8	79.5	34.1	0					87
13:22:59	22_11_2013	38	20.5	82.2	34.2	0					87
13:23:19	22_11_2013	38	21	83.8	34.2	0					87
13:23:39	22_11_2013	38	21.3	84.8	34.2	0					87
13:23:59	22_11_2013	38	21.5	86	34.2	0					87
13:24:19	22_11_2013	38	21.6	86	34.2	0					87
13:24:39	22_11_2013	38	21.7	87	34.2	0					87
13:24:59	22_11_2013	38	21.7	87	34.2	0					87
13:25:19	22_11_2013	38	21.8	86.7	34	0					87
13:25:39	22_11_2013	38	22	87	33.9	0
13:25:59	22_11_2013	38	22	87.2	34	0
13:26:19	22_11_2013	38	22.1	88	34	0
13:26:39	22_11_2013	38	22.1	87.7	33.9	0
13:26:59	22_11_2013	38	22.1	87	33.8	0
13:27:19	22_11_2013	38	22	87	33.9	0
13:27:39	22_11_2013	38	21.7	86	33.9	0
13:27:59	22_11_2013	38	21.5	85	33.8	0					85
13:28:19	22_11_2013	38	21.4	84.3	33.8	0					85
13:28:39	22_11_2013	38	21.3	84	33.8	0					85
13:28:59	22_11_2013	38	21	82.8	33.8	0					85
13:29:19	22_11_2013	38	20.9	82	33.6	0					85
13:29:39	22_11_2013	38	20.9	82	33.5	0					85
13:29:59	22_11_2013	38	20.8	82	33.6	0					85
13:30:19	22_11_2013	38	20.7	81.5	33.6	0					85
13:30:39	22_11_2013	38	20.8	82	33.5	0					85
13:30:59	22_11_2013	38	21.2	83	33.5	0					85
13:31:19	22_11_2013	38	21.4	84	33.6	0					85
13:31:39	22_11_2013	38	21.7	84.8	33.6	0					85
13:31:59	22_11_2013	38	22	86	33.6	0					85
13:32:19	22_11_2013	38	22.2	86.8	33.5	0					85
13:32:39	22_11_2013	38	22.4	87.3	33.4	0					85
13:32:59	22_11_2013	38	22.6	88	33.5	0					85
13:33:19	22_11_2013	38	22.8	88.5	33.4	0					85
13:33:39	22_11_2013	38	22.9	89	33.4	0					85
13:33:59	22_11_2013	38	23.4	90	33.2	0					85
13:34:19	22_11_2013	38	23.5	90	33.2	0					85
13:34:39	22_11_2013	38	23.4	90	33.2	0					85
13:34:59	22_11_2013	38	23.4	90	33.2	0					85
13:35:19	22_11_2013	38	23.4	90	33.2	0					85
13:35:39	22_11_2013	38	23.2	89	33.2	0					85
13:35:59	22_11_2013	38	22.8	88	33.2	0					85
13:36:19	22_11_2013	38	22.4	86.2	33.1	0					85
13:36:39	22_11_2013	38	22	84	32.9	0
13:36:59	22_11_2013	38	21.6	82.7	32.9	0
13:37:19	22_11_2013	38	21	80.5	32.9	0
13:37:39	22_11_2013	38	20.6	79.2	32.9	0
13:37:59	22_11_2013	38	20.5	78.5	32.9	0					88
13:38:19	22_11_2013	38	20.4	78.7	32.8	60					88
13:38:39	22_11_2013	38	20.6	79	32.8	60					88
13:38:59	22_11_2013	38	21	80	32.6	60					88
13:39:19	22_11_2013	38	21.5	82.5	32.8	60					88
13:39:39	22_11_2013	38	22.3	85	32.8	60					88
13:39:59	22_11_2013	38	23.1	87.8	32.9	60					88
13:40:19	22_11_2013	38	23.8	90.8	32.9	60					88
13:40:39	22_11_2013	38	24.4	93.7	33.2	60					88
13:40:59	22_11_2013	38	24.7	96	33.4	60					88
13:41:19	22_11_2013	38	24.9	97	33.6	60					88
13:41:39	22_11_2013	38	25	98	33.8	60					88
13:41:59	22_11_2013	38	25.3	99.5	34	60					88
13:42:19	22_11_2013	38	25.7	101.7	34.1	60					88
13:42:39	22_11_2013	38	26.1	103.7	34.2	60					88
13:42:59	22_11_2013	38	26.6	106	34.4	60					88
13:43:19	22_11_2013	38	27.1	108.3	34.5	60
13:43:39	22_11_2013	38	27.6	110.5	34.6	60
13:43:59	22_11_2013	38	28.1	112.5	34.6	60
13:44:19	22_11_2013	38	28.4	114.2	34.7	60
13:44:39	22_11_2013	38	28.8	115.8	34.8	60
13:44:59	22_11_2013	38	29.2	117.5	34.8	60
13:45:19	22_11_2013	38	29.4	119	34.9	60
13:45:39	22_11_2013	38	26.3	108	35.2	60
13:45:59	22_11_2013	38	26.1	107	35.2	60
13:46:19	22_11_2013	38	25.9	106	35.3	60
13:46:39	22_11_2013	38	25.7	105.2	35.3	60
13:46:59	22_11_2013	38	25.5	105	35.3	60
13:47:19	22_11_2013	38	25.4	104.2	35.3	60
13:47:39	22_11_2013	38	25.2	104	35.3	60
13:47:59	22_11_2013	38	25.2	103.8	35.3	60
13:48:19	22_11_2013	38	25.1	103	35.4	60
13:48:39	22_11_2013	38	25	103	35.4	60
13:48:59	22_11_2013	38	25.1	103.7	35.4	60
13:49:19	22_11_2013	38	25.6	106	35.5	60
13:49:39	22_11_2013	38	26.2	108.3	35.5	60
13:49:59	22_11_2013	38	26.7	110.5	35.5	60
13:50:19	22_11_2013	38	27.2	112.7	35.5	60
13:50:39	22_11_2013	38	27.8	115.2	35.6	60
13:50:59	22_11_2013	38	28.4	117.5	35.6	60
13:51:19	22_11_2013	38	28.7	119.5	35.7	60
13:51:39	22_11_2013	38	29.1	120.7	35.7	60
13:51:59	22_11_2013	38	29.4	122	35.8	60
13:52:19	22_11_2013	38	29.7	123.5	35.8	60
13:52:39	22_11_2013	38	30	125	35.8	60
13:52:59	22_11_2013	38	30.2	126	35.9	60
13:53:19	22_11_2013	38	30.3	126.2	35.9	60
13:53:39	22_11_2013	38	30.5	127.3	35.9	60					87
13:53:59	22_11_2013	38	30.7	128.2	36	60					87
13:54:19	22_11_2013	38	31	129.8	36	60					87
13:54:39	22_11_2013	38	31.2	130	36	60					87
13:54:59	22_11_2013	38	31.1	130	36	60					87
13:55:19	22_11_2013	38	31.1	130.2	36.1	60					87
13:55:39	22_11_2013	38	31.2	130.8	36.1	60					87
13:55:59	22_11_2013	38	31.3	131.2	36.1	60					87
13:56:19	22_11_2013	38	31.4	132	36.1	60					87
13:56:39	22_11_2013	38	31.4	132	36.2	60					87
13:56:59	22_11_2013	38	31.6	133	36.2	60
13:57:19	22_11_2013	38	32	134.5	36.2	60
13:57:39	22_11_2013	38	32.4	136	36.2	60
13:57:59	22_11_2013	38	32.4	136	36.2	60					87
13:58:19	22_11_2013	38	32.3	136	36.3	60					87
13:58:39	22_11_2013	38	32.5	137	36.2	60					87
13:58:59	22_11_2013	38	32.6	137	36.3	60					87
13:59:19	22_11_2013	38	32.6	137.7	36.3	60					87
13:59:39	22_11_2013	38	32.3	136.2	36.3	60					87
13:59:59	22_11_2013	38	31.6	133.2	36.3	60					87
14:00:19	22_11_2013	38	30.5	128.5	36.3	60					87
14:00:39	22_11_2013	38	28.5	120.7	36.3	60					87
14:00:59	22_11_2013	38	26.5	112.3	36.3	60					87
14:01:19	22_11_2013	38	24.9	105.8	36.3	60					87
14:01:39	22_11_2013	38	24.1	103	36.3	60					87
14:01:59	22_11_2013	38	23.9	102	36.3	60					87
14:02:19	22_11_2013	38	24.3	103.3	36.3	60					87
14:02:39	22_11_2013	38	25	106.5	36.3	60					87
14:02:59	22_11_2013	38	26.2	111.5	36.3	60					87
14:03:19	22_11_2013	38	27.2	115.8	36.4	60					87
14:03:39	22_11_2013	38	28	119.3	36.4	60					87
14:03:59	22_11_2013	38	28.8	122.7	36.5	60
14:04:19	22_11_2013	38	29.5	125.7	36.5	60
14:04:39	22_11_2013	38	30.3	128.8	36.5	60
14:04:59	22_11_2013	38	31	131.7	36.5	60
14:05:19	22_11_2013	38	31.5	133.8	36.5	60
14:05:39	22_11_2013	38	31.7	134.8	36.5	60
14:05:59	22_11_2013	38	31.7	135	36.6	60
14:06:19	22_11_2013	38	31.8	135	36.6	60
14:06:39	22_11_2013	38	31.9	135.2	36.5	60
14:06:59	22_11_2013	38	31.8	135	36.5	60
14:07:19	22_11_2013	38	31.8	135.3	36.5	60
14:07:39	22_11_2013	38	31.9	136	36.5	60
14:07:59	22_11_2013	38	32.1	136.2	36.6	60
14:08:19	22_11_2013	38	32.1	136.2	36.6	60
14:08:39	22_11_2013	38	32.1	137	36.6	60
14:08:59	22_11_2013	38	32	136.3	36.6	60					89
14:09:19	22_11_2013	38	32.1	137	36.7	0					89
14:09:39	22_11_2013	38	32.1	137	36.7	0					89
14:09:59	22_11_2013	38	31.9	136.2	36.7	0					89
14:10:19	22_11_2013	38	30.9	130.5	36.4	0					89
14:10:39	22_11_2013	38	29.7	125.2	36.2	0					89
14:10:59	22_11_2013	38	29.2	123.3	36.3	0					89
14:11:19	22_11_2013	38	29.1	123	36.3	0					89
14:11:39	22_11_2013	38	28.9	122.2	36.3	0					89
14:11:59	22_11_2013	38	28.5	120.3	36.2	0					89
14:12:19	22_11_2013	38	28.1	118.3	36.2	0					89
14:12:39	22_11_2013	38	27.3	115.2	36.1	0					89
14:12:59	22_11_2013	38	25.8	108.2	35.9	0					89
14:13:19	22_11_2013	38	23.9	100.3	35.8	0					89
14:13:39	22_11_2013	38	22.8	95.5	35.7	0					89
14:13:59	22_11_2013	38	22.8	95.3	35.5	0
14:14:19	22_11_2013	38	24.1	100.2	35.5	0
14:14:39	22_11_2013	38	25.5	105.3	35.4	0
14:14:59	22_11_2013	38	26.5	108.8	35.3	0
14:15:19	22_11_2013	38	27	111	35.3	0
14:15:39	22_11_2013	38	27.2	111	35.2	0
14:15:59	22_11_2013	38	27.3	111.3	35.1	0
14:16:19	22_11_2013	38	27.6	112	35.1	0
14:16:39	22_11_2013	38	27.7	112.8	35.1	0
14:16:59	22_11_2013	38	28.3	114.5	35	0
14:17:19	22_11_2013	38	28.7	116.2	34.9	0
14:17:39	22_11_2013	38	28.9	117	34.9	0
14:17:59	22_11_2013	38	29	117	34.8	0					87
14:18:19	22_11_2013	38	29.2	117	34.7	0					87
14:18:39	22_11_2013	38	29.4	117.5	34.6	0					87
14:18:59	22_11_2013	38	30.3	120	34.3	0					87
14:19:19	22_11_2013	38	30.2	119	34.3	0					87
14:19:39	22_11_2013	38	30.2	119	34.3	0					87
14:19:59	22_11_2013	38	30.2	119	34.3	0					87
14:20:19	22_11_2013	38	30.3	119	34.1	0					87
14:20:39	22_11_2013	38	30.4	119	34.1	0					87
14:20:59	22_11_2013	38	30.5	119.3	34	0					87
14:21:19	22_11_2013	38	30.7	120	34	0					87
14:21:39	22_11_2013	38	30.6	120	34.1	0					87
14:21:59	22_11_2013	38	30.4	119	34	0					87
14:22:19	22_11_2013	38	30.4	119	34	0					87
14:22:39	22_11_2013	38	30.4	119	34	0					87
14:22:59	22_11_2013	38	30.4	119	34	0					87
14:23:19	22_11_2013	38	30.4	118.5	34	0					87
14:23:39	22_11_2013	38	30.5	119	34	0					87
14:23:59	22_11_2013	38	30.5	119	34	0					87
14:24:19	22_11_2013	38	30.6	119	33.8	0					87
14:24:39	22_11_2013	38	30.8	120	33.9	0
14:24:59	22_11_2013	38	30.9	120	33.9	0
14:25:19	22_11_2013	38	30.8	120	33.9	0
14:25:39	22_11_2013	38	30.5	118.5	33.9	0
14:25:59	22_11_2013	38	30.4	118	33.8	0
14:26:19	22_11_2013	38	30.4	118	33.8	0
14:26:39	22_11_2013	38	30.5	118	33.8	0
14:26:59	22_11_2013	38	30.5	118.3	33.8	0
14:27:19	22_11_2013	38	30.4	117.8	33.8	0
14:27:39	22_11_2013	38	30.1	116.8	33.7	0
14:27:59	22_11_2013	38	30	116	33.7	0
14:28:19	22_11_2013	38	30	116	33.6	0
14:28:39	22_11_2013	38	30.3	117	33.6	0
14:28:59	22_11_2013	38	30.4	117	33.6	0
14:29:19	22_11_2013	38	30.5	117.2	33.5	0
14:29:39	22_11_2013	38	30.7	117.7	33.5	0
14:29:59	22_11_2013	38	30.7	117.7	33.4	0					86
14:30:19	22_11_2013	38	30.9	118	33.4	0					86
14:30:39	22_11_2013	38	31	118.7	33.3	0					86
14:30:59	22_11_2013	38	31.2	119	33.4	0					86
14:31:19	22_11_2013	38	31	118.5	33.4	0					86
14:31:39	22_11_2013	38	30.9	118	33.3	0					86
14:31:59	22_11_2013	38	30.6	116.8	33.3	0					86
14:32:19	22_11_2013	38	30.3	116	33.3	0					86
14:32:39	22_11_2013	38	30.3	115.7	33.3	0					86
14:32:59	22_11_2013	38	30.5	116	33.2	0					86
14:33:19	22_11_2013	38	30.3	115.2	33.2	0					86
14:33:39	22_11_2013	38	30.2	114.7	33.2	0					86
14:33:59	22_11_2013	38	30	114.2	33.2	0					86
14:34:19	22_11_2013	38	30	114	33.1	0					86
14:34:39	22_11_2013	38	30.2	114.7	33.1	0					86
14:34:59	22_11_2013	38	30.3	115	33.1	0					86
14:35:19	22_11_2013	38	30.3	115	33.1	0					86
14:35:39	22_11_2013	38	30	113.5	33	0					86
14:35:59	22_11_2013	38	30	113	32.9	0					86
14:36:19	22_11_2013	38	29.8	112.5	32.9	0
14:36:39	22_11_2013	38	29.7	111.8	32.8	0
14:36:59	22_11_2013	38	29.5	111	32.8	0
14:37:19	22_11_2013	38	29.2	110	32.8	0
14:37:39	22_11_2013	38	28.8	108.3	32.8	0
14:37:59	22_11_2013	38	28.4	106.8	32.8	0
14:38:19	22_11_2013	38	28.1	105.3	32.6	0
14:38:39	22_11_2013	38	28.3	106	32.7	0
14:38:59	22_11_2013	38	28.4	107	32.8	0					90
14:39:19	22_11_2013	38	28.6	107.3	32.8	60					90
14:39:39	22_11_2013	38	28.8	108.2	32.8	60					90
14:39:59	22_11_2013	38	29.3	110.2	32.8	60					90
14:40:19	22_11_2013	38	30.3	113.8	32.8	60					90
14:40:39	22_11_2013	38	31.1	117	32.9	60					90
14:40:59	22_11_2013	38	31.7	120.2	33.1	60					90
14:41:19	22_11_2013	38	32.3	122.8	33.3	60					90
14:41:39	22_11_2013	38	32.6	125.2	33.5	60					90
14:41:59	22_11_2013	38	32.8	126.3	33.6	60					90
14:42:19	22_11_2013	38	33	127.3	33.8	60					90
14:42:39	22_11_2013	38	37	146.3	34.6	60					90
14:42:59	22_11_2013	38	37.8	150.5	34.8	60					90
14:43:19	22_11_2013	38	37.8	151	34.8	60					90
14:43:39	22_11_2013	38	37.9	151	34.8	60					90
14:43:59	22_11_2013	38	38	151	34.8	60
14:44:19	22_11_2013	38	37.8	152	35	60
14:44:39	22_11_2013	38	38.1	152	34.8	60
14:44:59	22_11_2013	38	38.2	152	34.8	60
14:45:19	22_11_2013	38	38.3	152.8	34.8	60
14:45:39	22_11_2013	38	38.4	153	34.8	60
14:45:59	22_11_2013	38	38.4	153	34.8	60
14:46:19	22_11_2013	38	38.4	153.8	34.9	60
14:46:39	22_11_2013	38	38.4	154	34.9	60
14:46:59	22_11_2013	38	38.5	154	34.9	60
14:47:19	22_11_2013	38	38.4	154	34.9	60
14:47:39	22_11_2013	38	38.5	154	35	60
14:47:59	22_11_2013	38	38.6	154.7	35	60					91
14:48:19	22_11_2013	38	38.5	155	35	60					91
14:48:39	22_11_2013	38	38.6	155	35.1	60					91
14:48:59	22_11_2013	38	38.8	156	35.1	60					91
14:49:19	22_11_2013	38	38.9	157	35.1	60					91
14:49:39	22_11_2013	38	39	157	35.2	60					91
14:49:59	22_11_2013	38	39.1	158	35.2	60					91
14:50:19	22_11_2013	38	39.1	158	35.3	60					91
14:50:39	22_11_2013	38	39.2	159	35.3	60					91
14:50:59	22_11_2013	38	39.4	159.5	35.3	60					91
14:51:19	22_11_2013	38	39.4	160	35.4	60					91
14:51:39	22_11_2013	38	39.5	160.8	35.5	60					91
14:51:59	22_11_2013	38	39.6	161.5	35.5	60					91
14:52:19	22_11_2013	38	39.7	162	35.6	60					91
14:52:39	22_11_2013	38	39.7	162.8	35.6	60					91
14:52:59	22_11_2013	38	39.9	163	35.6	60					91
14:53:19	22_11_2013	38	39.9	163.3	35.6	60					91
14:53:39	22_11_2013	38	39.9	164	35.7	60					91
14:53:59	22_11_2013	38	39.8	164	35.8	60					91
14:54:19	22_11_2013	38	39.9	164	35.8	60					91
14:54:39	22_11_2013	38	40	164	35.8	60					91
14:54:59	22_11_2013	38	40.1	164.3	35.7	60					91
14:55:19	22_11_2013	38	39.9	164	35.8	60					91
14:55:39	22_11_2013	38	39.9	165	35.8	60					91
14:55:59	22_11_2013	38	40	165	35.9	60
14:56:19	22_11_2013	38	40.1	165	35.9	60
14:56:39	22_11_2013	38	40.2	165.7	35.8	60
14:56:59	22_11_2013	38	40.2	165.8	35.9	60
14:57:19	22_11_2013	38	40.1	166	35.9	60
14:57:39	22_11_2013	38	40.1	166	35.9	60
14:57:59	22_11_2013	38	40.1	166	35.9	60
14:58:19	22_11_2013	38	40.2	166	35.9	60
14:58:39	22_11_2013	38	40.2	166	35.9	60
14:58:59	22_11_2013	38	40.3	166.7	35.9	60
14:59:19	22_11_2013	38	40.3	166	35.9	60
14:59:39	22_11_2013	38	40.4	166.5	35.9	60
14:59:59	22_11_2013	38	40.4	167	35.9	60					91
15:00:19	22_11_2013	38	40.5	167.8	36	60					91
15:00:39	22_11_2013	38	40.7	168.2	36	60					91
15:00:59	22_11_2013	38	40.8	169	36	60					91
15:01:19	22_11_2013	38	40.9	169	35.9	60					91
15:01:39	22_11_2013	38	40.8	169	35.9	60					91
15:01:59	22_11_2013	38	40.9	169.2	36	60					91
15:02:19	22_11_2013	38	41.1	170.2	36	60					91
15:02:39	22_11_2013	38	41.4	171	36	60					91
15:02:59	22_11_2013	38	41.6	172	35.9	60					91
15:03:19	22_11_2013	38	41.8	172.5	35.9	60					91
15:03:39	22_11_2013	38	42	173.8	36	60					91
15:03:59	22_11_2013	38	42.1	174.5	36.1	60					91
15:04:19	22_11_2013	38	42.2	175.2	36.1	60					91
15:04:39	22_11_2013	38	42.3	176	36.2	60					91
15:04:59	22_11_2013	38	42.1	175.3	36.2	60					91
15:05:19	22_11_2013	38	41.7	173.7	36.2	60					91
15:05:39	22_11_2013	38	41.3	172	36.2	60					91
15:05:59	22_11_2013	38	40.9	170.8	36.2	60					91
15:06:19	22_11_2013	38	40.6	169.2	36.2	60					91
15:06:39	22_11_2013	38	40.1	167.3	36.2	60					91
15:06:59	22_11_2013	38	39.7	165.7	36.2	60					91
15:07:19	22_11_2013	38	39.3	164.3	36.3	60					91
15:07:39	22_11_2013	38	39.1	163.5	36.2	60					91
15:07:59	22_11_2013	38	39.2	163.8	36.2	60					91
15:08:19	22_11_2013	38	39.4	164.7	36.2	60					91
15:08:39	22_11_2013	38	39.9	166.3	36.2	60					91
15:08:59	22_11_2013	38	40.2	167.7	36.2	60
15:09:19	22_11_2013	38	40.5	169.5	36.3	60
15:09:39	22_11_2013	38	40.9	171.3	36.3	60
15:09:59	22_11_2013	38	41.2	173.2	36.4	60					92
15:10:19	22_11_2013	38	41.6	174.2	36.4						92

## Sheet: 4 analysis
Humidity	Time			PtO2		Tissue temp						Sp02	Spo2 average			Humidity	Start			Humidity	PtO2		Tissue temp	Change PtO2		Change temp	Change PtO2	Change Tissue temp			Time	Humidity	Body temp	heat lamp	heat pad	Dry	Hum	Dry Pto2	Hum Pto2	Difference
Humid															On	Humid				1							9.31111	3.44444			11:00:00		37.4	1	5
Humid															Off	Dry	11:26:00			0	16.0667		31.9	3.96667		3					11:10:00		37.5	1	5
Humid															On	Humid	12:37:00			1	20.0333		34.9								11:26:00	0	37.8	0	5	37.8
Dry	12:36:19			16.2		31.9									Off	Dry	01:18:00			0	20.7		32.9	11.3667		3.7					11:36:00	0	37.7	0	5	37.7
Dry	12:36:39			16.1		31.9									On	Humid	01:38:00			1	32.0667		36.6								11:46:00	0	37.4	0	5	37.4
Dry	12:36:59			15.9		31.9						88			Off	Dry	02:09:00			0	28.2667		32.7	12.6		3.63333					12:09:00	0	37.1	0	5	37.1
Humid	13:17:19			19.6		34.9									On	Humid	02:39:00			1	40.8667		36.3333								1903-04-30	0	37.3	0	5	37.3
Humid	13:17:39			20		34.9									Off		03:10:00														12:26:00	0	37.3	0	5	37.3
Humid	13:17:59			20.5		34.9						87																			12:37:00	1	37.7	0	3	37.7		37.7
Dry	13:37:19			21		32.9																									12:47:00	1	37.6	0	3		37.6
Dry	13:37:39			20.6		32.9																									12:57:00	1	37.9	0	3		37.9
Dry	13:37:59			20.5		32.9						88																			13:08:00	1	38.1	0	3		38.1
Humid	14:08:19			32.1		36.6						0																			13:18:00	0	38	0	3		38		38	0.3
Humid	14:08:39			32.1		36.6						0																			13:28:00	0	37.8	0	3	37.8
Humid	14:08:59			32		36.6						89																			13:38:00	1	37.5	0	3	37.5		37.5
Dry	14:38:19			28.1		32.6						0																			01:50:00	1	37.6	0	3		37.6
Dry	14:38:39			28.3		32.7						0																			01:58:00	1	37.6	0	3		37.6
Dry	14:38:59			28.4		32.8						90																			02:09:00	0	37.8	0	3		37.8		37.8	0.3
Humid	15:09:19			40.5		36.3																									02:18:00	0	37.7	0	3	37.7
Humid	15:09:39			40.9		36.3																									02:29:00	0	37.5	0	3	37.5
Humid	15:09:59			41.2		36.4						92																			02:39:00	1	37.2	0	3	37.2		37.2
												Pulse ox data not saved, transcribed from intra-op records																			02:48:00	1	37.1	0	3		37.1
																															03:00:00	1	37.3	0	3		37.3
																															03:10:00	1	37.5	0	3				37.5	0.3
SpO2:
Body temp: Fluctuated slightly with 0.3 increase in bt during each humidity insufflation. Temperature never dropped below 36.5, min 37.1
																															min		37.1			37.1	37.1	37.2	37.5
																															average		37.5583			37.5	37.6667	37.4667	37.7667

## Sheet: 5
Time			PtO2		Tissue Temp	Humidity	Body tem	80		Labchart Time	SpO2		Interval=	20 s	00:00:00	70			Humid	08:13:00
08:13:51	25_11_2013	38	0	0	0	80									00:00:00	79			Dry	08:54:00
08:14:11	25_11_2013	38	36.1	138.5	33.7	80		Labchart	1:39:39						00:00:20	80			Humid	09:26:00
08:14:31	25_11_2013	38	32.8	127.3	33.9	80		PtO2	9:28:40						00:00:00	82			Dry	09:56:00
08:14:51	25_11_2013	38	30.6	120.2	34.2	80									00:00:20	83			Humid	10:26:00
08:15:11	25_11_2013	38	29.3	115.5	34.3	80				00:26:20	86				00:00:40	82			Dry	11:03:00
08:15:31	25_11_2013	38	28.7	114.2	34.4	80				00:26:40	86				00:01:00	81
08:15:51	25_11_2013	38	28.4	114	34.6	80				00:27:00	87				00:01:20	80
08:16:11	25_11_2013	38	28.2	114	34.9	80				00:27:20	87				00:01:40	78
08:16:31	25_11_2013	38	28	114	35	80				00:27:40	88				00:02:00	75
08:16:51	25_11_2013	38	27.9	114	35.2	80				00:28:00	89				00:02:20	70
08:17:11	25_11_2013	38	28	114	35.2	80				00:28:20	87				00:02:40	70
08:17:31	25_11_2013	38	28	114.7	35.3	80				00:28:40	83				00:03:00	70
08:17:51	25_11_2013	38	28	115	35.3	80				00:29:00	83				00:03:20	75
08:18:11	25_11_2013	38	28.1	116	35.4	80				00:29:20	81				00:03:40	82
08:18:31	25_11_2013	38	29.1	119.7	35.4	80				00:29:40	89				00:04:00	85
08:18:51	25_11_2013	38	29.9	123.5	35.5	80				00:30:00	87				00:04:20	85
08:19:11	25_11_2013	38	30.1	124	35.6	80				00:30:20	87				00:04:40	82
08:19:31	25_11_2013	38	29.7	123	35.6	80				00:30:40	85				00:05:00	84
08:19:51	25_11_2013	38	29.3	121.3	35.7	80				00:31:00	89				00:05:20	76
08:20:11	25_11_2013	38	28.9	120	35.8	80				00:31:20	88				00:05:40	84
08:20:31	25_11_2013	38	28.7	120	35.8	80				00:31:40	86				00:06:00	86
08:20:51	25_11_2013	38	28.8	120	35.8	80				00:32:00	85				00:06:20	86
08:21:11	25_11_2013	38	28.7	120	35.9	80				00:32:20	86				00:06:40	87
08:21:31	25_11_2013	38	28.7	119.8	35.9	80				00:32:40	87				00:07:00	84
08:21:51	25_11_2013	38	28.7	120	35.9	80				00:33:00	86				00:07:20	81
08:22:11	25_11_2013	38	28.7	119.8	35.8	80				00:33:20	85				00:07:40	78
08:22:31	25_11_2013	38	28.6	119	35.8	80				00:33:40	85				00:08:00	76
08:22:51	25_11_2013	38	28.6	119	35.8	80				00:34:00	85				00:08:20	74
08:23:11	25_11_2013	38	28.4	118.3	35.8	80				00:34:20	86				00:08:40	74
08:23:31	25_11_2013	38	28.4	118	35.8	80				00:34:40	86				00:09:00	74
08:23:51	25_11_2013	38	28.6	119	35.8	80				00:35:00	86				00:09:20	74
08:24:11	25_11_2013	38	28.9	120.3	35.8	80				00:35:20	87				00:09:40	75
08:24:31	25_11_2013	38	29.1	121.7	35.8	80				00:35:40	86				00:10:00	75
08:24:51	25_11_2013	38	29.3	122	35.9	80				00:36:00	86				00:10:20	76
08:25:11	25_11_2013	38	29.3	122.3	35.9	80				00:36:20	86				00:10:40	77
08:25:31	25_11_2013	38	29.4	122.8	35.9	80				00:36:40	86				00:11:00	78
08:25:51	25_11_2013	38	29.3	122	35.9	80				00:37:00	86				00:11:20	80
08:26:11	25_11_2013	38	29.2	121.7	35.8	80				00:37:20	85				00:11:40	79
08:26:31	25_11_2013	38	29	121	35.9	80				00:37:40	82				00:12:00	82
08:26:51	25_11_2013	38	29	121	35.9	80				00:38:00	86				00:12:20	81
08:27:11	25_11_2013	38	29	121	35.9	80				00:38:20	88				00:12:40	83
08:27:31	25_11_2013	38	28.8	119.8	35.9	80				00:38:40	86				00:13:00	82
08:27:51	25_11_2013	38	28.8	120	35.8	80				00:39:00	86				00:13:20	81
08:28:11	25_11_2013	38	28.8	120	35.8	80				00:39:20	85				00:13:40	81
08:28:31	25_11_2013	38	28.8	120	35.8	80				00:39:40	86				00:14:00	82
08:28:51	25_11_2013	38	28.8	120	35.8	80				00:40:00	89				00:14:20	82
08:29:11	25_11_2013	38	28.8	120	35.8	80				00:40:20	89				00:14:40	82
08:29:31	25_11_2013	38	28.9	120	35.8	80				00:40:40	87				00:15:00	82
08:29:51	25_11_2013	38	28.9	120	35.7	80				00:41:00	89				00:15:20	82
08:30:11	25_11_2013	38	29	120.3	35.7	80				00:41:20	90				00:15:40	82
08:30:31	25_11_2013	38	29.1	121	35.8	80				00:41:40	88				00:16:00	84
08:30:51	25_11_2013	38	29.2	121	35.8	80				00:42:00	86				00:16:20	82
08:31:11	25_11_2013	38	29.3	121.7	35.8	80				00:42:20	89				00:16:40	81
08:31:31	25_11_2013	38	29.4	122	35.7	80				00:42:40	90				00:17:00	81
08:31:51	25_11_2013	38	29.5	122.2	35.8	80				00:43:00	89				00:17:20	85
08:32:11	25_11_2013	38	29.6	123	35.7	80				00:43:20	85				00:17:40	88
08:32:31	25_11_2013	38	29.7	123.7	35.8	80				00:43:40	85				00:18:00	87
08:32:51	25_11_2013	38	29.8	123.8	35.8	80				00:44:00	85				00:18:20	84
08:33:11	25_11_2013	38	29.8	124	35.8	80				00:44:20	85				00:18:40	82
08:33:31	25_11_2013	38	29.7	123	35.7	80				00:44:40	85				00:19:00	81
08:33:51	25_11_2013	38	29.9	124	35.7	80				00:45:00	85				00:19:20	83
08:34:11	25_11_2013	38	30.2	125	35.7	80				00:45:20	86				00:19:40	84
08:34:31	25_11_2013	38	30.4	126	35.7	80				00:45:40	86				00:20:00	84
08:34:51	25_11_2013	38	30.3	126	35.7	80				00:46:00	86				00:20:20	83
08:35:11	25_11_2013	38	30.2	125	35.7	80				00:46:20	86				00:20:40	82
08:35:31	25_11_2013	38	30.2	125	35.7	80				00:46:40	87				00:21:00	81
08:35:51	25_11_2013	38	30	123.3	35.5	80				00:47:00	86				00:21:20	81
08:36:11	25_11_2013	38	30	123.5	35.5	80				00:47:20	87				00:21:40	80
08:36:31	25_11_2013	38	30	123	35.5	80				00:47:40	87				00:22:00	84
08:36:51	25_11_2013	38	30	123.3	35.5	80				00:48:00	86				00:22:20	82
08:37:11	25_11_2013	38	30	123	35.5	80				00:48:20	86				00:22:40	81
08:37:31	25_11_2013	38	30	123	35.5	80				00:48:40	86				00:23:00	83
08:37:51	25_11_2013	38	30	124	35.5	80				00:49:00	86				00:23:20	85
08:38:11	25_11_2013	38	30.2	124.2	35.5	80				00:49:20	86				00:23:40	85
08:38:31	25_11_2013	38	30.4	125	35.6	80				00:49:40	86				00:24:00	86
08:38:51	25_11_2013	38	30.5	126	35.6	80				00:50:00	85				00:24:20	85
08:39:11	25_11_2013	38	30.5	126	35.6	80				00:50:20	85				00:24:40	83
08:39:31	25_11_2013	38	30.5	126	35.6	80				00:50:40	86				00:25:00	88
08:39:51	25_11_2013	38	30.5	126	35.6	80				00:51:00	85				00:25:20	88
08:40:11	25_11_2013	38	30.5	125.8	35.6	80				00:51:20	85				00:25:40	88
08:40:31	25_11_2013	38	30.4	125.2	35.6	80				00:51:40	86				00:26:00	87
08:40:51	25_11_2013	38	30.4	125.5	35.6	80				00:52:00	85				00:26:20	86
08:41:11	25_11_2013	38	30.6	126	35.6	80				00:52:20	72				00:26:40	86
08:41:31	25_11_2013	38	30.9	127	35.5	80				00:52:40	70				00:27:00	87
08:41:51	25_11_2013	38	31.1	128	35.5	80				00:53:00	70				00:27:20	87
08:42:11	25_11_2013	38	31.3	129	35.6	80				00:53:20	70				00:27:40	88
08:42:31	25_11_2013	38	31.5	130	35.6	80				00:53:40	86				00:28:00	89
08:42:51	25_11_2013	38	31.8	131	35.7	80				00:54:00	83				00:28:20	87
08:43:11	25_11_2013	38	32	132	35.7	80				00:54:20	80				00:28:40	83
08:43:31	25_11_2013	38	32.2	133	35.7	80				00:54:40	78				00:29:00	83
08:43:51	25_11_2013	38	32.5	134.2	35.7	80				00:55:00	83				00:29:20	81
08:44:11	25_11_2013	38	32.7	135	35.7	80				00:55:20	80				00:29:40	89
08:44:31	25_11_2013	38	32.9	136	35.7	80				00:55:40	79				00:30:00	87
08:44:51	25_11_2013	38	33.1	136.8	35.7	80				00:56:00	79				00:30:20	87
08:45:11	25_11_2013	38	33.3	137.8	35.7	80				00:56:20	77				00:30:40	85
08:45:31	25_11_2013	38	33.5	138.7	35.8	80				00:56:40	78				00:31:00	89
08:45:51	25_11_2013	38	33.6	139.7	35.9	80				00:57:00	77				00:31:20	88
08:46:11	25_11_2013	38	33.7	140.3	36	80				00:57:20	78				00:31:40	86
08:46:31	25_11_2013	38	34.1	142.2	36	80				00:57:40	74				00:32:00	85
08:46:51	25_11_2013	38	35.4	148	36.2	80				00:58:00	75				00:32:20	86
08:47:11	25_11_2013	38	35.5	148	36.2	80				00:58:20	75				00:32:40	87
08:47:31	25_11_2013	38	35.5	149	36.2	80				00:58:40	73				00:33:00	86
08:47:51	25_11_2013	38	35.6	149	36.2	80				00:59:00	73				00:33:20	85
08:48:11	25_11_2013	38	35.8	150	36.2	80				00:59:20	77				00:33:40	85
08:48:31	25_11_2013	38	35.9	150.8	36.3	80				00:59:40	90				00:34:00	85
08:48:51	25_11_2013	38	36	151.7	36.3	80				01:00:00	90				00:34:20	86
08:49:11	25_11_2013	38	36.2	152.2	36.3	80				01:00:20	89				00:34:40	86
08:49:31	25_11_2013	38	36.3	152.2	36.4	80				01:00:40	90				00:35:00	86
08:49:51	25_11_2013	38	36.3	153	36.3	80				01:01:00	89				00:35:20	87
08:50:11	25_11_2013	38	36.4	153	36.3	80				01:01:20	84				00:35:40	86
08:50:31	25_11_2013	38	36.5	153	36.4	80				01:01:40	79				00:36:00	86
08:50:51	25_11_2013	38	36.5	153.3	36.4	80				01:02:00	90				00:36:20	86
08:51:11	25_11_2013	38	36.7	154	36.4	80				01:02:20	93				00:36:40	86
08:51:31	25_11_2013	38	36.7	154	36.4	80				01:02:40	92				00:37:00	86
08:51:51	25_11_2013	38	36.8	155	36.3	80				01:03:00	92				00:37:20	85
08:52:11	25_11_2013	38	37	155	36.2	80				01:03:20	93				00:37:40	82
08:52:31	25_11_2013	38	37	155	36.2	80				01:03:40	93				00:38:00	86
08:52:51	25_11_2013	38	37	154.3	36.1	80				01:04:00	93				00:38:20	88
08:53:11	25_11_2013	38	37	154.5	36.1	80				01:04:20	92				00:38:40	86
08:53:31	25_11_2013	38	36.9	153.8	36.1	80				01:04:40	92				00:39:00	86
08:53:51	25_11_2013	38	36.9	153.2	36	80				01:05:00	93				00:39:20	85
08:54:11	25_11_2013	38	36.8	153	36	0				01:05:20	93				00:39:40	86
08:54:31	25_11_2013	38	36.7	152.3	36	0				01:05:40	91				00:40:00	89
08:54:51	25_11_2013	38	36.6	152	36	0				01:06:00	92				00:40:20	89
08:55:11	25_11_2013	38	36.7	151.8	35.8	0				01:06:20	90				00:40:40	87
08:55:31	25_11_2013	38	36.6	150.8	35.8	0				01:06:40	90				00:41:00	89
08:55:51	25_11_2013	38	35.9	148.2	35.8	0				01:07:00	91				00:41:20	90
08:56:11	25_11_2013	38	35.2	145	35.7	0				01:07:20	90				00:41:40	88
08:56:31	25_11_2013	38	34.2	140.8	35.6	0				01:07:40	91				00:42:00	86
08:56:51	25_11_2013	38	33.8	138.2	35.5	0				01:08:00	92				00:42:20	89
08:57:11	25_11_2013	38	33.9	139	35.5	0				01:08:20	94				00:42:40	90
08:57:31	25_11_2013	38	34.1	139	35.4	0				01:08:40	91				00:43:00	89
08:57:51	25_11_2013	38	34.1	138	35.2	0				01:09:00	90				00:43:20	85
08:58:11	25_11_2013	38	34	137	35.1	0				01:09:20	92				00:43:40	85
08:58:31	25_11_2013	38	33.9	136	34.9	0				01:09:40	91				00:44:00	85
08:58:51	25_11_2013	38	33.8	135.3	34.8	0				01:10:00	91				00:44:20	85
08:59:11	25_11_2013	38	33.7	134.5	34.7	0				01:10:20	90				00:44:40	85
08:59:31	25_11_2013	38	33.5	133	34.6	0				01:10:40	90				00:45:00	85
08:59:51	25_11_2013	38	33.4	132.2	34.5	0				01:11:00	92				00:45:20	86
09:00:11	25_11_2013	38	33.3	131.2	34.4	0				01:11:20	93				00:45:40	86
09:00:31	25_11_2013	38	33	128	33.9	0				01:11:40	92				00:46:00	86
09:00:51	25_11_2013	38	32.9	128	33.9	0				01:12:00	90				00:46:20	86
09:01:11	25_11_2013	38	33.1	128.7	33.8	0				01:12:20	89				00:46:40	87
09:01:31	25_11_2013	38	32.9	127.5	33.8	0				01:12:40	91				00:47:00	86
09:01:51	25_11_2013	38	32.9	127	33.8	0				01:13:00	92				00:47:20	87
09:02:11	25_11_2013	38	32.9	127	33.8	0				01:13:20	91				00:47:40	87
09:02:31	25_11_2013	38	32.8	127	33.8	0				01:13:40	81				00:48:00	86
09:02:51	25_11_2013	38	32.9	127	33.8	0				01:14:00	90				00:48:20	86
09:03:11	25_11_2013	38	32.9	127	33.7	0				01:14:20	90				00:48:40	86
09:03:31	25_11_2013	38	32.8	126.7	33.7	0				01:14:40	88				00:49:00	86
09:03:51	25_11_2013	38	32.9	126.5	33.6	0				01:15:00	87				00:49:20	86
09:04:11	25_11_2013	38	33	126.8	33.5	0				01:15:20	90				00:49:40	86
09:04:31	25_11_2013	38	33.1	126.8	33.5	0				01:15:40	90				00:50:00	85
09:04:51	25_11_2013	38	33.3	127	33.4	0				01:16:00	87				00:50:20	85
09:05:11	25_11_2013	38	33.4	127	33.4	0				01:16:20	90				00:50:40	86
09:05:31	25_11_2013	38	33.5	127	33.3	0				01:16:40	89				00:51:00	85
09:05:51	25_11_2013	38	33.5	127	33.3	0				01:17:00	90				00:51:20	85
09:06:11	25_11_2013	38	33.5	127	33.2	0				01:17:20	87				00:51:40	86
09:06:31	25_11_2013	38	33.4	126.7	33.2	0				01:17:40	84				00:52:00	85
09:06:51	25_11_2013	38	33.5	126.8	33.2	0				01:18:00	87				00:52:20	72
09:07:11	25_11_2013	38	33.6	127.3	33.2	0				01:18:20	89				00:52:40	70
09:07:31	25_11_2013	38	33.8	128	33.2	0				01:18:40	90				00:53:00	70
09:07:51	25_11_2013	38	34	129	33.2	0				01:19:00	87				00:53:20	70
09:08:11	25_11_2013	38	34.2	130	33.3	0				01:19:20	88				00:53:40	86
09:08:31	25_11_2013	38	34.4	130.3	33.3	0				01:19:40	90				00:54:00	83
09:08:51	25_11_2013	38	34.4	131	33.3	0				01:20:00	90				00:54:20	80
09:09:11	25_11_2013	38	34.4	131	33.4	0				01:20:20	89				00:54:40	78
09:09:31	25_11_2013	38	34.5	131	33.3	0				01:20:40	85				00:55:00	83
09:09:51	25_11_2013	38	34.8	132	33.3	0				01:21:00	86				00:55:20	80
09:10:11	25_11_2013	38	35.2	133.7	33.3	0				01:21:20	87				00:55:40	79
09:10:31	25_11_2013	38	35.5	135	33.3	0				01:21:40	87				00:56:00	79
09:10:51	25_11_2013	38	35.8	136	33.4	0				01:22:00	90				00:56:20	77
09:11:11	25_11_2013	38	35.8	136.3	33.4	0				01:22:20	91				00:56:40	78
09:11:31	25_11_2013	38	35.9	137	33.4	0				01:22:40	90				00:57:00	77
09:11:51	25_11_2013	38	36	137	33.5	0				01:23:00	88				00:57:20	78
09:12:11	25_11_2013	38	36.1	137.5	33.5	0				01:23:20	87				00:57:40	74
09:12:31	25_11_2013	38	36.3	139	33.5	0				01:23:40	89				00:58:00	75
09:12:51	25_11_2013	38	36.4	139	33.5	0				01:24:00	87				00:58:20	75
09:13:11	25_11_2013	38	36.4	139	33.6	0				01:24:20	89				00:58:40	73
09:13:31	25_11_2013	38	36.4	139	33.5	0				01:24:40	90				00:59:00	73
09:13:51	25_11_2013	38	36.5	139.3	33.5	0				01:25:00	89				00:59:20	77
09:14:11	25_11_2013	38	36.4	139	33.5	0				01:25:20	89				00:59:40	90
09:14:31	25_11_2013	38	36.3	138.7	33.5	0				01:25:40	88				01:00:00	90
09:14:51	25_11_2013	38	36.2	138	33.5	0				01:26:00	88				01:00:20	89
09:15:11	25_11_2013	38	36.1	137.7	33.5	0				01:26:20	89				01:00:40	90
09:15:31	25_11_2013	38	35.8	137	33.5	0				01:26:40	88				01:01:00	89
09:15:51	25_11_2013	38	35.6	136	33.5	0				01:27:00	90				01:01:20	84
09:16:11	25_11_2013	38	35.5	135	33.5	0				01:27:20	90				01:01:40	79
09:16:31	25_11_2013	38	35.3	134.2	33.4	0				01:27:40	90				01:02:00	90
09:16:51	25_11_2013	38	35.1	133.8	33.4	0				01:28:00	89				01:02:20	93
09:17:11	25_11_2013	38	35	133	33.4	0				01:28:20	89				01:02:40	92
09:17:31	25_11_2013	38	34.8	132	33.3	0				01:28:40	90				01:03:00	92
09:17:51	25_11_2013	38	34.5	131	33.3	0				01:29:00	90				01:03:20	93
09:18:11	25_11_2013	38	34.4	130	33.2	0				01:29:20	89				01:03:40	93
09:18:31	25_11_2013	38	34.2	129.7	33.2	0				01:29:40	89				01:04:00	93
09:18:51	25_11_2013	38	34.2	129	33.2	0				01:30:00	88				01:04:20	92
09:19:11	25_11_2013	38	34	129	33.2	0				01:30:20	88				01:04:40	92
09:19:31	25_11_2013	38	33.9	128	33.1	0				01:30:40	72				01:05:00	93
09:19:51	25_11_2013	38	33.8	127.8	33.1	0				01:31:00	87				01:05:20	93
09:20:11	25_11_2013	38	33.7	127.2	33.1	0				01:31:20	88				01:05:40	91
09:20:31	25_11_2013	38	33.6	126.5	33	0				01:31:40	88				01:06:00	92
09:20:51	25_11_2013	38	33.5	126	33	0				01:32:00	87				01:06:20	90
09:21:11	25_11_2013	38	33.5	126	33	0				01:32:20	87				01:06:40	90
09:21:31	25_11_2013	38	33.4	125.3	33	0				01:32:40	88				01:07:00	91
09:21:51	25_11_2013	38	33.3	125	32.9	0				01:33:00	88				01:07:20	90
09:22:11	25_11_2013	38	33.3	125	32.9	0				01:33:20	88				01:07:40	91
09:22:31	25_11_2013	38	33.2	124.5	32.9	0				01:33:40	88				01:08:00	92
09:22:51	25_11_2013	38	33.1	124	32.8	0				01:34:00	88				01:08:20	94
09:23:11	25_11_2013	38	33.1	124	32.9	0				01:34:20	88				01:08:40	91
09:23:31	25_11_2013	38	1734	.6 124	.0 32.8	0				01:34:40	88				01:09:00	90
09:23:51	25_11_2013	38	33.1	124	32.8	0				01:35:00	89				01:09:20	92
09:24:11	25_11_2013	38	33.1	124	32.8	0				01:35:20	88				01:09:40	91
09:24:31	25_11_2013	38	33.1	124	32.8	0				01:35:40	88				01:10:00	91
09:24:51	25_11_2013	38	33.1	124	32.8	0				01:36:00	88				01:10:20	90
09:25:11	25_11_2013	38	33.1	124	32.8	0				01:36:20	89				01:10:40	90
09:25:31	25_11_2013	38	33	123.2	32.8	0				01:36:40	90				01:11:00	92
09:25:51	25_11_2013	38	32.9	123	32.8	0				01:37:00	90				01:11:20	93
09:26:11	25_11_2013	38	32.9	123	32.7	80				01:37:20	91				01:11:40	92
09:26:31	25_11_2013	38	33	123	32.8	80				01:37:40	93				01:12:00	90
09:26:51	25_11_2013	38	33.2	123.7	32.7	80				01:38:00	94				01:12:20	89
09:27:11	25_11_2013	38	33.7	125.8	32.7	80				01:38:20	95				01:12:40	91
09:27:31	25_11_2013	38	34.1	127.5	32.8	80				01:38:40	94				01:13:00	92
09:27:51	25_11_2013	38	34.1	128.2	33	80				01:39:00	95				01:13:20	91
09:28:11	25_11_2013	38	34.2	129.5	33.2	80				01:39:20	94				01:13:40	81
09:28:31	25_11_2013	38	34.4	131.2	33.4	80				01:39:40	94				01:14:00	90
09:28:51	25_11_2013	38	34.9	133.3	33.5	80				01:40:00	95				01:14:20	90
09:29:11	25_11_2013	38	35.2	135.2	33.6	80				01:40:20	96				01:14:40	88
09:29:31	25_11_2013	38	35.6	136.8	33.7	80				01:40:40	95				01:15:00	87
09:29:51	25_11_2013	38	36	138.7	33.7	80				01:41:00	94				01:15:20	90
09:30:11	25_11_2013	38	36.6	140.8	33.8	80				01:41:20	94				01:15:40	90
09:30:31	25_11_2013	38	37	143.2	33.9	80				01:41:40	94				01:16:00	87
09:30:51	25_11_2013	38	37.4	145.3	34	80				01:42:00	94				01:16:20	90
09:31:11	25_11_2013	38	37.8	147.2	34.1	80				01:42:20	94				01:16:40	89
09:31:31	25_11_2013	38	37.9	148.5	34.3	80				01:42:40	94				01:17:00	90
09:31:51	25_11_2013	38	38	149.7	34.5	80				01:43:00	93				01:17:20	87
09:32:11	25_11_2013	38	38	150	34.6	80				01:43:20	93				01:17:40	84
09:32:31	25_11_2013	38	38.1	151	34.7	80				01:43:40	94				01:18:00	87
09:32:51	25_11_2013	38	38.2	152	34.8	80				01:44:00	95				01:18:20	89
09:33:11	25_11_2013	38	38.3	153	34.9	80				01:44:20	94				01:18:40	90
09:33:31	25_11_2013	38	38.5	154.2	35	80				01:44:40	94				01:19:00	87
09:33:51	25_11_2013	38	38.7	155.7	35.1	80				01:45:00	94				01:19:20	88
09:34:11	25_11_2013	38	39.2	159	35.3	80				01:45:20	94				01:19:40	90
09:34:31	25_11_2013	38	39.6	162	35.6	80				01:45:40	92				01:20:00	90
09:34:51	25_11_2013	38	39.6	162	35.6	80				01:46:00	92				01:20:20	89
09:35:11	25_11_2013	38	39.6	162	35.6	80				01:46:20	90				01:20:40	85
09:35:31	25_11_2013	38	39.6	162	35.6	80				01:46:40	90				01:21:00	86
09:35:51	25_11_2013	38	39.7	162.2	35.6	80				01:47:00	89				01:21:20	87
09:36:11	25_11_2013	38	39.7	162	35.6	80				01:47:20	89				01:21:40	87
09:36:31	25_11_2013	38	39.7	163	35.7	80				01:47:40	89				01:22:00	90
09:36:51	25_11_2013	38	39.8	163.5	35.8	80				01:48:00	88				01:22:20	91
09:37:11	25_11_2013	38	39.8	164	35.8	80				01:48:20	88				01:22:40	90
09:37:31	25_11_2013	38	39.9	165	35.9	80				01:48:40	90				01:23:00	88
09:37:51	25_11_2013	38	40	165.3	35.9	80				01:49:00	91				01:23:20	87
09:38:11	25_11_2013	38	40.1	166	36	80				01:49:20	92				01:23:40	89
09:38:31	25_11_2013	38	40.1	166.5	36	80				01:49:40	92				01:24:00	87
09:38:51	25_11_2013	38	40.3	167	36.1	80				01:50:00	91				01:24:20	89
09:39:11	25_11_2013	38	40.5	168	36.1	80				01:50:20	91				01:24:40	90
09:39:31	25_11_2013	38	40.6	169	36.1	80				01:50:40	93				01:25:00	89
09:39:51	25_11_2013	38	40.7	170	36.2	80				01:51:00	95				01:25:20	89
09:40:11	25_11_2013	38	40.9	171	36.3	80				01:51:20	95				01:25:40	88
09:40:31	25_11_2013	38	40.9	171	36.3	80				01:51:40	94				01:26:00	88
09:40:51	25_11_2013	38	40.8	171	36.3	80				01:52:00	94				01:26:20	89
09:41:11	25_11_2013	38	40.9	171.5	36.4	80				01:52:20	94				01:26:40	88
09:41:31	25_11_2013	38	41.1	172.3	36.4	80				01:52:40	94				01:27:00	90
09:41:51	25_11_2013	38	41.2	173	36.4	80				01:53:00	93				01:27:20	90
09:42:11	25_11_2013	38	41.2	174	36.5	80				01:53:20	93				01:27:40	90
09:42:31	25_11_2013	38	41.2	174	36.5	80				01:53:40	93				01:28:00	89
09:42:51	25_11_2013	38	41.2	173.8	36.5	80				01:54:00	93				01:28:20	89
09:43:11	25_11_2013	38	41.1	173.5	36.6	80				01:54:20	93				01:28:40	90
09:43:31	25_11_2013	38	40.9	173	36.6	80				01:54:40	92				01:29:00	90
09:43:51	25_11_2013	38	40.7	172.7	36.6	80				01:55:00	91				01:29:20	89
09:44:11	25_11_2013	38	40.6	172	36.7	80				01:55:20	91				01:29:40	89
09:44:31	25_11_2013	38	40.4	171.5	36.7	80				01:55:40	90				01:30:00	88
09:44:51	25_11_2013	38	40.3	171.2	36.7	80				01:56:00	90				01:30:20	88
09:45:11	25_11_2013	38	40.2	171	36.7	80				01:56:20	90				01:30:40	72
09:45:31	25_11_2013	38	40.2	170.8	36.7	80				01:56:40	89				01:31:00	87
09:45:51	25_11_2013	38	40.1	170.3	36.7	80				01:57:00	89				01:31:20	88
09:46:11	25_11_2013	38	39.9	170	36.8	80				01:57:20	89				01:31:40	88
09:46:31	25_11_2013	38	39.9	170	36.8	80				01:57:40	89				01:32:00	87
09:46:51	25_11_2013	38	39.9	170	36.8	80				01:58:00	88				01:32:20	87
09:47:11	25_11_2013	38	40	170	36.8	80				01:58:20	88				01:32:40	88
09:47:31	25_11_2013	38	40	170.3	36.8	80				01:58:40	88				01:33:00	88
09:47:51	25_11_2013	38	40.1	171	36.8	80				01:59:00	88				01:33:20	88
09:48:11	25_11_2013	38	40.1	171	36.9	80				01:59:20	88				01:33:40	88
09:48:31	25_11_2013	38	40.1	171.3	36.9	80				01:59:40	89				01:34:00	88
09:48:51	25_11_2013	38	40.2	172	36.9	80				02:00:00	88				01:34:20	88
09:49:11	25_11_2013	38	40.4	172	36.9	80				02:00:20	88				01:34:40	88
09:49:31	25_11_2013	38	40.4	173	36.9	80				02:00:40	88				01:35:00	89
09:49:51	25_11_2013	38	40.5	173	36.9	80				02:01:00	90				01:35:20	88
09:50:11	25_11_2013	38	41.2	176	36.9	80				02:01:20	93				01:35:40	88
09:50:31	25_11_2013	38	41	175	36.9	80				02:01:40	93				01:36:00	88
09:50:51	25_11_2013	38	41	175	36.9	80				02:02:00	93				01:36:20	89
09:51:11	25_11_2013	38	41	175	37	80				02:02:20	94				01:36:40	90
09:51:31	25_11_2013	38	41	175.5	37	80				02:02:40	94				01:37:00	90
09:51:51	25_11_2013	38	41	176	37	80				02:03:00	93				01:37:20	91
09:52:11	25_11_2013	38	41.1	176	37	80				02:03:20	94				01:37:40	93
09:52:31	25_11_2013	38	41.1	176	37	80				02:03:40	92				01:38:00	94
09:52:51	25_11_2013	38	41.2	177	37	80				02:04:00	92				01:38:20	95
09:53:11	25_11_2013	38	41.3	177	37	80				02:04:20	92				01:38:40	94
09:53:31	25_11_2013	38	41.3	177.5	37.1	80				02:04:40	92				01:39:00	95
09:53:51	25_11_2013	38	41.4	178	37.1	80				02:05:00	92				01:39:20	94
09:54:11	25_11_2013	38	41.6	178.8	37.1	80				02:05:20	92				01:39:40	94
09:54:31	25_11_2013	38	41.9	179.7	37.1	80				02:05:40	92				01:40:00	95
09:54:51	25_11_2013	38	42.4	182.2	37.1	80				02:06:00	92				01:40:20	96
09:55:11	25_11_2013	38	42.5	182.8	37.1	80				02:06:20	91				01:40:40	95
09:55:31	25_11_2013	38	42.8	183.7	37.1	80				02:06:40	92				01:41:00	94
09:55:51	25_11_2013	38	43.1	185	37.1	80				02:07:00	92				01:41:20	94
09:56:11	25_11_2013	38	43.6	187.2	37.1	0				02:07:20	92				01:41:40	94
09:56:31	25_11_2013	38	43.7	187.8	37.1	0				02:07:40	89				01:42:00	94
09:56:51	25_11_2013	38	43.8	188	37.1	0				02:08:00	83				01:42:20	94
09:57:11	25_11_2013	38	43.7	186.5	37	0				02:08:20	84				01:42:40	94
09:57:31	25_11_2013	38	43.5	184.7	36.8	0				02:08:40	85				01:43:00	93
09:57:51	25_11_2013	38	42.7	180.8	36.7	0				02:09:00	89				01:43:20	93
09:58:11	25_11_2013	38	41.7	177.3	36.8	0				02:09:20	90				01:43:40	94
09:58:31	25_11_2013	38	41	174.5	36.8	0				02:09:40	93				01:44:00	95
09:58:51	25_11_2013	38	40.7	172.8	36.8	0				02:10:00	93				01:44:20	94
09:59:11	25_11_2013	38	40.4	172	36.7	0				02:10:20	93				01:44:40	94
09:59:31	25_11_2013	38	40.4	171.3	36.7	0				02:10:40	91				01:45:00	94
09:59:51	25_11_2013	38	40.4	171	36.6	0				02:11:00	92				01:45:20	94
10:00:11	25_11_2013	38	40.3	170	36.5	0				02:11:20	91				01:45:40	92
10:00:31	25_11_2013	38	40.2	169.3	36.5	0				02:11:40	92				01:46:00	92
10:00:51	25_11_2013	38	40	167.8	36.4	0				02:12:00	92				01:46:20	90
10:01:11	25_11_2013	38	39.7	166.2	36.3	0				02:12:20	91				01:46:40	90
10:01:31	25_11_2013	38	39.4	164.7	36.2	0				02:12:40	90				01:47:00	89
10:01:51	25_11_2013	38	39.3	163.8	36.1	0				02:13:00	89				01:47:20	89
10:02:11	25_11_2013	38	39.3	163	36.1	0				02:13:20	90				01:47:40	89
10:02:31	25_11_2013	38	39.2	162.5	36	0				02:13:40	90				01:48:00	88
10:02:51	25_11_2013	38	39.1	162	35.9	0				02:14:00	91				01:48:20	88
10:03:11	25_11_2013	38	39	161	35.9	0				02:14:20	93				01:48:40	90
10:03:31	25_11_2013	38	39	161	35.9	0				02:14:40	93				01:49:00	91
10:03:51	25_11_2013	38	38.8	160	35.8	0				02:15:00	93				01:49:20	92
10:04:11	25_11_2013	38	38.7	159	35.7	0				02:15:20	85				01:49:40	92
10:04:31	25_11_2013	38	38.6	158.2	35.7	0				02:15:40	89				01:50:00	91
10:04:51	25_11_2013	38	38.3	157	35.6	0				02:16:00	91				01:50:20	91
10:05:11	25_11_2013	38	38.2	156	35.6	0				02:16:20	92				01:50:40	93
10:05:31	25_11_2013	38	38	154.8	35.5	0				02:16:40	92				01:51:00	95
10:05:51	25_11_2013	38	38	154.2	35.4	0				02:17:00	92				01:51:20	95
10:06:11	25_11_2013	38	36.8	145.3	34.6	0				02:17:20	91				01:51:40	94
10:06:31	25_11_2013	38	36.7	145	34.6	0				02:17:40	90				01:52:00	94
10:06:51	25_11_2013	38	36.7	145	34.6	0				02:18:00	92				01:52:20	94
10:07:11	25_11_2013	38	36.7	145	34.5	0				02:18:20	91				01:52:40	94
10:07:31	25_11_2013	38	36.7	145	34.5	0				02:18:40	92				01:53:00	93
10:07:51	25_11_2013	38	36.7	145	34.5	0				02:19:00	93				01:53:20	93
10:08:11	25_11_2013	38	36.7	145	34.5	0				02:19:20	93				01:53:40	93
10:08:31	25_11_2013	38	36.7	145	34.5	0				02:19:40	91				01:54:00	93
10:08:51	25_11_2013	38	36.7	145	34.5	0				02:20:00	91				01:54:20	93
10:09:11	25_11_2013	38	36.7	145	34.5	0				02:20:20	92				01:54:40	92
10:09:31	25_11_2013	38	36.7	144.5	34.5	0				02:20:40	92				01:55:00	91
10:09:51	25_11_2013	38	36.6	144	34.5	0				02:21:00	92				01:55:20	91
10:10:11	25_11_2013	38	36.5	144	34.4	0				02:21:20	93				01:55:40	90
10:10:31	25_11_2013	38	36.5	143.3	34.4	0				02:21:40	93				01:56:00	90
10:10:51	25_11_2013	38	36.3	143	34.4	0				02:22:00	92				01:56:20	90
10:11:11	25_11_2013	38	36.1	142	34.4	0				02:22:20	92				01:56:40	89
10:11:31	25_11_2013	38	36	141.3	34.4	0				02:22:40	93				01:57:00	89
10:11:51	25_11_2013	38	36	141	34.3	0				02:23:00	92				01:57:20	89
10:12:11	25_11_2013	38	35.9	141	34.3	0				02:23:20	92				01:57:40	89
10:12:31	25_11_2013	38	35.8	140.3	34.3	0				02:23:40	93				01:58:00	88
10:12:51	25_11_2013	38	35.8	140	34.3	0				02:24:00	93				01:58:20	88
10:13:11	25_11_2013	38	35.8	140	34.2	0				02:24:20	93				01:58:40	88
10:13:31	25_11_2013	38	35.8	140	34.2	0				02:24:40	92				01:59:00	88
10:13:51	25_11_2013	38	35.7	140	34.2	0				02:25:00	91				01:59:20	88
10:14:11	25_11_2013	38	35.7	140	34.2	0				02:25:20	92				01:59:40	89
10:14:31	25_11_2013	38	35.7	139.5	34.2	0				02:25:40	90				02:00:00	88
10:14:51	25_11_2013	38	35.7	139	34.2	0				02:26:00	91				02:00:20	88
10:15:11	25_11_2013	38	35.7	139	34.2	0				02:26:20	91				02:00:40	88
10:15:31	25_11_2013	38	35.6	139	34.1	0				02:26:40	91				02:01:00	90
10:15:51	25_11_2013	38	35.6	139	34.1	0				02:27:00	91				02:01:20	93
10:16:11	25_11_2013	38	35.7	139	34.1	0				02:27:20	91				02:01:40	93
10:16:31	25_11_2013	38	35.6	139	34.1	0				02:27:40	92				02:02:00	93
10:16:51	25_11_2013	38	35.7	139	34.1	0				02:28:00	92				02:02:20	94
10:17:11	25_11_2013	38	35.7	139	34.1	0				02:28:20	91				02:02:40	94
10:17:31	25_11_2013	38	35.7	139	34	0				02:28:40	91				02:03:00	93
10:17:51	25_11_2013	38	35.7	139	34	0				02:29:00	91				02:03:20	94
10:18:11	25_11_2013	38	35.7	139	34	0				02:29:20	91				02:03:40	92
10:18:31	25_11_2013	38	35.7	138.8	34	0				02:29:40	90				02:04:00	92
10:18:51	25_11_2013	38	35.7	138	34	0				02:30:00	88				02:04:20	92
10:19:11	25_11_2013	38	35.6	138	34	0				02:30:20	89				02:04:40	92
10:19:31	25_11_2013	38	35.5	138	33.9	0				02:30:40	90				02:05:00	92
10:19:51	25_11_2013	38	35.5	138	33.9	0				02:31:00	90				02:05:20	92
10:20:11	25_11_2013	38	35.5	138	33.9	0				02:31:20	90				02:05:40	92
10:20:31	25_11_2013	38	35.5	137	33.9	0				02:31:40	89				02:06:00	92
10:20:51	25_11_2013	38	35.5	137	33.9	0				02:32:00	90				02:06:20	91
10:21:11	25_11_2013	38	35.4	137	33.9	0				02:32:20	89				02:06:40	92
10:21:31	25_11_2013	38	35.4	136.8	33.8	0				02:32:40	89				02:07:00	92
10:21:51	25_11_2013	38	35.3	136	33.8	0				02:33:00	89				02:07:20	92
10:22:11	25_11_2013	38	35.3	136	33.8	0				02:33:20	89				02:07:40	89
10:22:31	25_11_2013	38	35.1	135.2	33.8	0				02:33:40	89				02:08:00	83
10:22:51	25_11_2013	38	34.9	134.8	33.8	0				02:34:00	90				02:08:20	84
10:23:11	25_11_2013	38	34.9	134	33.8	0				02:34:20	89				02:08:40	85
10:23:31	25_11_2013	38	34.4	132	33.7	0				02:34:40	90				02:09:00	89
10:23:51	25_11_2013	38	34.5	132.7	33.7	0				02:35:00	90				02:09:20	90
10:24:11	25_11_2013	38	34.4	131.5	33.5	0				02:35:20	89				02:09:40	93
10:24:31	25_11_2013	38	34.6	132	33.5	0				02:35:40	91				02:10:00	93
10:24:51	25_11_2013	38	34.4	132	33.6	0				02:36:00	91				02:10:20	93
10:25:11	25_11_2013	38	34.4	132	33.6	0				02:36:20	91				02:10:40	91
10:25:31	25_11_2013	38	34.5	132	33.6	0				02:36:40	91				02:11:00	92
10:25:51	25_11_2013	38	34.5	132.2	33.6	0				02:37:00	91				02:11:20	91
10:26:11	25_11_2013	38	34.6	132.7	33.6	80				02:37:20	91				02:11:40	92
10:26:31	25_11_2013	38	34.8	133	33.6	80				02:37:40	90				02:12:00	92
10:26:51	25_11_2013	38	35	134	33.5	80				02:38:00	92				02:12:20	91
10:27:11	25_11_2013	38	35.2	134.2	33.5	80				02:38:20	90				02:12:40	90
10:27:31	25_11_2013	38	35.3	135	33.5	80				02:38:40	91				02:13:00	89
10:27:51	25_11_2013	38	35.4	135.2	33.5	80				02:39:00	89				02:13:20	90
10:28:11	25_11_2013	38	35.6	136	33.5	80				02:39:20	90				02:13:40	90
10:28:31	25_11_2013	38	36	137.7	33.5	80				02:39:40	91				02:14:00	91
10:28:51	25_11_2013	38	36.6	139.5	33.4	80				02:40:00	89				02:14:20	93
10:29:11	25_11_2013	38	36.8	140.7	33.6	80				02:40:20	92				02:14:40	93
10:29:31	25_11_2013	38	36.9	141.8	33.7	80				02:40:40	93				02:15:00	93
10:29:51	25_11_2013	38	37	143	33.9	80				02:41:00	91				02:15:20	85
10:30:11	25_11_2013	38	37.1	144	34	80				02:41:20	89				02:15:40	89
10:30:31	25_11_2013	38	37.4	145.3	34.1	80				02:41:40	91				02:16:00	91
10:30:51	25_11_2013	38	37.7	147	34.2	80				02:42:00	92				02:16:20	92
10:31:11	25_11_2013	38	37.8	148	34.3	80				02:42:20	91				02:16:40	92
10:31:31	25_11_2013	38	38	149.2	34.3	80				02:42:40	90				02:17:00	92
10:31:51	25_11_2013	38	38.3	150.5	34.4	80				02:43:00	91				02:17:20	91
10:32:11	25_11_2013	38	38.7	152.5	34.5	80				02:43:20	91				02:17:40	90
10:32:31	25_11_2013	38	39.3	154.5	34.5	80				02:43:40	90				02:18:00	92
10:32:51	25_11_2013	38	39.7	156.8	34.6	80				02:44:00	90				02:18:20	91
10:33:11	25_11_2013	38	40.1	159	34.7	80				02:44:20	89				02:18:40	92
10:33:31	25_11_2013	38	40.6	161.3	34.8	80				02:44:40	89				02:19:00	93
10:33:51	25_11_2013	38	41	163.3	34.9	80				02:45:00	89				02:19:20	93
10:34:11	25_11_2013	38	41.2	165.2	35	80				02:45:20	89				02:19:40	91
10:34:31	25_11_2013	38	41.4	166.8	35.2	80				02:45:40	89				02:20:00	91
10:34:51	25_11_2013	38	41.5	167.8	35.3	80				02:46:00	91				02:20:20	92
10:35:11	25_11_2013	38	42.8	177.2	36.1	80				02:46:20	90				02:20:40	92
10:35:31	25_11_2013	38	43	179	36.2	80				02:46:40	90				02:21:00	92
10:35:51	25_11_2013	38	43.1	179.8	36.2	80				02:47:00	89				02:21:20	93
10:36:11	25_11_2013	38	43.2	180	36.2	80				02:47:20	90				02:21:40	93
10:36:31	25_11_2013	38	43.3	180.5	36.2	80				02:47:40	90				02:22:00	92
10:36:51	25_11_2013	38	43.3	181	36.3	80				02:48:00	89				02:22:20	92
10:37:11	25_11_2013	38	43.4	181	36.3	80				02:48:20	89				02:22:40	93
10:37:31	25_11_2013	38	43.4	181.5	36.3	80				02:48:40	85				02:23:00	92
10:37:51	25_11_2013	38	43.5	182	36.3	80				02:49:00	91				02:23:20	92
10:38:11	25_11_2013	38	43.5	182	36.4	80				02:49:20	91				02:23:40	93
10:38:31	25_11_2013	38	43.6	183	36.4	80				02:49:40	90				02:24:00	93
10:38:51	25_11_2013	38	43.6	183	36.4	80				02:50:00	90				02:24:20	93
10:39:11	25_11_2013	38	43.8	184	36.5	80				02:50:20	90				02:24:40	92
10:39:31	25_11_2013	38	43.5	184	36.7	80				02:50:40	90				02:25:00	91
10:39:51	25_11_2013	38	43.9	185	36.5	80				02:51:00	91				02:25:20	92
10:40:11	25_11_2013	38	43.9	185	36.6	80				02:51:20	90				02:25:40	90
10:40:31	25_11_2013	38	44	186	36.6	80				02:51:40	90				02:26:00	91
10:40:51	25_11_2013	38	44.1	186	36.6	80				02:52:00	90				02:26:20	91
10:41:11	25_11_2013	38	44.2	186.5	36.6	80				02:52:20	90				02:26:40	91
10:41:31	25_11_2013	38	44.2	187	36.6	80				02:52:40	90				02:27:00	91
10:41:51	25_11_2013	38	44.3	187	36.7	80				02:53:00	90				02:27:20	91
10:42:11	25_11_2013	38	44.3	187	36.7	80				02:53:20	89				02:27:40	92
10:42:31	25_11_2013	38	44.3	188	36.7	80				02:53:40	91				02:28:00	92
10:42:51	25_11_2013	38	44.4	188	36.7	80				02:54:00	91				02:28:20	91
10:43:11	25_11_2013	38	44.5	189	36.8	80				02:54:20	90				02:28:40	91
10:43:31	25_11_2013	38	44.6	189.7	36.8	80				02:54:40	90				02:29:00	91
10:43:51	25_11_2013	38	44.7	190	36.9	80				02:55:00	89				02:29:20	91
10:44:11	25_11_2013	38	44.7	191	36.9	80				02:55:20	90				02:29:40	90
10:44:31	25_11_2013	38	44.8	191	36.9	80				02:55:40	90				02:30:00	88
10:44:51	25_11_2013	38	44.8	191	37	80				02:56:00	89				02:30:20	89
10:45:11	25_11_2013	38	44.8	191.2	37	80				02:56:20	89				02:30:40	90
10:45:31	25_11_2013	38	44.8	192	37	80				02:56:40	89				02:31:00	90
10:45:51	25_11_2013	38	44.9	192	37	80				02:57:00	91				02:31:20	90
10:46:11	25_11_2013	38	44.8	192	37	80				02:57:20	91				02:31:40	89
10:46:31	25_11_2013	38	44.7	191.5	37.1	80				02:57:40	91				02:32:00	90
10:46:51	25_11_2013	38	44.6	191	37.1	80				02:58:00	91				02:32:20	89
10:47:11	25_11_2013	38	44.6	191.2	37.1	80				02:58:20	89				02:32:40	89
10:47:31	25_11_2013	38	44.6	191.5	37.1	80				02:58:40	89				02:33:00	89
10:47:51	25_11_2013	38	44.6	192	37.2	80				02:59:00	90				02:33:20	89
10:48:11	25_11_2013	38	44.8	192.7	37.2	80				02:59:20	91				02:33:40	89
10:48:31	25_11_2013	38	44.9	193	37.2	80				02:59:40	91				02:34:00	90
10:48:51	25_11_2013	38	45	193.2	37.2	80				03:00:00	91				02:34:20	89
10:49:11	25_11_2013	38	45.5	196.7	37.3	80				03:00:20	90				02:34:40	90
10:49:31	25_11_2013	38	45.5	197	37.3	80				03:00:40	92				02:35:00	90
10:49:51	25_11_2013	38	45.5	196.3	37.3	80				03:01:00	92				02:35:20	89
10:50:11	25_11_2013	38	45.5	196.5	37.3	80				03:01:20	92				02:35:40	91
10:50:31	25_11_2013	38	45.5	197	37.3	80				03:01:40	91				02:36:00	91
10:50:51	25_11_2013	38	45.6	197	37.3	80				03:02:00	91				02:36:20	91
10:51:11	25_11_2013	38	45.6	197	37.3	80				03:02:20	90				02:36:40	91
10:51:31	25_11_2013	38	45.6	197	37.3	80				03:02:40	90				02:37:00	91
10:51:51	25_11_2013	38	45.6	197	37.3	80				03:03:00	90				02:37:20	91
10:52:11	25_11_2013	38	45.7	197	37.3	80				03:03:20	91				02:37:40	90
10:52:31	25_11_2013	38	45.7	197.2	37.3	80				03:03:40	91				02:38:00	92
10:52:51	25_11_2013	38	45.7	198	37.3	80				03:04:00	92				02:38:20	90
10:53:11	25_11_2013	38	45.8	198	37.3	80				03:04:20	92				02:38:40	91
10:53:31	25_11_2013	38	45.9	198	37.3	80				03:04:40	92				02:39:00	89
10:53:51	25_11_2013	38	45.9	198	37.3	80				03:05:00	93				02:39:20	90
10:54:11	25_11_2013	38	46.1	199	37.3	80				03:05:20	93				02:39:40	91
10:54:31	25_11_2013	38	46.3	200	37.3	80				03:05:40	93				02:40:00	89
10:54:51	25_11_2013	38	46.5	200.7	37.3	80				03:06:00	93				02:40:20	92
10:55:11	25_11_2013	38	46.7	201.3	37.3	80				03:06:20	92				02:40:40	93
10:55:31	25_11_2013	38	46.9	202	37.3	80				03:06:40	91				02:41:00	91
10:55:51	25_11_2013	38	47.1	203	37.3	80				03:07:00	91				02:41:20	89
10:56:11	25_11_2013	38	47.3	204	37.3	80				03:07:20	91				02:41:40	91
10:56:31	25_11_2013	38	47.5	204.3	37.3	80				03:07:40	88				02:42:00	92
10:56:51	25_11_2013	38	47.6	205	37.3	80				03:08:00	93				02:42:20	91
10:57:11	25_11_2013	38	47.7	205.3	37.3	80				03:08:20	93				02:42:40	90
10:57:31	25_11_2013	38	47.9	206	37.2	80				03:08:40	92				02:43:00	91
10:57:51	25_11_2013	38	48.1	206.7	37.3	80				03:09:00	78				02:43:20	91
10:58:11	25_11_2013	38	48.2	207.3	37.2	80				03:09:20	87				02:43:40	90
10:58:31	25_11_2013	38	49.5	212.3	37.1	80				03:09:40	82				02:44:00	90
10:58:51	25_11_2013	38	49	208	36.9	80				03:10:00	88				02:44:20	89
10:59:11	25_11_2013	38	48.2	202.5	36.6	80				03:10:20	89				02:44:40	89
10:59:31	25_11_2013	38	47	196.8	36.4	80				03:10:40	80				02:45:00	89
10:59:51	25_11_2013	38	47.7	199.7	36.5	80				03:11:00	74				02:45:20	89
11:00:11	25_11_2013	38	48.6	203.5	36.5	80				03:11:20	72				02:45:40	89
11:00:31	25_11_2013	38	48.8	205	36.6	80				03:11:40	70				02:46:00	91
11:00:51	25_11_2013	38	48.5	204.5	36.6	80				03:12:00	70				02:46:20	90
11:01:11	25_11_2013	38	48.1	203.2	36.7	80				03:12:20	71				02:46:40	90
11:01:31	25_11_2013	38	47.6	201.3	36.7	80				03:12:40	73				02:47:00	89
11:01:51	25_11_2013	38	47.1	199.3	36.7	80				03:13:00	77				02:47:20	90
11:02:11	25_11_2013	38	46.4	196.3	36.7	80				03:13:20	84				02:47:40	90
11:02:31	25_11_2013	38	45.5	193.7	36.8	80				03:13:40	89				02:48:00	89
11:02:51	25_11_2013	38	44.8	192	37	80				03:14:00	90				02:48:20	89
11:03:11	25_11_2013	38	44.5	189	36.9	0				03:14:20	88				02:48:40	85
11:03:31	25_11_2013	38	44.5	189	36.9	0				03:14:40	90				02:49:00	91
11:03:51	25_11_2013	38	44.5	189.2	36.9	0				03:15:00	88				02:49:20	91
11:04:11	25_11_2013	38	44.6	190.2	36.9	0				03:15:20	88				02:49:40	90
11:04:31	25_11_2013	38	44.9	191	36.9	0				03:15:40	88				02:50:00	90
11:04:51	25_11_2013	38	45.1	191	36.8	0				03:16:00	88				02:50:20	90
11:05:11	25_11_2013	38	45.3	191	36.6	0				03:16:20	87				02:50:40	90
11:05:31	25_11_2013	38	45.3	190.8	36.6	0				03:16:40	88				02:51:00	91
11:05:51	25_11_2013	38	45.2	191	36.6	0				03:17:00	88				02:51:20	90
11:06:11	25_11_2013	38	45.3	191	36.6	0				03:17:20	88				02:51:40	90
11:06:31	25_11_2013	38	45.4	191	36.6	0				03:17:40	92				02:52:00	90
11:06:51	25_11_2013	38	45.4	191	36.5	0				03:18:00	92				02:52:20	90
11:07:11	25_11_2013	38	45.3	189.7	36.4	0				03:18:20	91				02:52:40	90
11:07:31	25_11_2013	38	45.1	188.3	36.4	0				03:18:40	92				02:53:00	90
11:07:51	25_11_2013	38	44.9	187	36.3	0				03:19:00	92				02:53:20	89
11:08:11	25_11_2013	38	44.7	185.5	36.1	0				03:19:20	93				02:53:40	91
11:08:31	25_11_2013	38	44.6	184.7	36	0				03:19:40	94				02:54:00	91
11:08:51	25_11_2013	38	44.7	184	35.9	0				03:20:00	93				02:54:20	90
11:09:11	25_11_2013	38	44.7	183	35.8	0				03:20:20	95				02:54:40	90
11:09:31	25_11_2013	38	44.6	182	35.7	0				03:20:40	93				02:55:00	89
11:09:51	25_11_2013	38	44.5	181.3	35.6	0				03:21:00	94				02:55:20	90
11:10:11	25_11_2013	38	44.5	181	35.5	0				03:21:20	93				02:55:40	90
11:10:31	25_11_2013	38	44.5	180	35.4	0				03:21:40	90				02:56:00	89
11:10:51	25_11_2013	38	44.6	179.8	35.3	0				03:22:00	89				02:56:20	89
11:11:11	25_11_2013	38	44.6	179	35.2	0				03:22:20	88				02:56:40	89
11:11:31	25_11_2013	38	44.6	178.8	35.1	0				03:22:40	90				02:57:00	91
11:11:51	25_11_2013	38	44.5	178	35.1	0				03:23:00	88				02:57:20	91
11:12:11	25_11_2013	38	44.7	178	35	0				03:23:20	88				02:57:40	91
11:12:31	25_11_2013	38	44.6	177.5	34.9	0				03:23:40	90				02:58:00	91
11:12:51	25_11_2013	38	44.6	177	34.8	0				03:24:00	90				02:58:20	89
11:13:11	25_11_2013	38	44.6	176.8	34.8	0				03:24:20	88				02:58:40	89
11:13:31	25_11_2013	38	44.6	175	34.5	0				03:24:40	84				02:59:00	90
11:13:51	25_11_2013	38	44.6	174	34.4	0				03:25:00	82				02:59:20	91
11:14:11	25_11_2013	38	44.6	174	34.3	0				03:25:20	85				02:59:40	91
11:14:31	25_11_2013	38	44.6	174	34.3	0				03:25:40	85				03:00:00	91
11:14:51	25_11_2013	38	44.6	174	34.3	0				03:26:00	85				03:00:20	90
11:15:11	25_11_2013	38	44.6	174	34.3	0				03:26:20	83				03:00:40	92
11:15:31	25_11_2013	38	44.6	174	34.3	0				03:26:40	80				03:01:00	92
11:15:51	25_11_2013	38	44.6	174	34.3	0				03:27:00	81				03:01:20	92
11:16:11	25_11_2013	38	44.5	173.5	34.3	0				03:27:20	80				03:01:40	91
11:16:31	25_11_2013	38	44.5	173	34.3	0				03:27:40	80				03:02:00	91
11:16:51	25_11_2013	38	44.3	172	34.2	0				03:28:00	81				03:02:20	90
11:17:11	25_11_2013	38	44.4	172	34.1	0				03:28:20	80				03:02:40	90
11:17:31	25_11_2013	38	44.3	171.2	34.1	0				03:28:40	80				03:03:00	90
11:17:51	25_11_2013	38	44.3	171	34.1	0				03:29:00	83				03:03:20	91
11:18:11	25_11_2013	38	44.2	171	34	0				03:29:20	84				03:03:40	91
11:18:31	25_11_2013	38	44.2	170	34	0				03:29:40	82				03:04:00	92
11:18:51	25_11_2013	38	44.1	170	33.9	0				03:30:00	77				03:04:20	92
11:19:11	25_11_2013	38	43.9	169	33.9	0				03:30:20	80				03:04:40	92
11:19:31	25_11_2013	38	43.8	168	33.8	0				03:30:40	85				03:05:00	93
11:19:51	25_11_2013	38	43.6	167	33.8	0				03:31:00	85				03:05:20	93
11:20:11	25_11_2013	38	43.5	166.5	33.8	0				03:31:20	84				03:05:40	93
11:20:31	25_11_2013	38	43.4	165.8	33.7	0				03:31:40	80				03:06:00	93
11:20:51	25_11_2013	38	43.3	165	33.6	0				03:32:00	86				03:06:20	92
11:21:11	25_11_2013	38	43.1	164.2	33.6	0				03:32:20	83				03:06:40	91
11:21:31	25_11_2013	38	43.1	164	33.6	0				03:32:40	83				03:07:00	91
11:21:51	25_11_2013	38	43	163	33.5	0				03:33:00	83				03:07:20	91
11:22:11	25_11_2013	38	42.8	162.5	33.5	0				03:33:20	81				03:07:40	88
11:22:31	25_11_2013	38	42.7	162	33.5	0				03:33:40	82				03:08:00	93
11:22:51	25_11_2013	38	42.5	161	33.4	0				03:34:00	79				03:08:20	93
11:23:11	25_11_2013	38	42.3	160	33.4	0				03:34:20	77				03:08:40	92
11:23:31	25_11_2013	38	42.2	159.3	33.4	0				03:34:40	85				03:09:00	78
11:23:51	25_11_2013	38	42.1	159	33.3	0				03:35:00	87				03:09:20	87
11:24:11	25_11_2013	38	42	158.2	33.3	0				03:35:20	86				03:09:40	82
11:24:31	25_11_2013	38	41.9	158	33.2	0				03:35:40	87				03:10:00	88
11:24:51	25_11_2013	38	41.7	157	33.2	0				03:36:00	84				03:10:20	89
11:25:11	25_11_2013	38	41.7	156.3	33.2	0				03:36:20	75				03:10:40	80
11:25:31	25_11_2013	38	41.5	156	33.1	0				03:36:40	88				03:11:00	74
11:25:51	25_11_2013	38	41.5	155.2	33.1	0				03:37:00	88				03:11:20	72
11:26:11	25_11_2013	38	41.3	154.2	33.1	0				03:37:20	90				03:11:40	70
11:26:31	25_11_2013	38	41.1	153.3	33	0				03:37:40	90				03:12:00	70
11:26:51	25_11_2013	38	41	153	33	0				03:38:00	90				03:12:20	71
11:27:11	25_11_2013	38	40.9	152.7	33	0				03:38:20	89				03:12:40	73
11:27:31	25_11_2013	38	40.8	152	33	0				03:38:40	90				03:13:00	77
11:27:51	25_11_2013	38	40.7	152	32.9	0				03:39:00	90				03:13:20	84
11:28:11	25_11_2013	38	40.6	151	32.9	0				03:39:20	90				03:13:40	89
11:28:31	25_11_2013	38	40.6	151	32.9	0				03:39:40	90				03:14:00	90
11:28:51	25_11_2013	38	40.6	151	32.9	0				03:40:00	91				03:14:20	88
11:29:11	25_11_2013	38	40.6	151	32.8	0				03:40:20	90				03:14:40	90
11:29:31	25_11_2013	38	40.5	150.7	32.8	0				03:40:40	91				03:15:00	88
11:29:51	25_11_2013	38	40.6	151	32.8	0				03:41:00	91				03:15:20	88
11:30:11	25_11_2013	38	40.6	150.5	32.8	0				03:41:20	90				03:15:40	88
11:30:31	25_11_2013	38	40.5	150.5	32.8	0				03:41:40	91				03:16:00	88
11:30:51	25_11_2013	38	40.7	151	32.8	0				03:42:00	92				03:16:20	87
11:31:11	25_11_2013	38	40.7	151	32.8	0				03:42:20	91				03:16:40	88
11:31:31	25_11_2013	38	40.7	151	32.8	0				03:42:40	91				03:17:00	88
11:31:51	25_11_2013	38	40.7	151	32.7	0				03:43:00	86				03:17:20	88
11:32:11	25_11_2013	38	40.8	150.8	32.7	0				03:43:20	82				03:17:40	92
11:32:31	25_11_2013	38	40.6	150	32.7	0				03:43:40	81				03:18:00	92
11:32:51	25_11_2013	38	40.4	149	32.7	0				03:44:00	78				03:18:20	91
11:33:11	25_11_2013	38	39.8	147	32.6	0				03:44:20	78				03:18:40	92
										03:44:40	78				03:19:00	92
										03:45:00	77				03:19:20	93
										03:45:20	79				03:19:40	94
										03:45:40	80				03:20:00	93
										03:46:00	79				03:20:20	95
										03:46:20	78				03:20:40	93
										03:46:40	74				03:21:00	94
										03:47:00	70				03:21:20	93
										03:47:20	70				03:21:40	90
										03:47:40	70				03:22:00	89
										03:48:00	70				03:22:20	88
										03:48:20	70				03:22:40	90
										03:48:40	70				03:23:00	88
															03:23:20	88
															03:23:40	90
															03:24:00	90
															03:24:20	88
															03:24:40	84
															03:25:00	82
															03:25:20	85
															03:25:40	85
															03:26:00	85
															03:26:20	83
															03:26:40	80
															03:27:00	81
															03:27:20	80
															03:27:40	80
															03:28:00	81
															03:28:20	80
															03:28:40	80
															03:29:00	83
															03:29:20	84
															03:29:40	82
															03:30:00	77
															03:30:20	80
															03:30:40	85
															03:31:00	85
															03:31:20	84
															03:31:40	80
															03:32:00	86
															03:32:20	83
															03:32:40	83
															03:33:00	83
															03:33:20	81
															03:33:40	82
															03:34:00	79
															03:34:20	77
															03:34:40	85
															03:35:00	87
															03:35:20	86
															03:35:40	87
															03:36:00	84
															03:36:20	75
															03:36:40	88
															03:37:00	88
															03:37:20	90
															03:37:40	90
															03:38:00	90
															03:38:20	89
															03:38:40	90
															03:39:00	90
															03:39:20	90
															03:39:40	90
															03:40:00	91
															03:40:20	90
															03:40:40	91
															03:41:00	91
															03:41:20	90
															03:41:40	91
															03:42:00	92
															03:42:20	91
															03:42:40	91
															03:43:00	86
															03:43:20	82
															03:43:40	81
															03:44:00	78
															03:44:20	78
															03:44:40	78
															03:45:00	77
															03:45:20	79
															03:45:40	80
															03:46:00	79
															03:46:20	78
															03:46:40	74
															03:47:00	70
															03:47:20	70
															03:47:40	70
															03:48:00	70
															03:48:20	70
															03:48:40	70

## Sheet: 5 analysis
Humidity	Time			PtO2		Tissue temp						Sp02	Spo2 average			Humidity	Start			Humidity	PtO2		Tissue temp	Change PtO2		Change temp	Change PtO2	Change Tissue temp			Time	Humidity	Body temp	heat lamp	heat pad	Hum	Dry	Hum Pto2	Dry Pto2	Difference
Humid	08:53:11			37		36.1						93			On	Humid	08:13:00			1	36.9333		36.0667				5.85556	3.64444			08:13:00	1	36.9	0	5	36.9
Humid	08:53:31			36.9		36.1						92			Off	Dry	08:54:00			0	33		32.8	3.93333		3.26667					08:22:00	1	37.2	0	3	37.2
Humid	08:53:51			36.9		36						90			On	Humid	09:26:00			1	42.8		37.1								08:32:00	1	36.8	0	3	36.8
Dry	09:25:11			33.1	124	32.8						89			Off	Dry	09:56:00			0	34.4667		33.6	8.33333		3.5					08:42:00	1	36.5	1	5	36.5
Dry	09:25:31			33	123.2	32.8						90			On	Humid	10:26:00			1	45.5667		36.8333								08:54:00	0	36.5	1	5	36.5		36.5		-0.6
Dry	09:25:51			32.9	123	32.8						90			Off	Dry	11:03:00			0	40.2667		32.6667	5.3		4.16667					09:04:00	0	36.6	1	5		36.6
Humid	09:55:11			42.5		37.1						91			On		11:33:00	end													09:14:00	0	36.9	0	5		36.9
Humid	09:55:31			42.8		37.1						92			Off																09:26:00	1	37.1	0	5		37.1		37.1
Humid	09:55:51			43.1		37.1						92			On																09:36:00	1	37.5	0	5	37.5
Dry	10:25:11			34.4		33.6						91																			09:46:00	1	37.6	0	5	37.6
Dry	10:25:31			34.5		33.6						91																			09:56:00	0	37.9	0	5	37.9		37.9		0.2
Dry	10:25:51			34.5		33.6						91																			10:06:00	0	37.9	0	5		37.9
Humid	11:02:11			46.4		36.7						84																			10:16:00	0	37.8	0	5		37.8
Humid	11:02:31			45.5		36.8						89																			10:26:00	1	37.7	0	5		37.7		37.7
Humid	11:02:51			44.8		37						90																			10:38:00	1	38.2	0	1	38.2
Dry	11:32:31			40.6		32.7						81																			10:48:00	1	38.4	0	1	38.4
Dry	11:32:51			40.4		32.7						78																			11:03:00	0	37.1	0	0	37.1		37.1		0.7
Dry	11:33:11			39.8		32.6						78																			11:13:00	0	36.9	0	2		36.9
																															11:23:00	0	36.9	0	5		36.9
																															11:33:00	0	36.4	0	5		36.4		36.4
																																		0.111111
																																		0.222222
																															min		36.4			36.5	36.4	36.5	36.4
																															average		37.24			37.3273	37.1333	37.1667	37.0667

[truncated: 6 more sheets: 6, 6 analysis, 7, 7 analysis, Body t HWv DC, SPO2 HW v DC]
