# Supplementary material for: Intra-Operative Tissue Oxygen Tension Is Increased by Local Insufflation of Humidified-Warm CO2 during Open Abdominal Surgery in a Rat Model
Source: PLoS One. 2015 Apr 2;10(4):e0122838. doi: 10.1371/journal.pone.0122838 (PMC4383325; doi:10.1371/journal.pone.0122838)
Supplement: S3 Dataset — (XLS) [file pone.0122838.s003.xls]

## Sheet: 1
Time			PtO2		Temp	Co2	70		body temp	Time	SO2	Time	SO2
1899-12-31 08:07:25	12_12_2013	38	0	0	0					1899-12-31	76	1899-12-31 00:19:20	82					0		On	1899-12-31 08:08:00
1899-12-31 08:07:45	12_12_2013	38	58.5	227.8	31.8		Pc	8:15:30		1899-12-31 00:00:20	85	1899-12-31 00:19:40	84					0		OFf	1899-12-31 09:06:00
1899-12-31 08:08:05	12_12_2013	38	51	200.5	32	70	Lab chart	27:23	36.8	1899-12-31 00:00:40	84	1899-12-31 00:20:00	83					0		On	10:03
1899-12-31 08:08:25	12_12_2013	38	47.2	185.7	31.9	70			36.8	1899-12-31 00:01:00	86	1899-12-31 00:20:20	84					0		Off	1899-12-31 10:43:00
1899-12-31 08:08:45	12_12_2013	38	45.3	178	31.9	70			36.8	1899-12-31 00:01:20	86	1899-12-31 00:20:40	87					0		On	1899-12-31 11:14:00
1899-12-31 08:09:05	12_12_2013	38	44.2	174.5	32	70				1899-12-31 00:01:40	83	1899-12-31 00:21:00	88					0		Off	11"58
1899-12-31 08:09:25	12_12_2013	38	43.9	173	32	70				1899-12-31 00:02:00	76	1899-12-31 00:21:20	87					0		last check	1899-12-31 12:18:00
1899-12-31 08:09:45	12_12_2013	38	44.3	174.3	32	70				1899-12-31 00:02:20	70	1899-12-31 00:21:40	86					0
1899-12-31 08:10:05	12_12_2013	38	45	176.7	31.9	70				1899-12-31 00:02:40	70	1899-12-31 00:22:00	85					0
1899-12-31 08:10:25	12_12_2013	38	45.3	177.5	31.8	70				1899-12-31 00:03:00	70	1899-12-31 00:22:20	86					0
1899-12-31 08:10:45	12_12_2013	38	45.3	177	31.8	70				1899-12-31 00:03:20	70	1899-12-31 00:22:40	86					0
1899-12-31 08:11:05	12_12_2013	38	45.2	176	31.7	70				1899-12-31 00:03:40	70	1899-12-31 00:23:00	88					0
1899-12-31 08:11:25	12_12_2013	38	45.2	175.3	31.6	70				1899-12-31 00:04:00	70	1899-12-31 00:23:20	88					0
1899-12-31 08:11:45	12_12_2013	38	45.4	175.8	31.5	70				1899-12-31 00:04:20	70	1899-12-31 00:23:40	91					0
1899-12-31 08:12:05	12_12_2013	38	45.9	176.8	31.4	70				1899-12-31 00:04:40	70	1899-12-31 00:24:00	92					0
1899-12-31 08:12:25	12_12_2013	38	46.2	177.8	31.3	70				1899-12-31 00:05:00	70	1899-12-31 00:24:20	90					0
1899-12-31 08:12:45	12_12_2013	38	47	180.3	31.2	70				1899-12-31 00:05:20	70	1899-12-31 00:24:40	89					0
1899-12-31 08:13:05	12_12_2013	38	48.3	184.7	31.2	70				1899-12-31 00:05:40	70	1899-12-31 00:25:00	90					0
1899-12-31 08:13:25	12_12_2013	38	48.7	186	31.1	70				1899-12-31 00:06:00	70	1899-12-31 00:25:20	93					0
1899-12-31 08:13:45	12_12_2013	38	48.3	184.2	31.1	70				1899-12-31 00:06:20	70	1899-12-31 00:25:40	90					0
1899-12-31 08:14:05	12_12_2013	38	48	183.3	31.1	70				1899-12-31 00:06:40	70	1899-12-31 00:26:00	87					0
1899-12-31 08:14:25	12_12_2013	38	48.1	183	31	70				1899-12-31 00:07:00	70	1899-12-31 00:26:20	88					0
1899-12-31 08:14:45	12_12_2013	38	48.7	185	31	70				1899-12-31 00:07:20	70	1899-12-31 00:26:40	88					0
1899-12-31 08:15:05	12_12_2013	38	49.7	188.8	31	70			36.8	1899-12-31 00:07:40	70	1899-12-31 00:27:00	88					0
1899-12-31 08:15:25	12_12_2013	38	50.4	191.2	31	70			36.8	1899-12-31 00:08:00	70	1899-12-31 00:27:20	87					0
1899-12-31 08:15:45	12_12_2013	38	50.8	192.8	30.9	70			36.8	1899-12-31 00:08:20	70	1899-12-31 00:27:40	88					0
1899-12-31 08:16:05	12_12_2013	38	50.9	193	30.9	70				1899-12-31 00:08:40	70	1899-12-31 00:28:00	87					0
1899-12-31 08:16:25	12_12_2013	38	50.8	192	30.9	70				1899-12-31 00:09:00	70	1899-12-31 00:28:20	81					0
1899-12-31 08:16:45	12_12_2013	38	50.5	191	30.9	70				1899-12-31 00:09:20	70	1899-12-31 00:28:40	81					0
1899-12-31 08:17:05	12_12_2013	38	50.3	189.8	30.8	70				1899-12-31 00:09:40	70	1899-12-31 00:29:00	70					0
1899-12-31 08:17:25	12_12_2013	38	50	188.2	30.8	70				1899-12-31 00:10:00	70	1899-12-31 00:29:20	70					0
1899-12-31 08:17:45	12_12_2013	38	49.5	186.2	30.7	70				1899-12-31 00:10:20	70	1899-12-31 00:29:40	70					0
1899-12-31 08:18:05	12_12_2013	38	49	183.5	30.6	70				1899-12-31 00:10:40	70	1899-12-31 00:30:00	70					0
1899-12-31 08:18:25	12_12_2013	38	49.2	184	30.6	70				1899-12-31 00:11:00	70	1899-12-31 00:30:20	78					0
1899-12-31 08:18:45	12_12_2013	38	49.4	185	30.6	70				1899-12-31 00:11:20	70	1899-12-31 00:30:40	83					0
1899-12-31 08:19:05	12_12_2013	38	47.7	178	30.5	70				1899-12-31 00:11:40	70	1899-12-31 00:31:00	83					0
1899-12-31 08:19:25	12_12_2013	38	47	175.3	30.5	70				1899-12-31 00:12:00	70	1899-12-31 00:31:20	84					0
1899-12-31 08:19:45	12_12_2013	38	45.6	170	30.5	70				1899-12-31 00:12:20	70	1899-12-31 00:31:40	85					0
1899-12-31 08:20:05	12_12_2013	38	44.5	165.8	30.5	70				1899-12-31 00:12:40	70	1899-12-31 00:32:00	90					0
1899-12-31 08:20:25	12_12_2013	38	43.9	163.2	30.4	70				1899-12-31 00:13:00	71	1899-12-31 00:32:20	91					0
1899-12-31 08:20:45	12_12_2013	38	43.6	162	30.4	70				1899-12-31 00:13:20	72	1899-12-31 00:32:40	90					0
1899-12-31 08:21:05	12_12_2013	38	44	163.5	30.3	70				1899-12-31 00:13:40	79	1899-12-31 00:33:00	89					0
1899-12-31 08:21:25	12_12_2013	38	45	167.2	30.4	70				1899-12-31 00:14:00	83	1899-12-31 00:33:20	88					0
1899-12-31 08:21:45	12_12_2013	38	45.7	169.8	30.4	70				1899-12-31 00:14:20	83	1899-12-31 00:33:40	89					0
1899-12-31 08:22:05	12_12_2013	38	46.1	171	30.4	70				1899-12-31 00:14:40	80	1899-12-31 00:34:00	89					0
1899-12-31 08:22:25	12_12_2013	38	46.1	171	30.3	70				1899-12-31 00:15:00	83	1899-12-31 00:34:20	89					0
1899-12-31 08:22:45	12_12_2013	38	46	170	30.3	70				1899-12-31 00:15:20	80	1899-12-31 00:34:40	90					0
1899-12-31 08:23:05	12_12_2013	38	45.8	169.3	30.2	70				1899-12-31 00:15:40	77	1899-12-31 00:35:00	89					0
1899-12-31 08:23:25	12_12_2013	38	45.7	169	30.3	70				1899-12-31 00:16:00	79	1899-12-31 00:35:20	89					0
1899-12-31 08:23:45	12_12_2013	38	45.8	169.2	30.3	70				1899-12-31 00:16:20	79	1899-12-31 00:35:40	88					0
1899-12-31 08:24:05	12_12_2013	38	45.8	169.3	30.3	70				1899-12-31 00:16:40	78	1899-12-31 00:36:00	87					0
1899-12-31 08:24:25	12_12_2013	38	45.6	169	30.3	70				1899-12-31 00:17:00	78	1899-12-31 00:36:20	89					0
1899-12-31 08:24:45	12_12_2013	38	45.4	168	30.3	70				1899-12-31 00:17:20	77	1899-12-31 00:36:40	88					0
1899-12-31 08:25:05	12_12_2013	38	45.3	167.7	30.3	70			36.7	1899-12-31 00:17:40	76	1899-12-31 00:37:00	84					0
1899-12-31 08:25:25	12_12_2013	38	45.1	167	30.2	70			36.7	1899-12-31 00:18:00	77	1899-12-31 00:37:20	86					0
1899-12-31 08:25:45	12_12_2013	38	45	165.7	30.1	70			36.7	1899-12-31 00:18:20	77	1899-12-31 00:37:40	86					0
1899-12-31 08:26:05	12_12_2013	38	44.7	164	30.1	70				1899-12-31 00:18:40	76	1899-12-31 00:38:00	86					0
1899-12-31 08:26:25	12_12_2013	38	44.5	163.3	30.1	70				1899-12-31 00:19:00	80	1899-12-31 00:38:20	87					0
1899-12-31 08:26:45	12_12_2013	38	44.2	162.2	30	70				1899-12-31 00:19:20	82	1899-12-31 00:38:40	87					0
1899-12-31 08:27:05	12_12_2013	38	44.6	163	30	70				1899-12-31 00:19:40	84	1899-12-31 00:39:00	88					0
1899-12-31 08:27:25	12_12_2013	38	45.8	167.3	29.9	70				1899-12-31 00:20:00	83	1899-12-31 00:39:20	87					0
1899-12-31 08:27:45	12_12_2013	38	46.7	170.3	29.9	70				1899-12-31 00:20:20	84	1899-12-31 00:39:40	86					0
1899-12-31 08:28:05	12_12_2013	38	47.5	173.3	29.9	70				1899-12-31 00:20:40	87	1899-12-31 00:40:00	88					0
1899-12-31 08:28:25	12_12_2013	38	47.8	175	29.9	70				1899-12-31 00:21:00	88	1899-12-31 00:40:20	88					0
1899-12-31 08:28:45	12_12_2013	38	47.7	174.5	29.9	70				1899-12-31 00:21:20	87	1899-12-31 00:40:40	87					0
1899-12-31 08:29:05	12_12_2013	38	47.3	173	30	70				1899-12-31 00:21:40	86	1899-12-31 00:41:00	90					0
1899-12-31 08:29:25	12_12_2013	38	47.8	175	30	70				1899-12-31 00:22:00	85	1899-12-31 00:41:20	91					0
1899-12-31 08:29:45	12_12_2013	38	48	176	30	70				1899-12-31 00:22:20	86	1899-12-31 00:41:40	91					0
1899-12-31 08:30:05	12_12_2013	38	48.2	177.2	30	70				1899-12-31 00:22:40	86	1899-12-31 00:42:00	89					0
1899-12-31 08:30:25	12_12_2013	38	49.1	180.2	30.1	70				1899-12-31 00:23:00	88	1899-12-31 00:42:20	87					0
1899-12-31 08:30:45	12_12_2013	38	49.9	183.7	30.1	70				1899-12-31 00:23:20	88	1899-12-31 00:42:40	84					0
1899-12-31 08:31:05	12_12_2013	38	50	184	30.2	70				1899-12-31 00:23:40	91	1899-12-31 00:43:00	83					0
1899-12-31 08:31:25	12_12_2013	38	49.3	181.8	30.2	70				1899-12-31 00:24:00	92	1899-12-31 00:43:20	81					0
1899-12-31 08:31:45	12_12_2013	38	48	176.8	30.2	70				1899-12-31 00:24:20	90	1899-12-31 00:43:40	79					0
1899-12-31 08:32:05	12_12_2013	38	46.4	172	30.3	70				1899-12-31 00:24:40	89	1899-12-31 00:44:00	79					0
1899-12-31 08:32:25	12_12_2013	38	44.9	166.5	30.4	70				1899-12-31 00:25:00	90	1899-12-31 00:44:20	80					0
1899-12-31 08:32:45	12_12_2013	38	43.4	161.5	30.4	70				1899-12-31 00:25:20	93	1899-12-31 00:44:40	79					0
1899-12-31 08:33:05	12_12_2013	38	42.1	156.3	30.4	70				1899-12-31 00:25:40	90	1899-12-31 00:45:00	80					0
1899-12-31 08:33:25	12_12_2013	38	40.9	151.7	30.3	70				1899-12-31 00:26:00	87	1899-12-31 00:45:20	78					0
1899-12-31 08:33:45	12_12_2013	38	39.9	147.7	30.3	70				1899-12-31 00:26:20	88	1899-12-31 00:45:40	78					0
1899-12-31 08:34:05	12_12_2013	38	39.3	145.5	30.3	70				1899-12-31 00:26:40	88	1899-12-31 00:46:00	78					0
1899-12-31 08:34:25	12_12_2013	38	38.6	143.5	30.4	70				1899-12-31 00:27:00	88	1899-12-31 00:46:20	77					0
1899-12-31 08:34:45	12_12_2013	38	38.4	143	30.4	70				1899-12-31 00:27:20	87	1899-12-31 00:46:40	76					0
1899-12-31 08:35:05	12_12_2013	38	38.1	142	30.4	70			37	1899-12-31 00:27:40	88	1899-12-31 00:47:00	77					0
1899-12-31 08:35:25	12_12_2013	38	38.1	141.2	30.3	70			37	1899-12-31 00:28:00	87	1899-12-31 00:47:20	76					0
1899-12-31 08:35:45	12_12_2013	38	38	141	30.3	70			37	1899-12-31 00:28:20	81	1899-12-31 00:47:40	74		58			0
1899-12-31 08:36:05	12_12_2013	38	38	141	30.3	70				1899-12-31 00:28:40	81	1899-12-31 00:48:00	77					0
1899-12-31 08:36:25	12_12_2013	38	38.1	141	30.3	70				1899-12-31 00:29:00	70	1899-12-31 00:48:20	77					0
1899-12-31 08:36:45	12_12_2013	38	38.1	141.2	30.4	70				1899-12-31 00:29:20	70	1899-12-31 00:48:40	78					0
1899-12-31 08:37:05	12_12_2013	38	37.5	139	30.3	70				1899-12-31 00:29:40	70	1899-12-31 00:49:00	77					0
1899-12-31 08:37:25	12_12_2013	38	37.5	139	30.3	70				1899-12-31 00:30:00	70	1899-12-31 00:49:20	77					0
1899-12-31 08:37:45	12_12_2013	38	37.3	139	30.4	70				1899-12-31 00:30:20	78	1899-12-31 00:49:40	77					0
1899-12-31 08:38:05	12_12_2013	38	37.2	139	30.5	70				1899-12-31 00:30:40	83	1899-12-31 00:50:00	77					0
1899-12-31 08:38:25	12_12_2013	38	36.9	138	30.5	70				1899-12-31 00:31:00	83	1899-12-31 00:50:20	75					0
1899-12-31 08:38:45	12_12_2013	38	36.7	137	30.6	70				1899-12-31 00:31:20	84	1899-12-31 00:50:40	73					0
1899-12-31 08:39:05	12_12_2013	38	36.5	136.5	30.6	70				1899-12-31 00:31:40	85	1899-12-31 00:51:00	74					0
1899-12-31 08:39:25	12_12_2013	38	36	134.5	30.5	70				1899-12-31 00:32:00	90	1899-12-31 00:51:20	75					0
1899-12-31 08:39:45	12_12_2013	38	35.4	132.2	30.5	70				1899-12-31 00:32:20	91	1899-12-31 00:51:40	74					0
1899-12-31 08:40:05	12_12_2013	38	34.8	130.2	30.6	70				1899-12-31 00:32:40	90	1899-12-31 00:52:00	74					0
1899-12-31 08:40:25	12_12_2013	38	34.8	130	30.6	70				1899-12-31 00:33:00	89	1899-12-31 00:52:20	72					0
1899-12-31 08:40:45	12_12_2013	38	34.7	130	30.5	70				1899-12-31 00:33:20	88	1899-12-31 00:52:40	71					0
1899-12-31 08:41:05	12_12_2013	38	34.7	129.8	30.5	70				1899-12-31 00:33:40	89	1899-12-31 00:53:00	73					0
1899-12-31 08:41:25	12_12_2013	38	34.3	128.3	30.5	70				1899-12-31 00:34:00	89	1899-12-31 00:53:20	72					0
1899-12-31 08:41:45	12_12_2013	38	33.8	126.5	30.6	70				1899-12-31 00:34:20	89	1899-12-31 00:53:40	75					0
1899-12-31 08:42:05	12_12_2013	38	33.7	126	30.6	70				1899-12-31 00:34:40	90	1899-12-31 00:54:00	82					0
1899-12-31 08:42:25	12_12_2013	38	33.7	126	30.5	70				1899-12-31 00:35:00	89	1899-12-31 00:54:20	85					0
1899-12-31 08:42:45	12_12_2013	38	34.1	127.3	30.5	70				1899-12-31 00:35:20	89	1899-12-31 00:54:40	86					0
1899-12-31 08:43:05	12_12_2013	38	36.3	134.7	30.4	70				1899-12-31 00:35:40	88	1899-12-31 00:55:00	86					0
1899-12-31 08:43:25	12_12_2013	38	39.3	145.7	30.3	70				1899-12-31 00:36:00	87	1899-12-31 00:55:20	87					0
1899-12-31 08:43:45	12_12_2013	38	42.4	156.7	30.2	70				1899-12-31 00:36:20	89	1899-12-31 00:55:40	87					0
1899-12-31 08:44:05	12_12_2013	38	44.4	164	30.2	70				1899-12-31 00:36:40	88	1899-12-31 00:56:00	87					0
1899-12-31 08:44:25	12_12_2013	38	45.6	168.8	30.3	70				1899-12-31 00:37:00	84	1899-12-31 00:56:20	87					0
1899-12-31 08:44:45	12_12_2013	38	46.6	172.5	30.3	70				1899-12-31 00:37:20	86	1899-12-31 00:56:40	86					0
1899-12-31 08:45:05	12_12_2013	38	47.3	174.7	30.2	70			37.2	1899-12-31 00:37:40	86	1899-12-31 00:57:00	83					0
1899-12-31 08:45:25	12_12_2013	38	47.7	176	30.2	70			37.2	1899-12-31 00:38:00	86	1899-12-31 00:57:20	80					0
1899-12-31 08:45:45	12_12_2013	38	47.1	173.8	30.2	70			37.2	1899-12-31 00:38:20	87	1899-12-31 00:57:40	79					0
1899-12-31 08:46:05	12_12_2013	38	46	169.2	30.1	70				1899-12-31 00:38:40	87	1899-12-31 00:58:00	78					0
1899-12-31 08:46:25	12_12_2013	38	44.6	164	30.1	70				1899-12-31 00:39:00	88	1899-12-31 00:58:20	77					0
1899-12-31 08:46:45	12_12_2013	38	43.2	158.8	30.1	70				1899-12-31 00:39:20	87	1899-12-31 00:58:40	76					0
1899-12-31 08:47:05	12_12_2013	38	41.7	153.5	30.1	70				1899-12-31 00:39:40	86	1899-12-31 00:59:00	76					0
1899-12-31 08:47:25	12_12_2013	38	40.5	149.2	30.2	70				1899-12-31 00:40:00	88	1899-12-31 00:59:20	75					0
1899-12-31 08:47:45	12_12_2013	38	39.4	145	30.1	70				1899-12-31 00:40:20	88	1899-12-31 00:59:40	75					0
1899-12-31 08:48:05	12_12_2013	38	38.6	142.2	30.1	70				1899-12-31 00:40:40	87	1899-12-31 01:00:00	77					0
1899-12-31 08:48:25	12_12_2013	38	38.1	140.3	30.1	70				1899-12-31 00:41:00	90	1899-12-31 01:00:20	79					0
1899-12-31 08:48:45	12_12_2013	38	37.8	140	30.2	70				1899-12-31 00:41:20	91	1899-12-31 01:00:40	82					0
1899-12-31 08:49:05	12_12_2013	38	37.8	140	30.3	70				1899-12-31 00:41:40	91	1899-12-31 01:01:00	85					0
1899-12-31 08:49:25	12_12_2013	38	38.5	142.3	30.2	70				1899-12-31 00:42:00	89	1899-12-31 01:01:20	86					0
1899-12-31 08:49:45	12_12_2013	38	40	147.7	30.2	70				1899-12-31 00:42:20	87	1899-12-31 01:01:40	85					0
1899-12-31 08:50:05	12_12_2013	38	42.3	156.2	30.2	70				1899-12-31 00:42:40	84	1899-12-31 01:02:00	86					0
1899-12-31 08:50:25	12_12_2013	38	44.6	164.7	30.2	70				1899-12-31 00:43:00	83	1899-12-31 01:02:20	84					0
1899-12-31 08:50:45	12_12_2013	38	46.5	171.5	30.2	70				1899-12-31 00:43:20	81	1899-12-31 01:02:40	84					0
1899-12-31 08:51:05	12_12_2013	38	47.9	176.8	30.2	70				1899-12-31 00:43:40	79	1899-12-31 01:03:00	84					0
1899-12-31 08:51:25	12_12_2013	38	48.7	179.7	30.2	70				1899-12-31 00:44:00	79	1899-12-31 01:03:20	77					0
1899-12-31 08:51:45	12_12_2013	38	48.8	179.7	30.1	70				1899-12-31 00:44:20	80	1899-12-31 01:03:40	71					0
1899-12-31 08:52:05	12_12_2013	38	48.7	179	30.1	70				1899-12-31 00:44:40	79	1899-12-31 01:04:00	89					0
1899-12-31 08:52:25	12_12_2013	38	48.9	179.8	30.1	70				1899-12-31 00:45:00	80	1899-12-31 01:04:20	89					0
1899-12-31 08:52:45	12_12_2013	38	49.5	182.3	30.1	70				1899-12-31 00:45:20	78	1899-12-31 01:04:40	90					0
1899-12-31 08:53:05	12_12_2013	38	50.5	186.8	30.2	70				1899-12-31 00:45:40	78	1899-12-31 01:05:00	90					0
1899-12-31 08:53:25	12_12_2013	38	51.6	190.7	30.2	70				1899-12-31 00:46:00	78	1899-12-31 01:05:20	90					0
1899-12-31 08:53:45	12_12_2013	38	52.8	194.3	30.2	70				1899-12-31 00:46:20	77	1899-12-31 01:05:40	90					0
1899-12-31 08:54:05	12_12_2013	38	53.5	197.2	30.2	70			37	1899-12-31 00:46:40	76	1899-12-31 01:06:00	87					0
1899-12-31 08:54:25	12_12_2013	38	54	199.3	30.2	70			37	1899-12-31 00:47:00	77	1899-12-31 01:06:20	86					0
1899-12-31 08:54:45	12_12_2013	38	54.1	199.3	30.2	70			37	1899-12-31 00:47:20	76	1899-12-31 01:06:40	85					0
1899-12-31 08:55:05	12_12_2013	38	53.5	197.2	30.2	70				1899-12-31 00:47:40	74	1899-12-31 01:07:00	84					0
1899-12-31 08:55:25	12_12_2013	38	52.3	192.5	30.2	70				1899-12-31 00:48:00	77	1899-12-31 01:07:20	85					0
1899-12-31 08:55:45	12_12_2013	38	51.2	188.5	30.2	70				1899-12-31 00:48:20	77	1899-12-31 01:07:40	85					0
1899-12-31 08:56:05	12_12_2013	38	50.2	185.2	30.2	70				1899-12-31 00:48:40	78	1899-12-31 01:08:00	83					0
1899-12-31 08:56:25	12_12_2013	38	49.8	184	30.3	70				1899-12-31 00:49:00	77	1899-12-31 01:08:20	81					0
1899-12-31 08:56:45	12_12_2013	38	49.7	184	30.3	70				1899-12-31 00:49:20	77	1899-12-31 01:08:40	70					0
1899-12-31 08:57:05	12_12_2013	38	48.9	182.3	30.4	70				1899-12-31 00:49:40	77	1899-12-31 01:09:00	84					0
1899-12-31 08:57:25	12_12_2013	38	48.2	180.3	30.6	70				1899-12-31 00:50:00	77	1899-12-31 01:09:20	92					0
1899-12-31 08:57:45	12_12_2013	38	47.3	176.8	30.6	70				1899-12-31 00:50:20	75	1899-12-31 01:09:40	91					0
1899-12-31 08:58:05	12_12_2013	38	47.2	177.2	30.7	70				1899-12-31 00:50:40	73	1899-12-31 01:10:00	87					0
1899-12-31 08:58:25	12_12_2013	38	48.5	182.2	30.7	70				1899-12-31 00:51:00	74	1899-12-31 01:10:20	88					0
1899-12-31 08:58:45	12_12_2013	38	49.9	186.8	30.7	70				1899-12-31 00:51:20	75	1899-12-31 01:10:40	84					0
1899-12-31 08:59:05	12_12_2013	38	49.7	186.8	30.7	70				1899-12-31 00:51:40	74	1899-12-31 01:11:00	81					0
1899-12-31 08:59:25	12_12_2013	38	48.7	183.3	30.8	70				1899-12-31 00:52:00	74	1899-12-31 01:11:20	88					0
1899-12-31 08:59:45	12_12_2013	38	47.5	179	30.8	70				1899-12-31 00:52:20	72	1899-12-31 01:11:40	94					0
1899-12-31 09:00:05	12_12_2013	38	46.4	174.3	30.7	70				1899-12-31 00:52:40	71	1899-12-31 01:12:00	93					0
1899-12-31 09:00:25	12_12_2013	38	46.8	175.7	30.6	70				1899-12-31 00:53:00	73	1899-12-31 01:12:20	88					0
1899-12-31 09:00:45	12_12_2013	38	49.3	184	30.5	70				1899-12-31 00:53:20	72	1899-12-31 01:12:40	80					0
1899-12-31 09:01:05	12_12_2013	38	51	189.5	30.4	70				1899-12-31 00:53:40	75	1899-12-31 01:13:00	80					0
1899-12-31 09:01:25	12_12_2013	38	51.7	191.3	30.3	70				1899-12-31 00:54:00	82	1899-12-31 01:13:20	82					0
1899-12-31 09:01:45	12_12_2013	38	51.9	191	30.2	70				1899-12-31 00:54:20	85	1899-12-31 01:13:40	87					0
1899-12-31 09:02:05	12_12_2013	38	52	192	30.2	70				1899-12-31 00:54:40	86	1899-12-31 01:14:00	89					0
1899-12-31 09:02:25	12_12_2013	38	52.6	194.8	30.2	70				1899-12-31 00:55:00	86	1899-12-31 01:14:20	89					0
1899-12-31 09:02:45	12_12_2013	38	53.9	200.5	30.4	70				1899-12-31 00:55:20	87	1899-12-31 01:14:40	88					0
1899-12-31 09:03:05	12_12_2013	38	55.3	206.3	30.5	70			37.4	1899-12-31 00:55:40	87	1899-12-31 01:15:00	87					0
1899-12-31 09:03:25	12_12_2013	38	56.1	209	30.5	70			37.4	1899-12-31 00:56:00	87	1899-12-31 01:15:20	88					0
1899-12-31 09:03:45	12_12_2013	38	55.8	208	30.5	70			37.4	1899-12-31 00:56:20	87	1899-12-31 01:15:40	88					0
1899-12-31 09:04:05	12_12_2013	38	54.9	203.5	30.3	70				1899-12-31 00:56:40	86	1899-12-31 01:16:00	88					0
1899-12-31 09:04:25	12_12_2013	38	54	199	30.2	70				1899-12-31 00:57:00	83	1899-12-31 01:16:20	88					0
1899-12-31 09:04:45	12_12_2013	38	53.2	195	30.1	70				1899-12-31 00:57:20	80	1899-12-31 01:16:40	87					0
1899-12-31 09:05:05	12_12_2013	38	51.8	190.7	30.1	70				1899-12-31 00:57:40	79	1899-12-31 01:17:00	86					0
1899-12-31 09:05:25	12_12_2013	38	50.8	186.5	30.1	70				1899-12-31 00:58:00	78	1899-12-31 01:17:20	84					0
1899-12-31 09:05:45	12_12_2013	38	49.4	181	30	70				1899-12-31 00:58:20	77	1899-12-31 01:17:40	83					0
1899-12-31 09:06:05	12_12_2013	38	47.9	175	29.9	0			37	1899-12-31 00:58:40	76	1899-12-31 01:18:00	84					0
1899-12-31 09:06:25	12_12_2013	38	46.4	169.5	29.9	0			37	1899-12-31 00:59:00	76	1899-12-31 01:18:20	82					0
1899-12-31 09:06:45	12_12_2013	38	45.2	164.8	29.8	0			37	1899-12-31 00:59:20	75	1899-12-31 01:18:40	81					0
1899-12-31 09:07:05	12_12_2013	38	43.9	160.2	29.9	0				1899-12-31 00:59:40	75	1899-12-31 01:19:00	76					0
1899-12-31 09:07:25	12_12_2013	38	42.8	156.5	29.9	0				1899-12-31 01:00:00	77	1899-12-31 01:19:20	74					0
1899-12-31 09:07:45	12_12_2013	38	41.4	153.2	30.2	0				1899-12-31 01:00:20	79	1899-12-31 01:19:40	74					0
1899-12-31 09:08:05	12_12_2013	38	40	149.5	30.6	0				1899-12-31 01:00:40	82	1899-12-31 01:20:00	73					0
1899-12-31 09:08:25	12_12_2013	38	39	148	30.9	0				1899-12-31 01:01:00	85	1899-12-31 01:20:20	78					0
1899-12-31 09:08:45	12_12_2013	38	38.5	146.8	31.1	0				1899-12-31 01:01:20	86	1899-12-31 01:20:40	80					0
1899-12-31 09:09:05	12_12_2013	38	38	146	31.3	0				1899-12-31 01:01:40	85	1899-12-31 01:21:00	80					0
1899-12-31 09:09:25	12_12_2013	38	37.1	143.8	31.6	0				1899-12-31 01:02:00	86	1899-12-31 01:21:20	80					0
1899-12-31 09:09:45	12_12_2013	38	36.2	141.3	31.7	0				1899-12-31 01:02:20	84	1899-12-31 01:21:40	84					0
1899-12-31 09:10:05	12_12_2013	38	35.5	138.8	31.8	0				1899-12-31 01:02:40	84	1899-12-31 01:22:00	84					0
1899-12-31 09:10:25	12_12_2013	38	35.5	137.5	31.5	0				1899-12-31 01:03:00	84	1899-12-31 01:22:20	84					0
1899-12-31 09:10:45	12_12_2013	38	35.3	136	31.4	0				1899-12-31 01:03:20	77	1899-12-31 01:22:40	82					0
1899-12-31 09:11:05	12_12_2013	38	35.3	137	31.5	0				1899-12-31 01:03:40	71	1899-12-31 01:23:00	82					0
1899-12-31 09:11:25	12_12_2013	38	34.8	135.8	31.7	0				1899-12-31 01:04:00	89	1899-12-31 01:23:20	85					0
1899-12-31 09:11:45	12_12_2013	38	34.9	136	31.6	0				1899-12-31 01:04:20	89	1899-12-31 01:23:40	84					0
1899-12-31 09:12:05	12_12_2013	38	35	136	31.6	0				1899-12-31 01:04:40	90	1899-12-31 01:24:00	82					0
1899-12-31 09:12:25	12_12_2013	38	35.2	137	31.6	0				1899-12-31 01:05:00	90	1899-12-31 01:24:20	81					0
1899-12-31 09:12:45	12_12_2013	38	35.3	137.5	31.7	0				1899-12-31 01:05:20	90	1899-12-31 01:24:40	84					0
1899-12-31 09:13:05	12_12_2013	38	35.2	138	31.8	0				1899-12-31 01:05:40	90	1899-12-31 01:25:00	86					0
1899-12-31 09:13:25	12_12_2013	38	35.7	139.8	31.8	0				1899-12-31 01:06:00	87	1899-12-31 01:25:20	89					0
1899-12-31 09:13:45	12_12_2013	38	37.6	148.2	31.9	0				1899-12-31 01:06:20	86	1899-12-31 01:25:40	91					0
1899-12-31 09:14:05	12_12_2013	38	39.7	157.2	32.1	0				1899-12-31 01:06:40	85	1899-12-31 01:26:00	90					0
1899-12-31 09:14:25	12_12_2013	38	41.8	165.2	32.1	0				1899-12-31 01:07:00	84	1899-12-31 01:26:20	91					0
1899-12-31 09:14:45	12_12_2013	38	43	170.5	32.2	0				1899-12-31 01:07:20	85	1899-12-31 01:26:40	91					0
1899-12-31 09:15:05	12_12_2013	38	43.9	174.5	32.3	0				1899-12-31 01:07:40	85	1899-12-31 01:27:00	89					0
1899-12-31 09:15:25	12_12_2013	38	44.8	177	32.1	0				1899-12-31 01:08:00	83	1899-12-31 01:27:20	87					0
1899-12-31 09:15:45	12_12_2013	38	45.2	176.7	31.8	0				1899-12-31 01:08:20	81	1899-12-31 01:27:40	88					0
1899-12-31 09:16:05	12_12_2013	38	43.9	172.8	32	0				1899-12-31 01:08:40	70	1899-12-31 01:28:00	87					0
1899-12-31 09:16:25	12_12_2013	38	42.5	167.3	32	0				1899-12-31 01:09:00	84	1899-12-31 01:28:20	86					0
1899-12-31 09:16:45	12_12_2013	38	41.3	162.5	31.9	0				1899-12-31 01:09:20	92	1899-12-31 01:28:40	86					0
1899-12-31 09:17:05	12_12_2013	38	40.3	159	32	0				1899-12-31 01:09:40	91	1899-12-31 01:29:00	85					0
1899-12-31 09:17:25	12_12_2013	38	39.9	157	31.9	0				1899-12-31 01:10:00	87	1899-12-31 01:29:20	87					0
1899-12-31 09:17:45	12_12_2013	38	39.5	155	31.9	0				1899-12-31 01:10:20	88	1899-12-31 01:29:40	88					0
1899-12-31 09:18:05	12_12_2013	38	39.1	154	31.9	0				1899-12-31 01:10:40	84	1899-12-31 01:30:00	88					0
1899-12-31 09:18:25	12_12_2013	38	39.1	154	32	0				1899-12-31 01:11:00	81	1899-12-31 01:30:20	88					0
1899-12-31 09:18:45	12_12_2013	38	38.8	153	32.1	0				1899-12-31 01:11:20	88	1899-12-31 01:30:40	88					0
1899-12-31 09:19:05	12_12_2013	38	38.5	153	32.3	0				1899-12-31 01:11:40	94	1899-12-31 01:31:00	90					0
1899-12-31 09:19:25	12_12_2013	38	38.7	153.5	32.2	0				1899-12-31 01:12:00	93	1899-12-31 01:31:20	89					0
1899-12-31 09:19:45	12_12_2013	38	39.2	156.7	32.4	0				1899-12-31 01:12:20	88	1899-12-31 01:31:40	88					0
1899-12-31 09:20:05	12_12_2013	38	39.7	158.7	32.4	0				1899-12-31 01:12:40	80	1899-12-31 01:32:00	88					0
1899-12-31 09:20:25	12_12_2013	38	39.5	158.3	32.5	0				1899-12-31 01:13:00	80	1899-12-31 01:32:20	88					0
1899-12-31 09:20:45	12_12_2013	38	38.9	158.3	32.9	0				1899-12-31 01:13:20	82	1899-12-31 01:32:40	86					0
1899-12-31 09:21:05	12_12_2013	38	38.7	158.7	33	0				1899-12-31 01:13:40	87	1899-12-31 01:33:00	87					0
1899-12-31 09:21:25	12_12_2013	38	38.4	157	33	0				1899-12-31 01:14:00	89	1899-12-31 01:33:20	81					0
1899-12-31 09:21:45	12_12_2013	38	38.4	156	32.9	0				1899-12-31 01:14:20	89	1899-12-31 01:33:40	80					0
1899-12-31 09:22:05	12_12_2013	38	38.7	158	33	0				1899-12-31 01:14:40	88	1899-12-31 01:34:00	80					0
1899-12-31 09:22:25	12_12_2013	38	40.1	165.8	33.4	0				1899-12-31 01:15:00	87	1899-12-31 01:34:20	77					0
1899-12-31 09:22:45	12_12_2013	38	40.1	163.8	33	0				1899-12-31 01:15:20	88	1899-12-31 01:34:40	73					0
1899-12-31 09:23:05	12_12_2013	38	41	166.2	32.8	0				1899-12-31 01:15:40	88	1899-12-31 01:35:00	76					0
1899-12-31 09:23:25	12_12_2013	38	42.7	171.5	32.5	0				1899-12-31 01:16:00	88	1899-12-31 01:35:20	82					0
1899-12-31 09:23:45	12_12_2013	38	44.3	177	32.4	0				1899-12-31 01:16:20	88	1899-12-31 01:35:40	85					0
1899-12-31 09:24:05	12_12_2013	38	45.1	180	32.3	0				1899-12-31 01:16:40	87	1899-12-31 01:36:00	81					0
1899-12-31 09:24:25	12_12_2013	38	45	180	32.4	0				1899-12-31 01:17:00	86	1899-12-31 01:36:20	80					0
1899-12-31 09:24:45	12_12_2013	38	45.4	181.3	32.3	0				1899-12-31 01:17:20	84	1899-12-31 01:36:40	78					0
1899-12-31 09:25:05	12_12_2013	38	47.5	189	32.2	0				1899-12-31 01:17:40	83	1899-12-31 01:37:00	70					0
1899-12-31 09:25:25	12_12_2013	38	48.1	189.3	32	0				1899-12-31 01:18:00	84	1899-12-31 01:37:20	81					0
1899-12-31 09:25:45	12_12_2013	38	49.4	191.2	31.5	0				1899-12-31 01:18:20	82	1899-12-31 01:37:40	82					0
1899-12-31 09:26:05	12_12_2013	38	49.3	191	31.5	0			37.3	1899-12-31 01:18:40	81	1899-12-31 01:38:00	87					0
1899-12-31 09:26:25	12_12_2013	38	49.5	190	31.2	0			37.3	1899-12-31 01:19:00	76	1899-12-31 01:38:20	89					0
1899-12-31 09:26:45	12_12_2013	38	49.4	188	31.1	0			37.3	1899-12-31 01:19:20	74	1899-12-31 01:38:40	90					0
1899-12-31 09:27:05	12_12_2013	38	48.4	184.5	31.1	0				1899-12-31 01:19:40	74	1899-12-31 01:39:00	89					0
1899-12-31 09:27:25	12_12_2013	38	47.5	180.8	31.1	0				1899-12-31 01:20:00	73	1899-12-31 01:39:20	86					0
1899-12-31 09:27:45	12_12_2013	38	46.5	177.3	31.1	0				1899-12-31 01:20:20	78	1899-12-31 01:39:40	84					0
1899-12-31 09:28:05	12_12_2013	38	45.5	174.3	31.2	0				1899-12-31 01:20:40	80	1899-12-31 01:40:00	84					0
1899-12-31 09:28:25	12_12_2013	38	45.1	171	31	0				1899-12-31 01:21:00	80	1899-12-31 01:40:20	83					0
1899-12-31 09:28:45	12_12_2013	38	44.6	168.7	30.9	0				1899-12-31 01:21:20	80	1899-12-31 01:40:40	87					0
1899-12-31 09:29:05	12_12_2013	38	44.1	167	30.9	0				1899-12-31 01:21:40	84	1899-12-31 01:41:00	86					0
1899-12-31 09:29:25	12_12_2013	38	44	166.7	30.9	0				1899-12-31 01:22:00	84	1899-12-31 01:41:20	87					0
1899-12-31 09:29:45	12_12_2013	38	43.7	166	31	0				1899-12-31 01:22:20	84	1899-12-31 01:41:40	80					0
1899-12-31 09:30:05	12_12_2013	38	43.4	166	31.2	0				1899-12-31 01:22:40	82	1899-12-31 01:42:00	82					0
1899-12-31 09:30:25	12_12_2013	38	43.6	166.5	31.1	0				1899-12-31 01:23:00	82	1899-12-31 01:42:20	85					0
1899-12-31 09:30:45	12_12_2013	38	43.6	166.2	31.1	0				1899-12-31 01:23:20	85	1899-12-31 01:42:40	85					0
1899-12-31 09:31:05	12_12_2013	38	43.4	165	31.1	0				1899-12-31 01:23:40	84	1899-12-31 01:43:00	84					0
1899-12-31 09:31:25	12_12_2013	38	43.2	164	31	0				1899-12-31 01:24:00	82	1899-12-31 01:43:20	79					0
1899-12-31 09:31:45	12_12_2013	38	41.1	156.8	31.1	0				1899-12-31 01:24:20	81	1899-12-31 01:43:40	78					0
1899-12-31 09:32:05	12_12_2013	38	33.8	130	31.4	0				1899-12-31 01:24:40	84	1899-12-31 01:44:00	76					0
1899-12-31 09:32:25	12_12_2013	38	33.6	129.7	31.4	0				1899-12-31 01:25:00	86	1899-12-31 01:44:20	80					0
1899-12-31 09:32:45	12_12_2013	38	33.4	129	31.4	0				1899-12-31 01:25:20	89	1899-12-31 01:44:40	78					0
1899-12-31 09:33:05	12_12_2013	38	33.3	129	31.5	0				1899-12-31 01:25:40	91	1899-12-31 01:45:00	76					0
1899-12-31 09:33:25	12_12_2013	38	33.1	128	31.5	0				1899-12-31 01:26:00	90	1899-12-31 01:45:20	72					0
1899-12-31 09:33:45	12_12_2013	38	33.1	127	31.2	0				1899-12-31 01:26:20	91	1899-12-31 01:45:40	72					0
1899-12-31 09:34:05	12_12_2013	38	33.2	127	31.2	0				1899-12-31 01:26:40	91	1899-12-31 01:46:00	80					0
1899-12-31 09:34:25	12_12_2013	38	33.1	126.2	31.1	0				1899-12-31 01:27:00	89	1899-12-31 01:46:20	77					0
1899-12-31 09:34:45	12_12_2013	38	33	125.5	31.1	0				1899-12-31 01:27:20	87	1899-12-31 01:46:40	76					0
1899-12-31 09:35:05	12_12_2013	38	33.1	126	31	0				1899-12-31 01:27:40	88	1899-12-31 01:47:00	75					0
1899-12-31 09:35:25	12_12_2013	38	32.6	124.2	30.9	0				1899-12-31 01:28:00	87	1899-12-31 01:47:20	74					0
1899-12-31 09:35:45	12_12_2013	38	31.5	120	31.1	0				1899-12-31 01:28:20	86	1899-12-31 01:47:40	75					0
1899-12-31 09:36:05	12_12_2013	38	30.8	118	31.2	0			37.2	1899-12-31 01:28:40	86	1899-12-31 01:48:00	75					0
1899-12-31 09:36:25	12_12_2013	38	30.6	116.2	31	0			37.2	1899-12-31 01:29:00	85	1899-12-31 01:48:20	74					0
1899-12-31 09:36:45	12_12_2013	38	30.5	116	31	0			37.2	1899-12-31 01:29:20	87	1899-12-31 01:48:40	77					0
1899-12-31 09:37:05	12_12_2013	38	29.7	114.2	31.3	0				1899-12-31 01:29:40	88	1899-12-31 01:49:00	79					0
1899-12-31 09:37:25	12_12_2013	38	29.3	112.2	31.2	0				1899-12-31 01:30:00	88	1899-12-31 01:49:20	79					0
1899-12-31 09:37:45	12_12_2013	38	29.3	113	31.3	0				1899-12-31 01:30:20	88	1899-12-31 01:49:40	81					0
1899-12-31 09:38:05	12_12_2013	38	30.5	117.3	31.3	0				1899-12-31 01:30:40	88	1899-12-31 01:50:00	82					0
1899-12-31 09:38:25	12_12_2013	38	31.7	122	31.4	0				1899-12-31 01:31:00	90	1899-12-31 01:50:20	83					0
1899-12-31 09:38:45	12_12_2013	38	32.7	126.8	31.5	0				1899-12-31 01:31:20	89	1899-12-31 01:50:40	85					0
1899-12-31 09:39:05	12_12_2013	38	34.3	132.2	31.3	0				1899-12-31 01:31:40	88	1899-12-31 01:51:00	85					0
1899-12-31 09:39:25	12_12_2013	38	36	138	31.3	0				1899-12-31 01:32:00	88	1899-12-31 01:51:20	88					0
1899-12-31 09:39:45	12_12_2013	38	38.1	145.7	31.1	0				1899-12-31 01:32:20	88	1899-12-31 01:51:40	90					0
1899-12-31 09:40:05	12_12_2013	38	40.2	153.7	31.2	0				1899-12-31 01:32:40	86	1899-12-31 01:52:00	90					0
1899-12-31 09:40:25	12_12_2013	38	41.9	159.7	31.1	0				1899-12-31 01:33:00	87	1899-12-31 01:52:20	90					0
1899-12-31 09:40:45	12_12_2013	38	43.4	165	31	0				1899-12-31 01:33:20	81	1899-12-31 01:52:40	89					0
1899-12-31 09:41:05	12_12_2013	38	44.3	168.3	31	0				1899-12-31 01:33:40	80	1899-12-31 01:53:00	89					0
1899-12-31 09:41:25	12_12_2013	38	45.5	171	30.7	0				1899-12-31 01:34:00	80	1899-12-31 01:53:20	88					0
1899-12-31 09:41:45	12_12_2013	38	45.8	172.2	30.7	0				1899-12-31 01:34:20	77	1899-12-31 01:53:40	89					0
1899-12-31 09:42:05	12_12_2013	38	45.8	173.2	30.9	0				1899-12-31 01:34:40	73	1899-12-31 01:54:00	89					0
1899-12-31 09:42:25	12_12_2013	38	45.9	174.5	31	0				1899-12-31 01:35:00	76	1899-12-31 01:54:20	89					0
1899-12-31 09:42:45	12_12_2013	38	46	174	30.9	0				1899-12-31 01:35:20	82	1899-12-31 01:54:40	87					0
1899-12-31 09:43:05	12_12_2013	38	45.5	172.5	31	0				1899-12-31 01:35:40	85	1899-12-31 01:55:00	87					0
1899-12-31 09:43:25	12_12_2013	38	44.9	170.8	31	0				1899-12-31 01:36:00	81	1899-12-31 01:55:20	87					0
1899-12-31 09:43:45	12_12_2013	38	44.7	168.8	30.8	0				1899-12-31 01:36:20	80	1899-12-31 01:55:40	85					0
1899-12-31 09:44:05	12_12_2013	63	44.5	167.2	30.7	0				1899-12-31 01:36:40	78	1899-12-31 01:56:00	85					0
1899-12-31 09:44:25	12_12_2013	38	43.9	165.3	30.8	0				1899-12-31 01:37:00	70	1899-12-31 01:56:20	85					0
1899-12-31 09:44:45	12_12_2013	38	43.6	165.2	30.9	0				1899-12-31 01:37:20	81	1899-12-31 01:56:40	86					0
1899-12-31 09:45:05	12_12_2013	38	43.6	166	31	0				1899-12-31 01:37:40	82	1899-12-31 01:57:00	88					0
1899-12-31 09:45:25	12_12_2013	38	43.7	166	31	0				1899-12-31 01:38:00	87	1899-12-31 01:57:20	88					0
1899-12-31 09:45:45	12_12_2013	38	44.3	167.7	30.9	0				1899-12-31 01:38:20	89	1899-12-31 01:57:40	87					0
1899-12-31 09:46:05	12_12_2013	38	45.6	172.2	30.9	0			36.6	1899-12-31 01:38:40	90	1899-12-31 01:58:00	91					0
1899-12-31 09:46:25	12_12_2013	38	46.9	177.2	30.8	0			36.6	1899-12-31 01:39:00	89	1899-12-31 01:58:20	86					0
1899-12-31 09:46:45	12_12_2013	38	48	180.8	30.8	0			36.6	1899-12-31 01:39:20	86	1899-12-31 01:58:40	85					0
1899-12-31 09:47:05	12_12_2013	38	48.3	183.3	31	0				1899-12-31 01:39:40	84	1899-12-31 01:59:00	85					0
1899-12-31 09:47:25	12_12_2013	38	48.6	183.8	30.9	0				1899-12-31 01:40:00	84	1899-12-31 01:59:20	83					0
1899-12-31 09:47:45	12_12_2013	38	47.6	180.5	31	0				1899-12-31 01:40:20	83	1899-12-31 01:59:40	81					0
1899-12-31 09:48:05	12_12_2013	38	46.6	177	31	0				1899-12-31 01:40:40	87	1899-12-31 02:00:00	78					0
1899-12-31 09:48:25	12_12_2013	38	45.3	172.5	31.1	0				1899-12-31 01:41:00	86	1899-12-31 02:00:20	77					0
1899-12-31 09:48:45	12_12_2013	38	44	167.8	31.1	0				1899-12-31 01:41:20	87	1899-12-31 02:00:40	77					0
1899-12-31 09:49:05	12_12_2013	38	42	161.5	31.3	0				1899-12-31 01:41:40	80	1899-12-31 02:01:00	75					0
1899-12-31 09:49:25	12_12_2013	38	39.6	152.7	31.4	0				1899-12-31 01:42:00	82	1899-12-31 02:01:20	76					0
1899-12-31 09:49:45	12_12_2013	38	37.4	144.5	31.4	0				1899-12-31 01:42:20	85	1899-12-31 02:01:40	75					0
1899-12-31 09:50:05	12_12_2013	38	35.4	136.3	31.4	0				1899-12-31 01:42:40	85	1899-12-31 02:02:00	75					0
1899-12-31 09:50:25	12_12_2013	38	33.8	130.2	31.3	0				1899-12-31 01:43:00	84	1899-12-31 02:02:20	76					0
1899-12-31 09:50:45	12_12_2013	38	31.9	122.8	31.4	0				1899-12-31 01:43:20	79	1899-12-31 02:02:40	75					0
1899-12-31 09:51:05	12_12_2013	38	30.6	118	31.4	0				1899-12-31 01:43:40	78	1899-12-31 02:03:00	73					0
1899-12-31 09:51:25	12_12_2013	38	29.8	114.8	31.4	0				1899-12-31 01:44:00	76	1899-12-31 02:03:20	75					0
1899-12-31 09:51:45	12_12_2013	38	28.9	111.7	31.4	0				1899-12-31 01:44:20	80	1899-12-31 02:03:40	75					0
1899-12-31 09:52:05	12_12_2013	38	28.1	108.8	31.5	0				1899-12-31 01:44:40	78	1899-12-31 02:04:00	76					0
1899-12-31 09:52:25	12_12_2013	38	28	108	31.3	0				1899-12-31 01:45:00	76	1899-12-31 02:04:20	75					0
1899-12-31 09:52:45	12_12_2013	38	27.8	106.8	31.3	0				1899-12-31 01:45:20	72	1899-12-31 02:04:40	71					0
1899-12-31 09:53:05	12_12_2013	38	27.2	104.5	31.2	0				1899-12-31 01:45:40	72	1899-12-31 02:05:00	71					0
1899-12-31 09:53:25	12_12_2013	38	26.8	103	31.3	0				1899-12-31 01:46:00	80	1899-12-31 02:05:20	70					0
1899-12-31 09:53:45	12_12_2013	38	26.8	103	31.2	0				1899-12-31 01:46:20	77	1899-12-31 02:05:40	70					0
1899-12-31 09:54:05	12_12_2013	38	27.3	104.8	31.3	0				1899-12-31 01:46:40	76	1899-12-31 02:06:00	70					0
1899-12-31 09:54:25	12_12_2013	38	27.4	106	31.4	0				1899-12-31 01:47:00	75	1899-12-31 02:06:20	70					0
1899-12-31 09:54:45	12_12_2013	38	27.5	105.7	31.3	0				1899-12-31 01:47:20	74	1899-12-31 02:06:40	70					0
1899-12-31 09:55:05	12_12_2013	38	27.2	104.2	31.2	0				1899-12-31 01:47:40	75	1899-12-31 02:07:00	70					0
1899-12-31 09:55:25	12_12_2013	38	26	101	31.6	0				1899-12-31 01:48:00	75	1899-12-31 02:07:20	70					0
1899-12-31 09:55:45	12_12_2013	38	25.9	101	31.5	0				1899-12-31 01:48:20	74	1899-12-31 02:07:40	71					0
1899-12-31 09:56:05	12_12_2013	38	25.9	100.7	31.5	0				1899-12-31 01:48:40	77	1899-12-31 02:08:00	70					0
1899-12-31 09:56:25	12_12_2013	38	25.9	100	31.4	0				1899-12-31 01:49:00	79	1899-12-31 02:08:20	71					0
1899-12-31 09:56:45	12_12_2013	38	25.9	100	31.5	0				1899-12-31 01:49:20	79	1899-12-31 02:08:40	75					0
1899-12-31 09:57:05	12_12_2013	38	25.6	99	31.5	0				1899-12-31 01:49:40	81	1899-12-31 02:09:00	74					0
1899-12-31 09:57:25	12_12_2013	38	25.6	99.7	31.7	0				1899-12-31 01:50:00	82	1899-12-31 02:09:20	72					0
1899-12-31 09:57:45	12_12_2013	38	26.6	104.2	31.8	0				1899-12-31 01:50:20	83	1899-12-31 02:09:40	74					0
1899-12-31 09:58:05	12_12_2013	38	27.3	107.5	31.9	0				1899-12-31 01:50:40	85	1899-12-31 02:10:00	72					0
1899-12-31 09:58:25	12_12_2013	38	27.8	109.7	32	0				1899-12-31 01:51:00	85	1899-12-31 02:10:20	76					0
1899-12-31 09:58:45	12_12_2013	38	28.1	111	32.1	0				1899-12-31 01:51:20	88	1899-12-31 02:10:40	75					0
1899-12-31 09:59:05	12_12_2013	38	28.7	112.7	31.9	0			37.1	1899-12-31 01:51:40	90	1899-12-31 02:11:00	76					0
1899-12-31 09:59:25	12_12_2013	38	28.8	114	32.1	0			37.1	1899-12-31 01:52:00	90	1899-12-31 02:11:20	74					0
1899-12-31 09:59:45	12_12_2013	38	29.4	114.8	31.7	0			37.1	1899-12-31 01:52:20	90	1899-12-31 02:11:40	74					0
1899-12-31 10:00:05	12_12_2013	38	30	116.8	31.7	0				1899-12-31 01:52:40	89	1899-12-31 02:12:00	71					0
1899-12-31 10:00:25	12_12_2013	38	30.1	116.5	31.5	0				1899-12-31 01:53:00	89	1899-12-31 02:12:20	72					0
1899-12-31 10:00:45	12_12_2013	38	29.5	114.5	31.6	0				1899-12-31 01:53:20	88	1899-12-31 02:12:40	71					0
1899-12-31 10:01:05	12_12_2013	38	29.1	113	31.6	0				1899-12-31 01:53:40	89	1899-12-31 02:13:00	70					0
1899-12-31 10:01:25	12_12_2013	38	28.7	111.5	31.7	0				1899-12-31 01:54:00	89	1899-12-31 02:13:20	70					0
1899-12-31 10:01:45	12_12_2013	38	28.5	110.2	31.5	0				1899-12-31 01:54:20	89	1899-12-31 02:13:40	70					0
1899-12-31 10:02:05	12_12_2013	38	27.7	107	31.4	0				1899-12-31 01:54:40	87	1899-12-31 02:14:00	70					0
1899-12-31 10:02:25	12_12_2013	38	26.4	102.2	31.5	0				1899-12-31 01:55:00	87	1899-12-31 02:14:20	70					0
1899-12-31 10:02:45	12_12_2013	38	25.2	97.2	31.4	0				1899-12-31 01:55:20	87	1899-12-31 02:14:40	71					0
1899-12-31 10:03:05	12_12_2013	38	24.6	94.3	31.3	70			37.2	1899-12-31 01:55:40	85	1899-12-31 02:15:00	72					0
1899-12-31 10:03:25	12_12_2013	38	24.8	95	31.1	70			37.2	1899-12-31 01:56:00	85	1899-12-31 02:15:20	71					0
1899-12-31 10:03:45	12_12_2013	38	26.4	99.5	30.8	70			37.2	1899-12-31 01:56:20	85	1899-12-31 02:15:40	71					0
1899-12-31 10:04:05	12_12_2013	38	28.5	107.5	30.7	70				1899-12-31 01:56:40	86	1899-12-31 02:16:00	70					0
1899-12-31 10:04:25	12_12_2013	38	30.3	114.7	30.9	70				1899-12-31 01:57:00	88	1899-12-31 02:16:20	70					0
1899-12-31 10:04:45	12_12_2013	38	31.8	121.2	31.1	70				1899-12-31 01:57:20	88	1899-12-31 02:16:40	70					0
1899-12-31 10:05:05	12_12_2013	38	32.4	123.8	31.1	70				1899-12-31 01:57:40	87	1899-12-31 02:17:00	73					0
1899-12-31 10:05:25	12_12_2013	38	33	125.5	31.1	70				1899-12-31 01:58:00	91	1899-12-31 02:17:20	74					0
1899-12-31 10:05:45	12_12_2013	38	34.1	129.7	31	70				1899-12-31 01:58:20	86	1899-12-31 02:17:40	77					0
1899-12-31 10:06:05	12_12_2013	38	35.7	136.3	31.1	70				1899-12-31 01:58:40	85	1899-12-31 02:18:00	78					0
1899-12-31 10:06:25	12_12_2013	38	37.5	143	31.1	70				1899-12-31 01:59:00	85	1899-12-31 02:18:20	78					0
1899-12-31 10:06:45	12_12_2013	38	39.7	151.2	31	70				1899-12-31 01:59:20	83	1899-12-31 02:18:40	79					0
1899-12-31 10:07:05	12_12_2013	38	41.9	158.8	30.9	70				1899-12-31 01:59:40	81	1899-12-31 02:19:00	79					0
1899-12-31 10:07:25	12_12_2013	38	43.6	165	30.9	70				1899-12-31 02:00:00	78	1899-12-31 02:19:20	79					0
1899-12-31 10:07:45	12_12_2013	38	45.2	171	30.9	70				1899-12-31 02:00:20	77	1899-12-31 02:19:40	80					0
1899-12-31 10:08:05	12_12_2013	38	46.5	176	30.9	70				1899-12-31 02:00:40	77	1899-12-31 02:20:00	83					0
1899-12-31 10:08:25	12_12_2013	38	47.5	179.7	30.9	70				1899-12-31 02:01:00	75	1899-12-31 02:20:20	84					0
1899-12-31 10:08:45	12_12_2013	38	48.5	183.5	30.9	70				1899-12-31 02:01:20	76	1899-12-31 02:20:40	85					0
1899-12-31 10:09:05	12_12_2013	38	49.3	186.7	30.9	70				1899-12-31 02:01:40	75	1899-12-31 02:21:00	87					0
1899-12-31 10:09:25	12_12_2013	38	50.4	191	30.9	70				1899-12-31 02:02:00	75	1899-12-31 02:21:20	86					0
1899-12-31 10:09:45	12_12_2013	38	52.3	198.3	31	70				1899-12-31 02:02:20	76	1899-12-31 02:21:40	85					0
1899-12-31 10:10:05	12_12_2013	38	54.8	207.7	30.9	70				1899-12-31 02:02:40	75	1899-12-31 02:22:00	86					0
1899-12-31 10:10:25	12_12_2013	38	56.7	215.3	30.9	70				1899-12-31 02:03:00	73	1899-12-31 02:22:20	86					0
1899-12-31 10:10:45	12_12_2013	38	57.7	218.8	31	70				1899-12-31 02:03:20	75	1899-12-31 02:22:40	87					0
1899-12-31 10:11:05	12_12_2013	38	57.4	217.5	31	70				1899-12-31 02:03:40	75	1899-12-31 02:23:00	87					0
1899-12-31 10:11:25	12_12_2013	38	57.3	217	30.9	70				1899-12-31 02:04:00	76	1899-12-31 02:23:20	87					0
1899-12-31 10:11:45	12_12_2013	38	58	219.5	30.9	70				1899-12-31 02:04:20	75	1899-12-31 02:23:40	87					0
1899-12-31 10:12:05	12_12_2013	38	58.9	223.3	30.9	70				1899-12-31 02:04:40	71	1899-12-31 02:24:00	86					0
1899-12-31 10:12:25	12_12_2013	38	59.7	225.8	30.9	70				1899-12-31 02:05:00	71	1899-12-31 02:24:20	87					0
1899-12-31 10:12:45	12_12_2013	38	59.9	226.2	30.8	70				1899-12-31 02:05:20	70	1899-12-31 02:24:40	86					0
1899-12-31 10:13:05	12_12_2013	38	59.7	225.5	30.9	70			37.3	1899-12-31 02:05:40	70	1899-12-31 02:25:00	84					0
1899-12-31 10:13:25	12_12_2013	38	59.5	225.2	30.9	70			37.3	1899-12-31 02:06:00	70	1899-12-31 02:25:20	84					0
1899-12-31 10:13:45	12_12_2013	38	59	222.8	30.8	70			37.3	1899-12-31 02:06:20	70	1899-12-31 02:25:40	86					0
1899-12-31 10:14:05	12_12_2013	38	58.2	218.2	30.6	70				1899-12-31 02:06:40	70	1899-12-31 02:26:00	87					0
1899-12-31 10:14:25	12_12_2013	38	57.2	212.8	30.5	70				1899-12-31 02:07:00	70	1899-12-31 02:26:20	88					0
1899-12-31 10:14:45	12_12_2013	38	56.9	211.2	30.4	70				1899-12-31 02:07:20	70	1899-12-31 02:26:40	89					0
1899-12-31 10:15:05	12_12_2013	38	57.3	211.8	30.3	70				1899-12-31 02:07:40	71	1899-12-31 02:27:00	89					0
1899-12-31 10:15:25	12_12_2013	38	57.9	213.3	30.1	70				1899-12-31 02:08:00	70	1899-12-31 02:27:20	87					0
1899-12-31 10:15:45	12_12_2013	38	58.6	215.3	30.1	70				1899-12-31 02:08:20	71	1899-12-31 02:27:40	86					0
1899-12-31 10:16:05	12_12_2013	38	58.8	216.7	30.1	70				1899-12-31 02:08:40	75	1899-12-31 02:28:00	86					0
1899-12-31 10:16:25	12_12_2013	38	58.1	213.5	30.1	70				1899-12-31 02:09:00	74	1899-12-31 02:28:20	84					0
1899-12-31 10:16:45	12_12_2013	38	57	209.2	30.1	70				1899-12-31 02:09:20	72	1899-12-31 02:28:40	83					0
1899-12-31 10:17:05	12_12_2013	38	56.1	205.3	30	70				1899-12-31 02:09:40	74	1899-12-31 02:29:00	81					0
1899-12-31 10:17:25	12_12_2013	38	55.1	202.3	30.1	70				1899-12-31 02:10:00	72	1899-12-31 02:29:20	83					0
1899-12-31 10:17:45	12_12_2013	38	54.2	199.2	30.1	70				1899-12-31 02:10:20	76	1899-12-31 02:29:40	84					0
1899-12-31 10:18:05	12_12_2013	38	53	194.5	30.1	70				1899-12-31 02:10:40	75	1899-12-31 02:30:00	85					0
1899-12-31 10:18:25	12_12_2013	38	52.5	192.8	30	70				1899-12-31 02:11:00	76	1899-12-31 02:30:20	86					0
1899-12-31 10:18:45	12_12_2013	38	53.1	194.5	30	70				1899-12-31 02:11:20	74	1899-12-31 02:30:40	87					0
1899-12-31 10:19:05	12_12_2013	38	53.7	197	30	70				1899-12-31 02:11:40	74	1899-12-31 02:31:00	87					0
1899-12-31 10:19:25	12_12_2013	38	54.7	200.3	30	70				1899-12-31 02:12:00	71	1899-12-31 02:31:20	86					0
1899-12-31 10:19:45	12_12_2013	38	55.8	204.3	30	70				1899-12-31 02:12:20	72	1899-12-31 02:31:40	86					0
1899-12-31 10:20:05	12_12_2013	38	56	205	30	70				1899-12-31 02:12:40	71	1899-12-31 02:32:00	86					0
1899-12-31 10:20:25	12_12_2013	38	55.5	202.8	30	70				1899-12-31 02:13:00	70	1899-12-31 02:32:20	85					0
1899-12-31 10:20:45	12_12_2013	38	55.1	202	30	70				1899-12-31 02:13:20	70	1899-12-31 02:32:40	86					0
1899-12-31 10:21:05	12_12_2013	38	54.9	201.3	30	70				1899-12-31 02:13:40	70	1899-12-31 02:33:00	88					0
1899-12-31 10:21:25	12_12_2013	38	54.1	198.2	30	70				1899-12-31 02:14:00	70	1899-12-31 02:33:20	90					0
1899-12-31 10:21:45	12_12_2013	38	52.9	194	30	70				1899-12-31 02:14:20	70	1899-12-31 02:33:40	92					0
1899-12-31 10:22:05	12_12_2013	38	52.4	192.3	30	70				1899-12-31 02:14:40	71	1899-12-31 02:34:00	92					0
1899-12-31 10:22:25	12_12_2013	38	53.6	196.5	30	70				1899-12-31 02:15:00	72	1899-12-31 02:34:20	92					0
1899-12-31 10:22:45	12_12_2013	38	56.1	205.3	30	70				1899-12-31 02:15:20	71	1899-12-31 02:34:40	92					0
1899-12-31 10:23:05	12_12_2013	38	58.4	213.5	30	70			37.8	1899-12-31 02:15:40	71	1899-12-31 02:35:00	92					0
1899-12-31 10:23:25	12_12_2013	38	60.5	221.7	30	70			37.8	1899-12-31 02:16:00	70	1899-12-31 02:35:20	91					0
1899-12-31 10:23:45	12_12_2013	38	61.5	225.5	30	70			37.8	1899-12-31 02:16:20	70	1899-12-31 02:35:40	87					0
1899-12-31 10:24:05	12_12_2013	38	61.5	226.2	30.1	70				1899-12-31 02:16:40	70	1899-12-31 02:36:00	86					0
1899-12-31 10:24:25	12_12_2013	38	60.5	222.7	30.1	70				1899-12-31 02:17:00	73	1899-12-31 02:36:20	82					0
1899-12-31 10:24:45	12_12_2013	38	57.9	213.5	30.1	70				1899-12-31 02:17:20	74	1899-12-31 02:36:40	80					0
1899-12-31 10:25:05	12_12_2013	38	55.3	204.3	30.2	70				1899-12-31 02:17:40	77	1899-12-31 02:37:00	82					0
1899-12-31 10:25:25	12_12_2013	38	52.3	193.3	30.2	70				1899-12-31 02:18:00	78	1899-12-31 02:37:20	81					0
1899-12-31 10:25:45	12_12_2013	38	49.7	182.5	30.1	70				1899-12-31 02:18:20	78	1899-12-31 02:37:40	80					0
1899-12-31 10:26:05	12_12_2013	38	48.8	179	30	70				1899-12-31 02:18:40	79	1899-12-31 02:38:00	85					0
1899-12-31 10:26:25	12_12_2013	38	48.6	178	30	70				1899-12-31 02:19:00	79	1899-12-31 02:38:20	89					0
1899-12-31 10:26:45	12_12_2013	38	48.7	178.8	30	70				1899-12-31 02:19:20	79	1899-12-31 02:38:40	90					0
1899-12-31 10:27:05	12_12_2013	38	50.4	184.8	30	70				1899-12-31 02:19:40	80	1899-12-31 02:39:00	89					0
1899-12-31 10:27:25	12_12_2013	38	53.4	195.8	30	70				1899-12-31 02:20:00	83	1899-12-31 02:39:20	86					0
1899-12-31 10:27:45	12_12_2013	38	55.7	204.2	30	70				1899-12-31 02:20:20	84	1899-12-31 02:39:40	82					0
1899-12-31 10:28:05	12_12_2013	38	57.6	210.7	29.9	70				1899-12-31 02:20:40	85	1899-12-31 02:40:00	78					0
1899-12-31 10:28:25	12_12_2013	38	56.6	206.3	29.9	70				1899-12-31 02:21:00	87	1899-12-31 02:40:20	74					0
1899-12-31 10:28:45	12_12_2013	38	53.2	193.8	29.8	70				1899-12-31 02:21:20	86	1899-12-31 02:40:40	71					0
1899-12-31 10:29:05	12_12_2013	38	49.6	180.2	29.8	70				1899-12-31 02:21:40	85	1899-12-31 02:41:00	73					0
1899-12-31 10:29:25	12_12_2013	38	45.5	165.3	29.8	70				1899-12-31 02:22:00	86	1899-12-31 02:41:20	79					0
1899-12-31 10:29:45	12_12_2013	38	42.3	153.5	29.7	70				1899-12-31 02:22:20	86	1899-12-31 02:41:40	80					0
1899-12-31 10:30:05	12_12_2013	38	40.1	145.2	29.7	70				1899-12-31 02:22:40	87	1899-12-31 02:42:00	78					0
1899-12-31 10:30:25	12_12_2013	38	40.3	145.5	29.6	70				1899-12-31 02:23:00	87	1899-12-31 02:42:20	77					0
1899-12-31 10:30:45	12_12_2013	38	41.5	150	29.6	70				1899-12-31 02:23:20	87	1899-12-31 02:42:40	76					0
1899-12-31 10:31:05	12_12_2013	38	42.2	152.3	29.6	70				1899-12-31 02:23:40	87	1899-12-31 02:43:00	75					0
1899-12-31 10:31:25	12_12_2013	38	42.4	153	29.6	70				1899-12-31 02:24:00	86	1899-12-31 02:43:20	76					0
1899-12-31 10:31:45	12_12_2013	38	42.5	153.2	29.6	70				1899-12-31 02:24:20	87	1899-12-31 02:43:40	78					0
1899-12-31 10:32:05	12_12_2013	38	42.4	153	29.6	70				1899-12-31 02:24:40	86	1899-12-31 02:44:00	80					0
1899-12-31 10:32:25	12_12_2013	38	42.5	153.3	29.6	70				1899-12-31 02:25:00	84	1899-12-31 02:44:20	81					0
1899-12-31 10:32:45	12_12_2013	38	43.2	155.8	29.5	70				1899-12-31 02:25:20	84	1899-12-31 02:44:40	81					0
1899-12-31 10:33:05	12_12_2013	38	44.2	159.3	29.6	70			37	1899-12-31 02:25:40	86	1899-12-31 02:45:00	83					0
1899-12-31 10:33:25	12_12_2013	38	45.5	164	29.5	70			37	1899-12-31 02:26:00	87	1899-12-31 02:45:20	83					0
1899-12-31 10:33:45	12_12_2013	38	46.6	168.2	29.5	70			37	1899-12-31 02:26:20	88	1899-12-31 02:45:40	82					0
1899-12-31 10:34:05	12_12_2013	38	47.5	171.2	29.5	70				1899-12-31 02:26:40	89	1899-12-31 02:46:00	77					0
1899-12-31 10:34:25	12_12_2013	38	48.3	174.5	29.6	70				1899-12-31 02:27:00	89	1899-12-31 02:46:20	81					0
1899-12-31 10:34:45	12_12_2013	38	49.1	177.7	29.6	70				1899-12-31 02:27:20	87	1899-12-31 02:46:40	81					0
1899-12-31 10:35:05	12_12_2013	38	49.6	179.7	29.7	70				1899-12-31 02:27:40	86	1899-12-31 02:47:00	81					0
1899-12-31 10:35:25	12_12_2013	38	49.5	179.8	29.7	70				1899-12-31 02:28:00	86	1899-12-31 02:47:20	80					0
1899-12-31 10:35:45	12_12_2013	38	49.7	180.2	29.7	70				1899-12-31 02:28:20	84	1899-12-31 02:47:40	81					0
1899-12-31 10:36:05	12_12_2013	38	49.7	181.2	29.9	70				1899-12-31 02:28:40	83	1899-12-31 02:48:00	81					0
1899-12-31 10:36:25	12_12_2013	38	50.2	183.2	29.8	70				1899-12-31 02:29:00	81	1899-12-31 02:48:20	80					0
1899-12-31 10:36:45	12_12_2013	38	50.5	184	29.9	70				1899-12-31 02:29:20	83	1899-12-31 02:48:40	83					0
1899-12-31 10:37:05	12_12_2013	38	50.8	185.2	29.9	70				1899-12-31 02:29:40	84	1899-12-31 02:49:00	83					0
1899-12-31 10:37:25	12_12_2013	38	50.6	183.7	29.7	70				1899-12-31 02:30:00	85	1899-12-31 02:49:20	81					0
1899-12-31 10:37:45	12_12_2013	38	49.9	181.5	29.8	70				1899-12-31 02:30:20	86	1899-12-31 02:49:40	81					0
1899-12-31 10:38:05	12_12_2013	38	49.4	181	30	70				1899-12-31 02:30:40	87	1899-12-31 02:50:00	82					0
1899-12-31 10:38:25	12_12_2013	38	49.9	182.3	29.9	70				1899-12-31 02:31:00	87	1899-12-31 02:50:20	82					0
1899-12-31 10:38:45	12_12_2013	38	50.5	185.2	30	70				1899-12-31 02:31:20	86	1899-12-31 02:50:40	86					0
1899-12-31 10:39:05	12_12_2013	38	50.8	186.8	30.1	70				1899-12-31 02:31:40	86	1899-12-31 02:51:00	82					0
1899-12-31 10:39:25	12_12_2013	38	50.7	187.2	30.2	70				1899-12-31 02:32:00	86	1899-12-31 02:51:20	80					0
1899-12-31 10:39:45	12_12_2013	38	50.5	185.8	30.1	70				1899-12-31 02:32:20	85	1899-12-31 02:51:40	73					0
1899-12-31 10:40:05	12_12_2013	38	50.4	184.7	30	70				1899-12-31 02:32:40	86	1899-12-31 02:52:00	74					0
1899-12-31 10:40:25	12_12_2013	38	49.7	182.5	30.1	70				1899-12-31 02:33:00	88	1899-12-31 02:52:20	77					0
1899-12-31 10:40:45	12_12_2013	38	49.1	179.5	29.9	70				1899-12-31 02:33:20	90	1899-12-31 02:52:40	73					0
1899-12-31 10:41:05	12_12_2013	38	48.1	176	30	70				1899-12-31 02:33:40	92	1899-12-31 02:53:00	76					0
1899-12-31 10:41:25	12_12_2013	38	46.7	171.7	30.1	70				1899-12-31 02:34:00	92	1899-12-31 02:53:20	77					0
1899-12-31 10:41:45	12_12_2013	38	45.7	168.3	30.1	70				1899-12-31 02:34:20	92	1899-12-31 02:53:40	76					0
1899-12-31 10:42:05	12_12_2013	38	45.2	166.3	30.1	70				1899-12-31 02:34:40	92	1899-12-31 02:54:00	76					0
1899-12-31 10:42:25	12_12_2013	38	45	165	30	70				1899-12-31 02:35:00	92	1899-12-31 02:54:20	76					0
1899-12-31 10:42:45	12_12_2013	38	44.8	164	29.9	70				1899-12-31 02:35:20	91	1899-12-31 02:54:40	74					0
1899-12-31 10:43:05	12_12_2013	38	44.7	162.7	29.8	0			37.1	1899-12-31 02:35:40	87	1899-12-31 02:55:00	71					0
1899-12-31 10:43:25	12_12_2013	38	44.4	161.5	29.8	0			37.1	1899-12-31 02:36:00	86	1899-12-31 02:55:20	76					0
1899-12-31 10:43:45	12_12_2013	38	43.9	159.2	29.7	0			37.1	1899-12-31 02:36:20	82	1899-12-31 02:55:40	76					0
1899-12-31 10:44:05	12_12_2013	38	43.5	157.3	29.6	0				1899-12-31 02:36:40	80	1899-12-31 02:56:00	77					0
1899-12-31 10:44:25	12_12_2013	38	43.2	156	29.6	0				1899-12-31 02:37:00	82	1899-12-31 02:56:20	75					0
1899-12-31 10:44:45	12_12_2013	38	43.4	157.5	29.7	0				1899-12-31 02:37:20	81	1899-12-31 02:56:40	75					0
1899-12-31 10:45:05	12_12_2013	38	43.5	160.5	30.2	0				1899-12-31 02:37:40	80	1899-12-31 02:57:00	80					0
1899-12-31 10:45:25	12_12_2013	38	43.7	159.3	29.9	0				1899-12-31 02:38:00	85	1899-12-31 02:57:20	87					0
1899-12-31 10:45:45	12_12_2013	38	43.2	158	29.9	0				1899-12-31 02:38:20	89	1899-12-31 02:57:40	87					0
1899-12-31 10:46:05	12_12_2013	38	43.2	159.7	30.2	0				1899-12-31 02:38:40	90	1899-12-31 02:58:00	87					0
1899-12-31 10:46:25	12_12_2013	38	43.8	163.3	30.5	0				1899-12-31 02:39:00	89	1899-12-31 02:58:20	90					0
1899-12-31 10:46:45	12_12_2013	38	44.5	166.8	30.6	0				1899-12-31 02:39:20	86	1899-12-31 02:58:40	91					0
1899-12-31 10:47:05	12_12_2013	38	45.7	171	30.5	0				1899-12-31 02:39:40	82	1899-12-31 02:59:00	91					0
1899-12-31 10:47:25	12_12_2013	38	47.6	179.5	30.8	0				1899-12-31 02:40:00	78	1899-12-31 02:59:20	92					0
1899-12-31 10:47:45	12_12_2013	38	49.8	188.2	30.9	0				1899-12-31 02:40:20	74	1899-12-31 02:59:40	92					0
1899-12-31 10:48:05	12_12_2013	38	51.5	195.2	30.9	0				1899-12-31 02:40:40	71	1899-12-31 03:00:00	91					0
1899-12-31 10:48:25	12_12_2013	38	52.2	198.5	31	0				1899-12-31 02:41:00	73	1899-12-31 03:00:20	91					0
1899-12-31 10:48:45	12_12_2013	38	52.5	200	31	0				1899-12-31 02:41:20	79	1899-12-31 03:00:40	91					0
1899-12-31 10:49:05	12_12_2013	38	51.8	197.2	31.1	0				1899-12-31 02:41:40	80	1899-12-31 03:01:00	91					0
1899-12-31 10:49:25	12_12_2013	38	50	191.5	31.2	0				1899-12-31 02:42:00	78	1899-12-31 03:01:20	90					0
1899-12-31 10:49:45	12_12_2013	38	48.4	185	31.1	0				1899-12-31 02:42:20	77	1899-12-31 03:01:40	89					0
1899-12-31 10:50:05	12_12_2013	38	47.1	180.8	31.3	0				1899-12-31 02:42:40	76	1899-12-31 03:02:00	90					0
1899-12-31 10:50:25	12_12_2013	38	46.5	178.5	31.3	0				1899-12-31 02:43:00	75	1899-12-31 03:02:20	91					0
1899-12-31 10:50:45	12_12_2013	38	45.7	175	31.2	0				1899-12-31 02:43:20	76	1899-12-31 03:02:40	92					0
1899-12-31 10:51:05	12_12_2013	38	45	172	31.2	0				1899-12-31 02:43:40	78	1899-12-31 03:03:00	91					0
1899-12-31 10:51:25	12_12_2013	38	44.7	171.8	31.3	0				1899-12-31 02:44:00	80	1899-12-31 03:03:20	91					0
1899-12-31 10:51:45	12_12_2013	38	44.9	172.5	31.3	0				1899-12-31 02:44:20	81	1899-12-31 03:03:40	91					0
1899-12-31 10:52:05	12_12_2013	38	45.1	172.7	31.2	0				1899-12-31 02:44:40	81	1899-12-31 03:04:00	91					0
1899-12-31 10:52:25	12_12_2013	38	44.9	173	31.3	0				1899-12-31 02:45:00	83	1899-12-31 03:04:20	89					0
1899-12-31 10:52:45	12_12_2013	38	44.7	172.3	31.4	0				1899-12-31 02:45:20	83	1899-12-31 03:04:40	89					0
1899-12-31 10:53:05	12_12_2013	38	44.4	170.8	31.4	0				1899-12-31 02:45:40	82	1899-12-31 03:05:00	89					0
1899-12-31 10:53:25	12_12_2013	38	44.1	168.8	31.2	0				1899-12-31 02:46:00	77	1899-12-31 03:05:20	87					0
1899-12-31 10:53:45	12_12_2013	38	43.5	167	31.3	0				1899-12-31 02:46:20	81	1899-12-31 03:05:40	87					0
1899-12-31 10:54:05	12_12_2013	38	42.8	164.7	31.3	0				1899-12-31 02:46:40	81	1899-12-31 03:06:00	89					0
1899-12-31 10:54:25	12_12_2013	38	42.3	162.7	31.3	0				1899-12-31 02:47:00	81	1899-12-31 03:06:20	90					0
1899-12-31 10:54:45	12_12_2013	38	41.9	161.2	31.4	0				1899-12-31 02:47:20	80	1899-12-31 03:06:40	91					0
1899-12-31 10:55:05	12_12_2013	38	41.8	161.8	31.5	0			36.4	1899-12-31 02:47:40	81	1899-12-31 03:07:00	91					0
1899-12-31 10:55:25	12_12_2013	38	42.4	163.7	31.5	0			36.4	1899-12-31 02:48:00	81	1899-12-31 03:07:20	89					0
1899-12-31 10:55:45	12_12_2013	38	43	166.3	31.5	0			36.4	1899-12-31 02:48:20	80	1899-12-31 03:07:40	88					0
1899-12-31 10:56:05	12_12_2013	38	43.4	168	31.5	0				1899-12-31 02:48:40	83	1899-12-31 03:08:00	86					0
1899-12-31 10:56:25	12_12_2013	38	42.7	165.7	31.6	0				1899-12-31 02:49:00	83	1899-12-31 03:08:20	86					0
1899-12-31 10:56:45	12_12_2013	38	41.8	162.7	31.7	0				1899-12-31 02:49:20	81	1899-12-31 03:08:40	86					0
1899-12-31 10:57:05	12_12_2013	38	41.1	159.3	31.6	0				1899-12-31 02:49:40	81	1899-12-31 03:09:00	84					0
1899-12-31 10:57:25	12_12_2013	38	40.6	156.7	31.4	0				1899-12-31 02:50:00	82	1899-12-31 03:09:20	86					0
1899-12-31 10:57:45	12_12_2013	38	39.7	153.2	31.4	0				1899-12-31 02:50:20	82	1899-12-31 03:09:40	85					0
1899-12-31 10:58:05	12_12_2013	38	38.9	149.5	31.4	0				1899-12-31 02:50:40	86	1899-12-31 03:10:00	83					0
1899-12-31 10:58:25	12_12_2013	38	38.3	147	31.3	0				1899-12-31 02:51:00	82	1899-12-31 03:10:20	84					0
1899-12-31 10:58:45	12_12_2013	38	37.7	144.7	31.3	0				1899-12-31 02:51:20	80	1899-12-31 03:10:40	86					0
1899-12-31 10:59:05	12_12_2013	38	37	141.7	31.2	0				1899-12-31 02:51:40	73	1899-12-31 03:11:00	85					0
1899-12-31 10:59:25	12_12_2013	38	36.2	139.2	31.3	0				1899-12-31 02:52:00	74	1899-12-31 03:11:20	84					0
1899-12-31 10:59:45	12_12_2013	38	36	138	31.2	0				1899-12-31 02:52:20	77	1899-12-31 03:11:40	86					0
1899-12-31 11:00:05	12_12_2013	38	35.8	137.3	31.3	0				1899-12-31 02:52:40	73	1899-12-31 03:12:00	86					0
1899-12-31 11:00:25	12_12_2013	38	35.4	137	31.4	0				1899-12-31 02:53:00	76	1899-12-31 03:12:20	84					0
1899-12-31 11:00:45	12_12_2013	38	35	135.2	31.5	0				1899-12-31 02:53:20	77	1899-12-31 03:12:40	84					0
1899-12-31 11:01:05	12_12_2013	38	34.9	134.8	31.4	0				1899-12-31 02:53:40	76	1899-12-31 03:13:00	82					0
1899-12-31 11:01:25	12_12_2013	38	34.7	133.5	31.4	0				1899-12-31 02:54:00	76	1899-12-31 03:13:20	82					0
1899-12-31 11:01:45	12_12_2013	38	34	131.3	31.4	0				1899-12-31 02:54:20	76	1899-12-31 03:13:40	82					0
1899-12-31 11:02:05	12_12_2013	38	33.4	129.2	31.5	0				1899-12-31 02:54:40	74	1899-12-31 03:14:00	79					0
1899-12-31 11:02:25	12_12_2013	38	33	126.8	31.3	0				1899-12-31 02:55:00	71	1899-12-31 03:14:20	78					0
1899-12-31 11:02:45	12_12_2013	38	32.4	125.2	31.5	0				1899-12-31 02:55:20	76	1899-12-31 03:14:40	77					0
1899-12-31 11:03:05	12_12_2013	38	31.8	122.3	31.3	0				1899-12-31 02:55:40	76	1899-12-31 03:15:00	76					0
1899-12-31 11:03:25	12_12_2013	38	31.1	119.5	31.3	0				1899-12-31 02:56:00	77	1899-12-31 03:15:20	73					0
1899-12-31 11:03:45	12_12_2013	38	30.2	116.2	31.4	0				1899-12-31 02:56:20	75	1899-12-31 03:15:40	71					0
1899-12-31 11:04:05	12_12_2013	38	29.4	113.8	31.4	0				1899-12-31 02:56:40	75	1899-12-31 03:16:00	70					0
1899-12-31 11:04:25	12_12_2013	38	28.4	110.2	31.5	0				1899-12-31 02:57:00	80	1899-12-31 03:16:20	70					0
1899-12-31 11:04:45	12_12_2013	38	27.5	106	31.4	0				1899-12-31 02:57:20	87	1899-12-31 03:16:40	71					0
1899-12-31 11:05:05	12_12_2013	38	26.1	100.7	31.4	0				1899-12-31 02:57:40	87	1899-12-31 03:17:00	73					0
1899-12-31 11:05:25	12_12_2013	38	25	96.2	31.3	0				1899-12-31 02:58:00	87	1899-12-31 03:17:20	76					0
1899-12-31 11:05:45	12_12_2013	38	24	92.5	31.4	0				1899-12-31 02:58:20	90	1899-12-31 03:17:40	79					0
1899-12-31 11:06:05	12_12_2013	38	23.2	89.5	31.4	0				1899-12-31 02:58:40	91	1899-12-31 03:18:00	78					0
1899-12-31 11:06:25	12_12_2013	38	22.6	87	31.4	0				1899-12-31 02:59:00	91	1899-12-31 03:18:20	80					0
1899-12-31 11:06:45	12_12_2013	38	21.9	84.7	31.4	0				1899-12-31 02:59:20	92	1899-12-31 03:18:40	78					0
1899-12-31 11:07:05	12_12_2013	38	21.6	83	31.4	0				1899-12-31 02:59:40	92	1899-12-31 03:19:00	79					0
1899-12-31 11:07:25	12_12_2013	38	21.4	82.5	31.4	0				1899-12-31 03:00:00	91	1899-12-31 03:19:20	79					0
1899-12-31 11:07:45	12_12_2013	38	21.4	82.7	31.3	0				1899-12-31 03:00:20	91	1899-12-31 03:19:40	79					0
1899-12-31 11:08:05	12_12_2013	38	21.7	83.8	31.3	0				1899-12-31 03:00:40	91	1899-12-31 03:20:00	81					0
1899-12-31 11:08:25	12_12_2013	38	22.4	86	31.2	0				1899-12-31 03:01:00	91	1899-12-31 03:20:20	81					0
1899-12-31 11:08:45	12_12_2013	38	23.2	89.2	31.3	0				1899-12-31 03:01:20	90	1899-12-31 03:20:40	81					0
1899-12-31 11:09:05	12_12_2013	38	24.3	94	31.4	0				1899-12-31 03:01:40	89	1899-12-31 03:21:00	80					0
1899-12-31 11:09:25	12_12_2013	38	26	100.5	31.4	0				1899-12-31 03:02:00	90	1899-12-31 03:21:20	80					0
1899-12-31 11:09:45	12_12_2013	38	27.7	107	31.4	0				1899-12-31 03:02:20	91	1899-12-31 03:21:40	80					0
1899-12-31 11:10:05	12_12_2013	38	28.8	111.7	31.6	0				1899-12-31 03:02:40	92	1899-12-31 03:22:00	81					0
1899-12-31 11:10:25	12_12_2013	38	29.5	115	31.6	0				1899-12-31 03:03:00	91	1899-12-31 03:22:20	80					0
1899-12-31 11:10:45	12_12_2013	38	30.5	118	31.5	0				1899-12-31 03:03:20	91	1899-12-31 03:22:40	79					0
1899-12-31 11:11:05	12_12_2013	38	31.3	120.8	31.4	0				1899-12-31 03:03:40	91	1899-12-31 03:23:00	79					0
1899-12-31 11:11:25	12_12_2013	38	31.5	122	31.5	0				1899-12-31 03:04:00	91	1899-12-31 03:23:20	80					0
1899-12-31 11:11:45	12_12_2013	38	31.4	121.5	31.5	0				1899-12-31 03:04:20	89	1899-12-31 03:23:40	79					0
1899-12-31 11:12:05	12_12_2013	38	31.2	121	31.5	0				1899-12-31 03:04:40	89	1899-12-31 03:24:00	78					0
1899-12-31 11:12:25	12_12_2013	38	31.1	120.7	31.6	0				1899-12-31 03:05:00	89	1899-12-31 03:24:20	78					0
1899-12-31 11:12:45	12_12_2013	38	31.1	120.2	31.4	0				1899-12-31 03:05:20	87	1899-12-31 03:24:40	79					0
1899-12-31 11:13:05	12_12_2013	38	30.5	117	31.3	0				1899-12-31 03:05:40	87	1899-12-31 03:25:00	79					0
1899-12-31 11:13:25	12_12_2013	38	28.9	109.8	31	0				1899-12-31 03:06:00	89	1899-12-31 03:25:20	75					0
1899-12-31 11:13:45	12_12_2013	38	27.1	103.3	31.1	0				1899-12-31 03:06:20	90	1899-12-31 03:25:40	70					0
1899-12-31 11:14:05	12_12_2013	38	25.4	96.7	31.1	70			36.5	1899-12-31 03:06:40	91	1899-12-31 03:26:00	78					0
1899-12-31 11:14:25	12_12_2013	38	23.8	90.8	31.1	70			36.5	1899-12-31 03:07:00	91	1899-12-31 03:26:20	85					0
1899-12-31 11:14:45	12_12_2013	38	23	88	31.2	70			36.5	1899-12-31 03:07:20	89	1899-12-31 03:26:40	85					0
1899-12-31 11:15:05	12_12_2013	38	22.5	87	31.4	70				1899-12-31 03:07:40	88	1899-12-31 03:27:00	86					0
1899-12-31 11:15:25	12_12_2013	38	22.6	87	31.4	70				1899-12-31 03:08:00	86	1899-12-31 03:27:20	86					0
1899-12-31 11:15:45	12_12_2013	38	22.6	87	31.3	70				1899-12-31 03:08:20	86	1899-12-31 03:27:40	86					0
1899-12-31 11:16:05	12_12_2013	38	22.1	85.3	31.3	70				1899-12-31 03:08:40	86	1899-12-31 03:28:00	86					0
1899-12-31 11:16:25	12_12_2013	38	21.7	84	31.5	70				1899-12-31 03:09:00	84	1899-12-31 03:28:20	85					0
1899-12-31 11:16:45	12_12_2013	38	21.4	83	31.6	70				1899-12-31 03:09:20	86	1899-12-31 03:28:40	85					0
1899-12-31 11:17:05	12_12_2013	38	21.2	81.7	31.3	70				1899-12-31 03:09:40	85	1899-12-31 03:29:00	84					0
1899-12-31 11:17:25	12_12_2013	38	21.1	80.2	31	70				1899-12-31 03:10:00	83	1899-12-31 03:29:20	83					0
1899-12-31 11:17:45	12_12_2013	38	20.8	79	31	70				1899-12-31 03:10:20	84	1899-12-31 03:29:40	85					0
1899-12-31 11:18:05	12_12_2013	38	21.3	81.5	31	70				1899-12-31 03:10:40	86	1899-12-31 03:30:00	84					0
1899-12-31 11:18:25	12_12_2013	38	23.2	88.7	31	70				1899-12-31 03:11:00	85	1899-12-31 03:30:20	85					0
1899-12-31 11:18:45	12_12_2013	38	25.5	96.5	30.8	70				1899-12-31 03:11:20	84	1899-12-31 03:30:40	84					0
1899-12-31 11:19:05	12_12_2013	38	27.1	101.8	30.6	70				1899-12-31 03:11:40	86	1899-12-31 03:31:00	85					0
1899-12-31 11:19:25	12_12_2013	38	29.2	108.8	30.3	70				1899-12-31 03:12:00	86	1899-12-31 03:31:20	84					0
1899-12-31 11:19:45	12_12_2013	38	30.4	112	30.1	70				1899-12-31 03:12:20	84	1899-12-31 03:31:40	84					0
1899-12-31 11:20:05	12_12_2013	38	30.3	111	30	70				1899-12-31 03:12:40	84	1899-12-31 03:32:00	84					0
1899-12-31 11:20:25	12_12_2013	38	29.7	108.5	29.9	70				1899-12-31 03:13:00	82	1899-12-31 03:32:20	85					0
1899-12-31 11:20:45	12_12_2013	38	28.7	105.3	29.9	70				1899-12-31 03:13:20	82	1899-12-31 03:32:40	84					0
1899-12-31 11:21:05	12_12_2013	38	28.7	105	29.8	70				1899-12-31 03:13:40	82	1899-12-31 03:33:00	84					0
1899-12-31 11:21:25	12_12_2013	38	29.2	106	29.7	70				1899-12-31 03:14:00	79	1899-12-31 03:33:20	83					0
1899-12-31 11:21:45	12_12_2013	38	29.1	105.8	29.7	70				1899-12-31 03:14:20	78	1899-12-31 03:33:40	83					0
1899-12-31 11:22:05	12_12_2013	38	28.3	103.2	29.8	70				1899-12-31 03:14:40	77	1899-12-31 03:34:00	83					0
1899-12-31 11:22:25	12_12_2013	38	27.7	100.5	29.7	70				1899-12-31 03:15:00	76	1899-12-31 03:34:20	84					0
1899-12-31 11:22:45	12_12_2013	38	27.9	100.8	29.6	70				1899-12-31 03:15:20	73	1899-12-31 03:34:40	83					0
1899-12-31 11:23:05	12_12_2013	38	29	105.2	29.6	70				1899-12-31 03:15:40	71	1899-12-31 03:35:00	83					0
1899-12-31 11:23:25	12_12_2013	38	30.7	110.8	29.6	70				1899-12-31 03:16:00	70	1899-12-31 03:35:20	83					0
1899-12-31 11:23:45	12_12_2013	38	31.5	114.3	29.7	70				1899-12-31 03:16:20	70	1899-12-31 03:35:40	83					0
1899-12-31 11:24:05	12_12_2013	38	34	123.3	29.7	70				1899-12-31 03:16:40	71	1899-12-31 03:36:00	84					0
1899-12-31 11:24:25	12_12_2013	38	37.6	136.2	29.7	70				1899-12-31 03:17:00	73	1899-12-31 03:36:20	84					0
1899-12-31 11:24:45	12_12_2013	38	41.6	150.5	29.7	70				1899-12-31 03:17:20	76	1899-12-31 03:36:40	73					0
1899-12-31 11:25:05	12_12_2013	38	44.7	161.5	29.6	70				1899-12-31 03:17:40	79	1899-12-31 03:37:00	83					0
1899-12-31 11:25:25	12_12_2013	38	46.1	167	29.7	70				1899-12-31 03:18:00	78	1899-12-31 03:37:20	78					0
1899-12-31 11:25:45	12_12_2013	38	46.2	168.2	29.8	70				1899-12-31 03:18:20	80	1899-12-31 03:37:40	75					0
1899-12-31 11:26:05	12_12_2013	38	46.5	169	29.8	70				1899-12-31 03:18:40	78	1899-12-31 03:38:00	70					0
1899-12-31 11:26:25	12_12_2013	38	46.1	167.5	29.8	70				1899-12-31 03:19:00	79	1899-12-31 03:38:20	70					0
1899-12-31 11:26:45	12_12_2013	38	44.3	160.8	29.7	70				1899-12-31 03:19:20	79	1899-12-31 03:38:40	70					0
1899-12-31 11:27:05	12_12_2013	38	42.3	154.3	29.8	70				1899-12-31 03:19:40	79	1899-12-31 03:39:00	70					0
1899-12-31 11:27:25	12_12_2013	38	41	150	29.9	70				1899-12-31 03:20:00	81	1899-12-31 03:39:20	70					0
1899-12-31 11:27:45	12_12_2013	38	39.1	142	29.8	70				1899-12-31 03:20:20	81	1899-12-31 03:39:40	70					0
1899-12-31 11:28:05	12_12_2013	38	37.9	138.3	29.9	70				1899-12-31 03:20:40	81	1899-12-31 03:40:00	70					0
1899-12-31 11:28:25	12_12_2013	38	36.4	132.5	29.8	70				1899-12-31 03:21:00	80	1899-12-31 03:40:20	70					0
1899-12-31 11:28:45	12_12_2013	38	34.2	124.5	29.8	70				1899-12-31 03:21:20	80	1899-12-31 03:40:40	70					0
1899-12-31 11:29:05	12_12_2013	38	31.8	115.7	29.8	70				1899-12-31 03:21:40	80	1899-12-31 03:41:00	70					0
1899-12-31 11:29:25	12_12_2013	38	29.6	108.2	29.9	70				1899-12-31 03:22:00	81	1899-12-31 03:41:20	70					0
1899-12-31 11:29:45	12_12_2013	38	29.5	107.8	29.9	70				1899-12-31 03:22:20	80	1899-12-31 03:41:40	72					0
1899-12-31 11:30:05	12_12_2013	38	31.2	113.8	29.9	70				1899-12-31 03:22:40	79	1899-12-31 03:42:00	75					0
1899-12-31 11:30:25	12_12_2013	38	34	124.2	29.9	70				1899-12-31 03:23:00	79	1899-12-31 03:42:20	72					0
1899-12-31 11:30:45	12_12_2013	38	37.6	137.3	29.9	70				1899-12-31 03:23:20	80	1899-12-31 03:42:40	74					0
1899-12-31 11:31:05	12_12_2013	38	40.7	149.3	30	70				1899-12-31 03:23:40	79	1899-12-31 03:43:00	72					0
1899-12-31 11:31:25	12_12_2013	38	42.4	156.3	30.2	70				1899-12-31 03:24:00	78	1899-12-31 03:43:20	72					0
1899-12-31 11:31:45	12_12_2013	38	43.7	161	30.2	70				1899-12-31 03:24:20	78	1899-12-31 03:43:40	71					0
1899-12-31 11:32:05	12_12_2013	38	44.9	165.3	30.1	70				1899-12-31 03:24:40	79	1899-12-31 03:44:00	70					0
1899-12-31 11:32:25	12_12_2013	38	45.8	168.7	30.1	70				1899-12-31 03:25:00	79	1899-12-31 03:44:20	70					0
1899-12-31 11:32:45	12_12_2013	38	46.2	170.2	30.2	70				1899-12-31 03:25:20	75	1899-12-31 03:44:40	70					0
1899-12-31 11:33:05	12_12_2013	38	46.5	170.8	30.1	70				1899-12-31 03:25:40	70	1899-12-31 03:45:00	76					0
1899-12-31 11:33:25	12_12_2013	38	46.4	170	30	70				1899-12-31 03:26:00	78	1899-12-31 03:45:20	79					0
1899-12-31 11:33:45	12_12_2013	38	46.5	170.3	30	70				1899-12-31 03:26:20	85	1899-12-31 03:45:40	80					0
1899-12-31 11:34:05	12_12_2013	38	47.2	173.2	30	70			37	1899-12-31 03:26:40	85	1899-12-31 03:46:00	80					0
1899-12-31 11:34:25	12_12_2013	38	48.1	176.2	30	70			37	1899-12-31 03:27:00	86	1899-12-31 03:46:20	77					0
1899-12-31 11:34:45	12_12_2013	38	48.6	178	30	70			37	1899-12-31 03:27:20	86	1899-12-31 03:46:40	77					0
1899-12-31 11:35:05	12_12_2013	38	48.2	178	30.2	70				1899-12-31 03:27:40	86	1899-12-31 03:47:00	79					0
1899-12-31 11:35:25	12_12_2013	38	47.6	175.8	30.2	70				1899-12-31 03:28:00	86	1899-12-31 03:47:20	78					0
1899-12-31 11:35:45	12_12_2013	38	47.4	175.7	30.3	70				1899-12-31 03:28:20	85	1899-12-31 03:47:40	81					0
1899-12-31 11:36:05	12_12_2013	38	47.6	175.8	30.2	70				1899-12-31 03:28:40	85	1899-12-31 03:48:00	79					0
1899-12-31 11:36:25	12_12_2013	38	47.8	176	30.2	70				1899-12-31 03:29:00	84	1899-12-31 03:48:20	80					0
1899-12-31 11:36:45	12_12_2013	38	47.5	174.5	30.1	70				1899-12-31 03:29:20	83	1899-12-31 03:48:40	80					0
1899-12-31 11:37:05	12_12_2013	38	47.7	175.2	30.1	70				1899-12-31 03:29:40	85	1899-12-31 03:49:00	79					0
1899-12-31 11:37:25	12_12_2013	38	49	180	30.1	70				1899-12-31 03:30:00	84	1899-12-31 03:49:20	80					0
1899-12-31 11:37:45	12_12_2013	38	50.4	184.8	30.1	70				1899-12-31 03:30:20	85	1899-12-31 03:49:40	79					0
1899-12-31 11:38:05	12_12_2013	38	51.9	191.2	30.1	70				1899-12-31 03:30:40	84	1899-12-31 03:50:00	78					0
1899-12-31 11:38:25	12_12_2013	38	53	195	30.1	70				1899-12-31 03:31:00	85	1899-12-31 03:50:20	77					0
1899-12-31 11:38:45	12_12_2013	38	53.6	196.7	30	70				1899-12-31 03:31:20	84	1899-12-31 03:50:40	79					0
1899-12-31 11:39:05	12_12_2013	38	53.5	197.5	30.2	70				1899-12-31 03:31:40	84	1899-12-31 03:51:00	79					0
1899-12-31 11:39:25	12_12_2013	38	54.1	201	30.4	70				1899-12-31 03:32:00	84	1899-12-31 03:51:20	78					0
1899-12-31 11:39:45	12_12_2013	38	54.9	204	30.4	70				1899-12-31 03:32:20	85	1899-12-31 03:51:40	79					0
1899-12-31 11:40:05	12_12_2013	38	56.1	208.2	30.4	70				1899-12-31 03:32:40	84	1899-12-31 03:52:00	78					0
1899-12-31 11:40:25	12_12_2013	38	57.5	213.3	30.4	70				1899-12-31 03:33:00	84	1899-12-31 03:52:20	78					0
1899-12-31 11:40:45	12_12_2013	38	58.9	219	30.4	70				1899-12-31 03:33:20	83	1899-12-31 03:52:40	79					0
1899-12-31 11:41:05	12_12_2013	38	59.5	223.2	30.7	70				1899-12-31 03:33:40	83	1899-12-31 03:53:00	80					0
1899-12-31 11:41:25	12_12_2013	38	59.9	224.8	30.7	70				1899-12-31 03:34:00	83	1899-12-31 03:53:20	80					0
1899-12-31 11:41:45	12_12_2013	38	60.5	227.2	30.7	70				1899-12-31 03:34:20	84	1899-12-31 03:53:40	80					0
1899-12-31 11:42:05	12_12_2013	38	61.4	230	30.6	70				1899-12-31 03:34:40	83	1899-12-31 03:54:00	81					0
1899-12-31 11:42:25	12_12_2013	38	61.9	231.3	30.6	70				1899-12-31 03:35:00	83	1899-12-31 03:54:20	81					0
1899-12-31 11:42:45	12_12_2013	38	62	232	30.6	70				1899-12-31 03:35:20	83	1899-12-31 03:54:40	80					0
1899-12-31 11:43:05	12_12_2013	38	61.3	231	30.8	70				1899-12-31 03:35:40	83	1899-12-31 03:55:00	78					0
1899-12-31 11:43:25	12_12_2013	38	61.2	230	30.8	70				1899-12-31 03:36:00	84	1899-12-31 03:55:20	78					0
1899-12-31 11:43:45	12_12_2013	38	60.9	230.5	30.9	70				1899-12-31 03:36:20	84	1899-12-31 03:55:40	84					0
1899-12-31 11:44:05	12_12_2013	38	59.8	226.3	30.9	70			37.1	1899-12-31 03:36:40	73	1899-12-31 03:56:00	84					0
1899-12-31 11:44:25	12_12_2013	38	58.1	220.5	31	70			37.1	1899-12-31 03:37:00	83	1899-12-31 03:56:20	82					0
1899-12-31 11:44:45	12_12_2013	38	56.8	215.3	30.9	70			37.1	1899-12-31 03:37:20	78	1899-12-31 03:56:40	83					0
1899-12-31 11:45:05	12_12_2013	38	56	212	30.9	70				1899-12-31 03:37:40	75	1899-12-31 03:57:00	85					0
1899-12-31 11:45:25	12_12_2013	38	54.5	206.5	30.9	70				1899-12-31 03:38:00	70	1899-12-31 03:57:20	84					0
1899-12-31 11:45:45	12_12_2013	38	54	204.3	30.9	70				1899-12-31 03:38:20	70	1899-12-31 03:57:40	85					0
1899-12-31 11:46:05	12_12_2013	38	55	207.8	30.9	70				1899-12-31 03:38:40	70	1899-12-31 03:58:00	85					0
1899-12-31 11:46:25	12_12_2013	38	56.2	212.5	30.9	70				1899-12-31 03:39:00	70	1899-12-31 03:58:20	85					0
1899-12-31 11:46:45	12_12_2013	38	56.8	215.8	31	70				1899-12-31 03:39:20	70	1899-12-31 03:58:40	85					0
1899-12-31 11:47:05	12_12_2013	38	57.1	217.3	31.1	70				1899-12-31 03:39:40	70	1899-12-31 03:59:00	83					0
1899-12-31 11:47:25	12_12_2013	38	57.5	219	31	70				1899-12-31 03:40:00	70	1899-12-31 03:59:20	79					0
1899-12-31 11:47:45	12_12_2013	38	57.9	220.2	31	70				1899-12-31 03:40:20	70	1899-12-31 03:59:40	76					0
1899-12-31 11:48:05	12_12_2013	38	58.1	220.7	31	70				1899-12-31 03:40:40	70	1899-12-31 04:00:00	79					0
1899-12-31 11:48:25	12_12_2013	38	57.9	220	31	70				1899-12-31 03:41:00	70	1899-12-31 04:00:20	80					0
1899-12-31 11:48:45	12_12_2013	38	57.5	218.7	31	70				1899-12-31 03:41:20	70	1899-12-31 04:00:40	80					0
1899-12-31 11:49:05	12_12_2013	38	57.5	218	31	70				1899-12-31 03:41:40	72	1899-12-31 04:01:00	79					0
1899-12-31 11:49:25	12_12_2013	38	57.3	217	30.9	70				1899-12-31 03:42:00	75	1899-12-31 04:01:20	78					0
1899-12-31 11:49:45	12_12_2013	38	57	215.8	30.9	70				1899-12-31 03:42:20	72	1899-12-31 04:01:40	79					0
1899-12-31 11:50:05	12_12_2013	38	56.8	215	30.9	70				1899-12-31 03:42:40	74	1899-12-31 04:02:00	79					0
1899-12-31 11:50:25	12_12_2013	38	56.4	214	30.9	70				1899-12-31 03:43:00	72	1899-12-31 04:02:20	78					0
1899-12-31 11:50:45	12_12_2013	38	56	212	30.9	70				1899-12-31 03:43:20	72	1899-12-31 04:02:40	78					0
1899-12-31 11:51:05	12_12_2013	38	55.3	208.5	30.8	70			37.3	1899-12-31 03:43:40	71	1899-12-31 04:03:00	79					0
1899-12-31 11:51:25	12_12_2013	38	54.4	205.5	30.9	70			37.3	1899-12-31 03:44:00	70	1899-12-31 04:03:20	78					0
1899-12-31 11:51:45	12_12_2013	38	53.2	201.3	30.9	70			37.3	1899-12-31 03:44:20	70	1899-12-31 04:03:40	80					0
1899-12-31 11:52:05	12_12_2013	38	52.5	198.5	30.9	70				1899-12-31 03:44:40	70	1899-12-31 04:04:00	81					0
1899-12-31 11:52:25	12_12_2013	38	51.8	196.5	30.9	70				1899-12-31 03:45:00	76	1899-12-31 04:04:20	81					0
1899-12-31 11:52:45	12_12_2013	38	52.1	197.3	30.9	70				1899-12-31 03:45:20	79	1899-12-31 04:04:40	82					0
1899-12-31 11:53:05	12_12_2013	38	52.9	199.8	30.8	70				1899-12-31 03:45:40	80	1899-12-31 04:05:00	81					0
1899-12-31 11:53:25	12_12_2013	38	53.2	201	30.9	70				1899-12-31 03:46:00	80	1899-12-31 04:05:20	83					0
1899-12-31 11:53:45	12_12_2013	38	53.6	203.5	31	70				1899-12-31 03:46:20	77	1899-12-31 04:05:40	82					0
1899-12-31 11:54:05	12_12_2013	38	54	205.5	31.1	70				1899-12-31 03:46:40	77	1899-12-31 04:06:00	79					0
1899-12-31 11:54:25	12_12_2013	38	54.6	209.5	31.3	70				1899-12-31 03:47:00	79	1899-12-31 04:06:20	79					0
1899-12-31 11:54:45	12_12_2013	38	55	215	31.8	70				1899-12-31 03:47:20	78	1899-12-31 04:06:40	80					0
1899-12-31 11:55:05	12_12_2013	38	54.7	218.3	32.3	70				1899-12-31 03:47:40	81	1899-12-31 04:07:00	80					0
1899-12-31 11:55:25	12_12_2013	38	54.2	219.2	32.7	70				1899-12-31 03:48:00	79	1899-12-31 04:07:20	80					0
1899-12-31 11:55:45	12_12_2013	38	54	220.8	33	70				1899-12-31 03:48:20	80	1899-12-31 04:07:40	80					0
1899-12-31 11:56:05	12_12_2013	38	54.5	224.5	33.2	70				1899-12-31 03:48:40	80	1899-12-31 04:08:00	80					0
1899-12-31 11:56:25	12_12_2013	38	56.1	231.7	33.3	70				1899-12-31 03:49:00	79	1899-12-31 04:08:20	80					0
1899-12-31 11:56:45	12_12_2013	38	57.1	236.8	33.4	70				1899-12-31 03:49:20	80	1899-12-31 04:08:40	79					0
1899-12-31 11:57:05	12_12_2013	38	57.6	239.8	33.5	70				1899-12-31 03:49:40	79	1899-12-31 04:09:00	79					0
1899-12-31 11:57:25	12_12_2013	38	57.7	240.8	33.6	70				1899-12-31 03:50:00	78	1899-12-31 04:09:20	79					0
1899-12-31 11:57:45	12_12_2013	38	57.2	239.7	33.7	70				1899-12-31 03:50:20	77	1899-12-31 04:09:40	79					0
1899-12-31 11:58:05	12_12_2013	38	56.8	238.8	33.8	0			37.6	1899-12-31 03:50:40	79	1899-12-31 04:10:00	78					0
1899-12-31 11:58:25	12_12_2013	38	56.8	238	33.7	0			37.6	1899-12-31 03:51:00	79	1899-12-31 04:10:20	83					0
1899-12-31 11:58:45	12_12_2013	38	56.3	236.3	33.8	0			37.6	1899-12-31 03:51:20	78	1899-12-31 04:10:40	92					0
1899-12-31 11:59:05	12_12_2013	38	55.4	231.7	33.6	0				1899-12-31 03:51:40	79	1899-12-31 04:11:00	88					0
1899-12-31 11:59:25	12_12_2013	38	55	227.5	33.3	0				1899-12-31 03:52:00	78	1899-12-31 04:11:20	92					0
1899-12-31 11:59:45	12_12_2013	38	53.8	221.8	33.3	0				1899-12-31 03:52:20	78	1899-12-31 04:11:40	90					0
1899-12-31 12:00:05	12_12_2013	38	52.9	215.7	33	0				1899-12-31 03:52:40	79	1899-12-31 04:12:00	89					0
1899-12-31 12:00:25	12_12_2013	38	52	210.3	32.7	0				1899-12-31 03:53:00	80	1899-12-31 04:12:20	85					0
1899-12-31 12:00:45	12_12_2013	38	51.1	205.8	32.6	0				1899-12-31 03:53:20	80	1899-12-31 04:12:40	81					0
1899-12-31 12:01:05	12_12_2013	38	50.4	203.8	32.7	0				1899-12-31 03:53:40	80	1899-12-31 04:13:00	80					0
1899-12-31 12:01:25	12_12_2013	38	49.8	200.2	32.5	0				1899-12-31 03:54:00	81	1899-12-31 04:13:20	83					0
1899-12-31 12:01:45	12_12_2013	38	47.9	191.2	32.3	0				1899-12-31 03:54:20	81	1899-12-31 04:13:40	87					0
1899-12-31 12:02:05	12_12_2013	38	46.1	182.2	32.1	0				1899-12-31 03:54:40	80	1899-12-31 04:14:00	89					0
1899-12-31 12:02:25	12_12_2013	38	44.9	177.7	32.1	0				1899-12-31 03:55:00	78	1899-12-31 04:14:20	92					0
1899-12-31 12:02:45	12_12_2013	38	45.1	179	32.2	0				1899-12-31 03:55:20	78	1899-12-31 04:14:40	93					0
1899-12-31 12:03:05	12_12_2013	38	46	183	32.2	0				1899-12-31 03:55:40	84	1899-12-31 04:15:00	93					0
1899-12-31 12:03:25	12_12_2013	38	48.1	190.5	32.2	0				1899-12-31 03:56:00	84	1899-12-31 04:15:20	92					0
1899-12-31 12:03:45	12_12_2013	38	50.1	199	32.2	0				1899-12-31 03:56:20	82	1899-12-31 04:15:40	92					0
1899-12-31 12:04:05	12_12_2013	38	51.4	205	32.4	0				1899-12-31 03:56:40	83	1899-12-31 04:16:00	93					0
1899-12-31 12:04:25	12_12_2013	38	52.1	207.3	32.3	0				1899-12-31 03:57:00	85	1899-12-31 04:16:20	92					0
1899-12-31 12:04:45	12_12_2013	38	52.3	209	32.4	0				1899-12-31 03:57:20	84	1899-12-31 04:16:40	91					0
1899-12-31 12:05:05	12_12_2013	38	52.2	208	32.3	0				1899-12-31 03:57:40	85	1899-12-31 04:17:00	91					0
1899-12-31 12:05:25	12_12_2013	38	52.1	205.8	32.1	0				1899-12-31 03:58:00	85	1899-12-31 04:17:20	90					0
1899-12-31 12:05:45	12_12_2013	38	51.3	202	32	0				1899-12-31 03:58:20	85	1899-12-31 04:17:40	90					0
1899-12-31 12:06:05	12_12_2013	38	49.4	195.3	32.1	0				1899-12-31 03:58:40	85	1899-12-31 04:18:00	90					0
1899-12-31 12:06:25	12_12_2013	38	48.1	189.2	32	0				1899-12-31 03:59:00	83	1899-12-31 04:18:20	90					0
1899-12-31 12:06:45	12_12_2013	38	46.6	184	32.1	0				1899-12-31 03:59:20	79	1899-12-31 04:18:40	90					0
1899-12-31 12:07:05	12_12_2013	38	45.1	177.7	32	0				1899-12-31 03:59:40	76	1899-12-31 04:19:00	90					0
1899-12-31 12:07:25	12_12_2013	38	44.5	174.5	31.8	0				1899-12-31 04:00:00	79	1899-12-31 04:19:20	90					0
1899-12-31 12:07:45	12_12_2013	38	44.2	172.3	31.8	0				1899-12-31 04:00:20	80	1899-12-31 04:19:40	89					0
1899-12-31 12:08:05	12_12_2013	38	43.9	172.8	32	0				1899-12-31 04:00:40	80	1899-12-31 04:20:00	89					0
1899-12-31 12:08:25	12_12_2013	38	43.7	171.8	31.9	0				1899-12-31 04:01:00	79	1899-12-31 04:20:20	91					0
1899-12-31 12:08:45	12_12_2013	38	42.9	169.7	32.1	0				1899-12-31 04:01:20	78	1899-12-31 04:20:40	90					0
1899-12-31 12:09:05	12_12_2013	38	42.2	166.5	32	0				1899-12-31 04:01:40	79	1899-12-31 04:21:00	90					0
1899-12-31 12:09:25	12_12_2013	38	42.2	165.8	31.9	0				1899-12-31 04:02:00	79	1899-12-31 04:21:20	90					0
1899-12-31 12:09:45	12_12_2013	38	41.6	164.2	32.1	0				1899-12-31 04:02:20	78	1899-12-31 04:21:40	89					0
1899-12-31 12:10:05	12_12_2013	38	41.1	162.8	32.1	0				1899-12-31 04:02:40	78	1899-12-31 04:22:00	86					0
1899-12-31 12:10:25	12_12_2013	38	40.1	157	31.9	0				1899-12-31 04:03:00	79	1899-12-31 04:22:20	89					0
1899-12-31 12:10:45	12_12_2013	38	40	157	31.9	0				1899-12-31 04:03:20	78	1899-12-31 04:22:40	90					0
1899-12-31 12:11:05	12_12_2013	38	40	157	31.9	0				1899-12-31 04:03:40	80	1899-12-31 04:23:00	89					0
1899-12-31 12:11:25	12_12_2013	38	40.2	157	31.7	0				1899-12-31 04:04:00	81	1899-12-31 04:23:20	86					0
1899-12-31 12:11:45	12_12_2013	38	40.3	157	31.6	0				1899-12-31 04:04:20	81	1899-12-31 04:23:40	89					0
1899-12-31 12:12:05	12_12_2013	38	40	155	31.6	0				1899-12-31 04:04:40	82	1899-12-31 04:24:00	90					0
1899-12-31 12:12:25	12_12_2013	38	39.8	153.3	31.4	0				1899-12-31 04:05:00	81	1899-12-31 04:24:20	91					0
1899-12-31 12:12:45	12_12_2013	38	39.6	154	31.6	0				1899-12-31 04:05:20	83	1899-12-31 04:24:40	91					0
1899-12-31 12:13:05	12_12_2013	38	40.1	155.3	31.6	0				1899-12-31 04:05:40	82	1899-12-31 04:25:00	90					0
1899-12-31 12:13:25	12_12_2013	38	40.8	158	31.5	0				1899-12-31 04:06:00	79	1899-12-31 04:25:20	89					0
1899-12-31 12:13:45	12_12_2013	38	41.2	160.3	31.7	0				1899-12-31 04:06:20	79	1899-12-31 04:25:40	88					0
1899-12-31 12:14:05	12_12_2013	38	41.7	161.8	31.5	0				1899-12-31 04:06:40	80	1899-12-31 04:26:00	89					0
1899-12-31 12:14:25	12_12_2013	38	41.9	162.8	31.7	0				1899-12-31 04:07:00	80	1899-12-31 04:26:20	88					0
1899-12-31 12:14:45	12_12_2013	38	41.6	161.8	31.6	0				1899-12-31 04:07:20	80	1899-12-31 04:26:40	87					0
1899-12-31 12:15:05	12_12_2013	38	41.6	161.3	31.6	0				1899-12-31 04:07:40	80	1899-12-31 04:27:00	86					0
1899-12-31 12:15:25	12_12_2013	38	41.2	159.8	31.6	0				1899-12-31 04:08:00	80	1899-12-31 04:27:20	90					0
1899-12-31 12:15:45	12_12_2013	38	40.5	156.8	31.5	0				1899-12-31 04:08:20	80	1899-12-31 04:27:40	89					0
1899-12-31 12:16:05	12_12_2013	38	39.9	154	31.4	0				1899-12-31 04:08:40	79	1899-12-31 04:28:00	88					0
1899-12-31 12:16:25	12_12_2013	38	39.7	154.7	31.7	0				1899-12-31 04:09:00	79	1899-12-31 04:28:20	88					0
1899-12-31 12:16:45	12_12_2013	38	39.9	156	31.7	0				1899-12-31 04:09:20	79	1899-12-31 04:28:40	89					0
1899-12-31 12:17:05	12_12_2013	38	39.9	156.2	31.8	0				1899-12-31 04:09:40	79	1899-12-31 04:29:00	88					0
1899-12-31 12:17:25	12_12_2013	38	40.8	158.8	31.7	0				1899-12-31 04:10:00	78	1899-12-31 04:29:20	88					0
1899-12-31 12:17:45	12_12_2013	38	41.8	162	31.6	0				1899-12-31 04:10:20	83	1899-12-31 04:29:40	89					0
1899-12-31 12:18:05	12_12_2013	38	42.6	164	31.4	0				1899-12-31 04:10:40	92	1899-12-31 04:30:00	92					0
1899-12-31 12:18:25	12_12_2013	38	42.3	164	31.6	0				1899-12-31 04:11:00	88	1899-12-31 04:30:20	92					0
1899-12-31 12:18:45	12_12_2013	38	42.8	165.8	31.6	0				1899-12-31 04:11:20	92	1899-12-31 04:30:40	91					0
1899-12-31 12:19:05	12_12_2013	38	43.2	168	31.7	0				1899-12-31 04:11:40	90	1899-12-31 04:31:00	88					0
1899-12-31 12:19:25	12_12_2013	38	43.6	170.7	31.8	0				1899-12-31 04:12:00	89	1899-12-31 04:31:20	87					0
1899-12-31 12:19:45	12_12_2013	38	44.3	173.8	31.9	0				1899-12-31 04:12:20	85	1899-12-31 04:31:40	82					0
1899-12-31 12:20:05	12_12_2013	38	44.3	175	32	0				1899-12-31 04:12:40	81	1899-12-31 04:32:00	81					0
1899-12-31 12:20:25	12_12_2013	38	44.2	174	32	0				1899-12-31 04:13:00	80	1899-12-31 04:32:20	93					0
1899-12-31 12:20:45	12_12_2013	38	44.4	174	31.9	0				1899-12-31 04:13:20	83	1899-12-31 04:32:40	93					0
1899-12-31 12:21:05	12_12_2013	38	44.7	175	31.9	0				1899-12-31 04:13:40	87	1899-12-31 04:33:00	93					0
1899-12-31 12:21:25	12_12_2013	38	44.9	175	31.7	0				1899-12-31 04:14:00	89	1899-12-31 04:33:20	93					0
1899-12-31 12:21:45	12_12_2013	38	45.2	175	31.5	0				1899-12-31 04:14:20	92	1899-12-31 04:33:40	90					0
1899-12-31 12:22:05	12_12_2013	38	45.2	176	31.7	0				1899-12-31 04:14:40	93	1899-12-31 04:34:00	89					0
1899-12-31 12:22:25	12_12_2013	38	45.2	175.5	31.6	0				1899-12-31 04:15:00	93	1899-12-31 04:34:20	87					0
1899-12-31 12:22:45	12_12_2013	38	44.5	171.8	31.4	0				1899-12-31 04:15:20	92	1899-12-31 04:34:40	84					0
1899-12-31 12:23:05	12_12_2013	38	42.8	165.5	31.5	0				1899-12-31 04:15:40	92	1899-12-31 04:35:00	82					0
1899-12-31 12:23:25	12_12_2013	38	40.5	157	31.5	0				1899-12-31 04:16:00	93	1899-12-31 04:35:20	83					0
1899-12-31 12:23:45	12_12_2013	38	37.9	146.8	31.6	0				1899-12-31 04:16:20	92	1899-12-31 04:35:40	84					0
1899-12-31 12:24:05	12_12_2013	38	35.6	137.3	31.4	0				1899-12-31 04:16:40	91	1899-12-31 04:36:00	85					0
1899-12-31 12:24:25	12_12_2013	38	33.8	131.3	31.6	0				1899-12-31 04:17:00	91	1899-12-31 04:36:20	82					0
1899-12-31 12:24:45	12_12_2013	38	33.3	128	31.3	0				1899-12-31 04:17:20	90	1899-12-31 04:36:40	79					0
1899-12-31 12:25:05	12_12_2013	38	33.1	127.7	31.4	0				1899-12-31 04:17:40	90	1899-12-31 04:37:00	76					0
1899-12-31 12:25:25	12_12_2013	38	32.7	126.3	31.5	0				1899-12-31 04:18:00	90	1899-12-31 04:37:20	76					0
1899-12-31 12:25:45	12_12_2013	38	31.9	123.7	31.5	0				1899-12-31 04:18:20	90	1899-12-31 04:37:40	74					0
1899-12-31 12:26:05	12_12_2013	38	31	120.8	31.6	0				1899-12-31 04:18:40	90	1899-12-31 04:38:00	74					0
1899-12-31 12:26:25	12_12_2013	38	30.2	117.3	31.6	0				1899-12-31 04:19:00	90	1899-12-31 04:38:20	76					0
1899-12-31 12:26:45	12_12_2013	38	29.7	115	31.5	0				1899-12-31 04:19:20	90	1899-12-31 04:38:40	78					0
1899-12-31 12:27:05	12_12_2013	38	29.1	113.2	31.6	0				1899-12-31 04:19:40	89	1899-12-31 04:39:00	77					0
1899-12-31 12:27:25	12_12_2013	38	28.9	112.5	31.6	0				1899-12-31 04:20:00	89	1899-12-31 04:39:20	75					0
1899-12-31 12:27:45	12_12_2013	38	29.4	113.5	31.4	0				1899-12-31 04:20:20	91	1899-12-31 04:39:40	76					0
1899-12-31 12:28:05	12_12_2013	38	29.7	114.8	31.5	0				1899-12-31 04:20:40	90	1899-12-31 04:40:00	77					0
1899-12-31 12:28:25	12_12_2013	38	29.6	115	31.6	0				1899-12-31 04:21:00	90	1899-12-31 04:40:20	75					0
1899-12-31 12:28:45	12_12_2013	38	29.6	114	31.4	0				1899-12-31 04:21:20	90	1899-12-31 04:40:40	73					0
1899-12-31 12:29:05	12_12_2013	38	29.6	115	31.6	0				1899-12-31 04:21:40	89	1899-12-31 04:41:00	70					0
1899-12-31 12:29:25	12_12_2013	38	29.4	115	31.8	0				1899-12-31 04:22:00	86	1899-12-31 04:41:20	71					0
1899-12-31 12:29:45	12_12_2013	38	29.3	114	31.7	0				1899-12-31 04:22:20	89	1899-12-31 04:41:40	70					0
1899-12-31 12:30:05	12_12_2013	38	28.7	111	31.5	0				1899-12-31 04:22:40	90	1899-12-31 04:42:00	76					0
1899-12-31 12:30:25	12_12_2013	38	27.9	108.2	31.6	0				1899-12-31 04:23:00	89	1899-12-31 04:42:20	78					0
1899-12-31 12:30:45	12_12_2013	38	27.4	106.8	31.6	0				1899-12-31 04:23:20	86	1899-12-31 04:42:40	80					0
1899-12-31 12:31:05	12_12_2013	38	27.1	105.8	31.8	0				1899-12-31 04:23:40	89	1899-12-31 04:43:00	79					0
1899-12-31 12:31:25	12_12_2013	38	27.4	106	31.5	0				1899-12-31 04:24:00	90	1899-12-31 04:43:20	80					0
1899-12-31 12:31:45	12_12_2013	38	28	108.2	31.4	0				1899-12-31 04:24:20	91	1899-12-31 04:43:40	80					0
1899-12-31 12:32:05	12_12_2013	38	28.4	109.5	31.4	0				1899-12-31 04:24:40	91	1899-12-31 04:44:00	80					0
1899-12-31 12:32:25	12_12_2013	38	28.9	111	31.3	0				1899-12-31 04:25:00	90	1899-12-31 04:44:20	78					0
1899-12-31 12:32:45	12_12_2013	38	29.3	113	31.4	0				1899-12-31 04:25:20	89	1899-12-31 04:44:40	79					0
1899-12-31 12:33:05	12_12_2013	38	30.2	116.7	31.4	0				1899-12-31 04:25:40	88	1899-12-31 04:45:00	79					0
1899-12-31 12:33:25	12_12_2013	38	30.6	118	31.4	0				1899-12-31 04:26:00	89	1899-12-31 04:45:20	79					0
1899-12-31 12:33:45	12_12_2013	38	30.6	118.7	31.5	0				1899-12-31 04:26:20	88	1899-12-31 04:45:40	79					0
1899-12-31 12:34:05	12_12_2013	38	30.9	119.2	31.4	0				1899-12-31 04:26:40	87	1899-12-31 04:46:00	81					0
1899-12-31 12:34:25	12_12_2013	38	31.2	120	31.3	0				1899-12-31 04:27:00	86	1899-12-31 04:46:20	81					0
1899-12-31 12:34:45	12_12_2013	38	31.7	121.2	31.1	0				1899-12-31 04:27:20	90	1899-12-31 04:46:40	80					0
1899-12-31 12:35:05	12_12_2013	38	31.7	122.2	31.4	0				1899-12-31 04:27:40	89	1899-12-31 04:47:00	79					0
1899-12-31 12:35:25	12_12_2013	38	32	123.8	31.5	0				1899-12-31 04:28:00	88	1899-12-31 04:47:20	79					0
1899-12-31 12:35:45	12_12_2013	38	32.7	125.8	31.3	0				1899-12-31 04:28:20	88	1899-12-31 04:47:40	79					0
1899-12-31 12:36:05	12_12_2013	38	33.2	127	31.2	0				1899-12-31 04:28:40	89	1899-12-31 04:48:00	81					0
1899-12-31 12:36:25	12_12_2013	38	33.2	127.8	31.3	0				1899-12-31 04:29:00	88	1899-12-31 04:48:20	80					0
1899-12-31 12:36:45	12_12_2013	38	33.3	127.7	31.2	0				1899-12-31 04:29:20	88	1899-12-31 04:48:40	80					0
1899-12-31 12:37:05	12_12_2013	38	33	127	31.2	0				1899-12-31 04:29:40	89	1899-12-31 04:49:00	79					0
1899-12-31 12:37:25	12_12_2013	38	32.6	125.3	31.3	0				1899-12-31 04:30:00	92	1899-12-31 04:49:20	79					0
1899-12-31 12:37:45	12_12_2013	38	32	123	31.3	0				1899-12-31 04:30:20	92	1899-12-31 04:49:40	79					0
1899-12-31 12:38:05	12_12_2013	38	31.3	119.7	31.2	0				1899-12-31 04:30:40	91	1899-12-31 04:50:00	79					0
1899-12-31 12:38:25	12_12_2013	38	30.4	117	31.3	0				1899-12-31 04:31:00	88	1899-12-31 04:50:20	81					0
										1899-12-31 04:31:20	87	1899-12-31 04:50:40	80					0
										1899-12-31 04:31:40	82	1899-12-31 04:51:00	79					0
										1899-12-31 04:32:00	81	1899-12-31 04:51:20	80					0
										1899-12-31 04:32:20	93	1899-12-31 04:51:40	81					0
										1899-12-31 04:32:40	93	1899-12-31 04:52:00	80					0
										1899-12-31 04:33:00	93	1899-12-31 04:52:20	77					0
										1899-12-31 04:33:20	93	1899-12-31 04:52:40	76					0
										1899-12-31 04:33:40	90	1899-12-31 04:53:00	76					0
										1899-12-31 04:34:00	89	1899-12-31 04:53:20	75					0
										1899-12-31 04:34:20	87	1899-12-31 04:53:40	71					0
										1899-12-31 04:34:40	84							0
										1899-12-31 04:35:00	82							0
										1899-12-31 04:35:20	83							0
										1899-12-31 04:35:40	84							0
										1899-12-31 04:36:00	85							0
										1899-12-31 04:36:20	82							0
										1899-12-31 04:36:40	79							0
										1899-12-31 04:37:00	76							0
										1899-12-31 04:37:20	76							0
										1899-12-31 04:37:40	74							0
										1899-12-31 04:38:00	74							0
										1899-12-31 04:38:20	76							0
										1899-12-31 04:38:40	78							0
										1899-12-31 04:39:00	77							0
										1899-12-31 04:39:20	75							0
										1899-12-31 04:39:40	76							0
										1899-12-31 04:40:00	77							0
										1899-12-31 04:40:20	75							0
										1899-12-31 04:40:40	73							0
										1899-12-31 04:41:00	70							0
										1899-12-31 04:41:20	71							0
										1899-12-31 04:41:40	70							0
										1899-12-31 04:42:00	76							0
										1899-12-31 04:42:20	78							0
										1899-12-31 04:42:40	80							0
										1899-12-31 04:43:00	79							0
										1899-12-31 04:43:20	80							0
										1899-12-31 04:43:40	80							0
										1899-12-31 04:44:00	80							0
										1899-12-31 04:44:20	78							0
										1899-12-31 04:44:40	79							0
										1899-12-31 04:45:00	79							0
										1899-12-31 04:45:20	79							0
										1899-12-31 04:45:40	79							0
										1899-12-31 04:46:00	81							0
										1899-12-31 04:46:20	81							0
										1899-12-31 04:46:40	80							0
										1899-12-31 04:47:00	79							0
										1899-12-31 04:47:20	79							0
										1899-12-31 04:47:40	79							0
										1899-12-31 04:48:00	81							0
										1899-12-31 04:48:20	80							0
										1899-12-31 04:48:40	80							0
										1899-12-31 04:49:00	79							0
										1899-12-31 04:49:20	79							0
										1899-12-31 04:49:40	79							0
										1899-12-31 04:50:00	79							0
										1899-12-31 04:50:20	81							0
										1899-12-31 04:50:40	80							0
										1899-12-31 04:51:00	79							0
										1899-12-31 04:51:20	80							0
										1899-12-31 04:51:40	81							0
										1899-12-31 04:52:00	80							0
										1899-12-31 04:52:20	77							0
										1899-12-31 04:52:40	76							0
										1899-12-31 04:53:00	76							0
										1899-12-31 04:53:20	75							0
										1899-12-31 04:53:40	71							0

## Sheet: 1 Analysis
Time			PtO2		Temp					SpO2		CO2 first				CO2	PtO2	Temp	SPO2		Change PtO2	Change Temp
1899-12-31 09:05:05			51.8		30.1					86		On	1899-12-31 08:08:00			On	50.6667	30.0667	84.3333		24.2333	-1.36667
1899-12-31 09:05:25			50.8		30.1					84		OFf	1899-12-31 09:06:00			OFf	26.4333	31.4333	70.3333		16.1667	-1.13333
1899-12-31 09:05:45			49.4		30					83		On	10:03			On	45	30	91.6667		16.6667	1.9
1899-12-31 10:02:05			27.7		31.4					70		Off	1899-12-31 10:43:00			Off	28.8333	31.1333	74.6667
1899-12-31 10:02:25			26.4		31.5					70		On	1899-12-31 11:14:00			On	57.5	33.6	79
1899-12-31 10:02:45			25.2		31.4					71		Off	11"58			off	40.8333	31.7	88.3333
1899-12-31 10:42:05	12_12_2013	38	45.2		30.1					92		last check	13:37:00 p.m.
1899-12-31 10:42:25	12_12_2013	38	45		30					92
1899-12-31 10:42:45	12_12_2013	38	44.8		29.9					91
1899-12-31 11:13:05			30.5		31.3					79
1899-12-31 11:13:25			28.9		31					75
1899-12-31 11:13:45			27.1		31.1					70
1899-12-31 11:57:05			57.6		33.5					79
1899-12-31 11:57:25			57.7		33.6					79
1899-12-31 11:57:45			57.2		33.7					79
1899-12-31 12:17:05			39.9		31.8					88
1899-12-31 12:17:25			40.8		31.7					88
1899-12-31 12:17:45			41.8		31.6					89

## Sheet: 2
Time			PtO2		Tissue temp	Co2	39	Body Temp	Time	SO2		Time	SO2		On	1899-12-31 10:50:00
1899-12-31 10:31:55	03_02_2014	38	27.1	101.5	5.3	0			1899-12-31 00:00:20	70					OFf	1899-12-31 11:16:00
1899-12-31 10:32:15	03_02_2014	38	115	4 428.0	32	0			1899-12-31 00:00:40	71					On	1899-12-31 11:32:00
1899-12-31 10:32:35	03_02_2014	38	89.1	333.3	32	0			1899-12-31 00:01:00	83		1899-12-31 00:35:00	90		Off	1899-12-31 11:51:00
1899-12-31 10:32:55	03_02_2014	38	74.3	280.3	32.2	0			1899-12-31 00:01:20	79		1899-12-31 00:35:20	89		On	1899-12-31 12:15:00
1899-12-31 10:33:15	03_02_2014	38	63.9	243	32.3	0			1899-12-31 00:01:40	70		1899-12-31 00:35:40	89		Off	1899-12-31 12:33:00
1899-12-31 10:33:35	03_02_2014	38	56.1	212.7	32.1	0			1899-12-31 00:02:00	78		1899-12-31 00:36:00	88
1899-12-31 10:33:55	03_02_2014	38	50.7	192	32	0			1899-12-31 00:02:20	90		1899-12-31 00:36:20	89
1899-12-31 10:34:15	03_02_2014	38	46.4	176.7	32.1	0			1899-12-31 00:02:40	90		1899-12-31 00:36:40	87
1899-12-31 10:34:35	03_02_2014	38	43.4	165	32	0			1899-12-31 00:03:00	90		1899-12-31 00:37:00	87
1899-12-31 10:34:55	03_02_2014	38	40.6	155.2	32.1	0			1899-12-31 00:03:20	90		1899-12-31 00:37:20	86
1899-12-31 10:35:15	03_02_2014	38	38.2	145.8	32	0			1899-12-31 00:03:40	89		1899-12-31 00:37:40	87
1899-12-31 10:35:35	03_02_2014	38	36.6	139	31.9	0			1899-12-31 00:04:00	89		1899-12-31 00:38:00	87
1899-12-31 10:35:55	03_02_2014	38	35	133.5	31.9	0			1899-12-31 00:04:20	88		1899-12-31 00:38:20	88
1899-12-31 10:36:15	03_02_2014	38	33.7	129.3	32	0			1899-12-31 00:04:40	88		1899-12-31 00:38:40	87
1899-12-31 10:36:35	03_02_2014	38	32.6	125.8	32.2	0			1899-12-31 00:05:00	88		1899-12-31 00:39:00	87
1899-12-31 10:36:55	03_02_2014	38	32	123.2	32.1	0			1899-12-31 00:05:20	88		1899-12-31 00:39:20	87
1899-12-31 10:37:15	03_02_2014	38	31.3	121	32.1	0			1899-12-31 00:05:40	88		1899-12-31 00:39:40	88
1899-12-31 10:37:35	03_02_2014	38	30.9	119	32	0			1899-12-31 00:06:00	88		1899-12-31 00:40:00	88
1899-12-31 10:37:55	03_02_2014	38	30.4	117.7	32.1	0			1899-12-31 00:06:20	89		1899-12-31 00:40:20	87
1899-12-31 10:38:15	03_02_2014	38	30	116.2	32.2	0			1899-12-31 00:06:40	89		1899-12-31 00:40:40	87
1899-12-31 10:38:35	03_02_2014	38	29.8	114.8	32	0			1899-12-31 00:07:00	89		1899-12-31 00:41:00	87
1899-12-31 10:38:55	03_02_2014	38	29.5	113.2	31.9	0			1899-12-31 00:07:20	87		1899-12-31 00:41:20	87
1899-12-31 10:39:15	03_02_2014	38	29.1	112.2	32.1	0			1899-12-31 00:07:40	90		1899-12-31 00:41:40	86
1899-12-31 10:39:35	03_02_2014	38	28.6	111	32.2	0			1899-12-31 00:08:00	91		1899-12-31 00:42:00	86
1899-12-31 10:39:55	03_02_2014	38	28.1	109.7	32.4	0			1899-12-31 00:08:20	90		1899-12-31 00:42:20	85
1899-12-31 10:40:15	03_02_2014	38	27.8	108.7	32.4	0			1899-12-31 00:08:40	91		1899-12-31 00:42:40	86
1899-12-31 10:40:35	03_02_2014	38	27.4	107.3	32.5	0			1899-12-31 00:09:00	91		1899-12-31 00:43:00	86
1899-12-31 10:40:55	03_02_2014	38	27.2	106	32.3	0			1899-12-31 00:09:20	89		1899-12-31 00:43:20	87
1899-12-31 10:41:15	03_02_2014	38	27.2	106	32.2	0			1899-12-31 00:09:40	89		1899-12-31 00:43:40	87
1899-12-31 10:41:35	03_02_2014	38	27.3	106.8	32.4	0			1899-12-31 00:10:00	89		1899-12-31 00:44:00	87
1899-12-31 10:41:55	03_02_2014	38	27.5	107.7	32.4	0			1899-12-31 00:10:20	89		1899-12-31 00:44:20	86
1899-12-31 10:42:15	03_02_2014	38	27.7	108	32.2	0			1899-12-31 00:10:40	89		1899-12-31 00:44:40	86
1899-12-31 10:42:35	03_02_2014	38	27.9	107.5	32	0			1899-12-31 00:11:00	89		1899-12-31 00:45:00	87
1899-12-31 10:42:55	03_02_2014	38	27.8	107.7	32.1	0			1899-12-31 00:11:20	89		1899-12-31 00:45:20	88
1899-12-31 10:43:15	03_02_2014	38	27.6	108.3	32.5	0			1899-12-31 00:11:40	77		1899-12-31 00:45:40	88
1899-12-31 10:43:35	03_02_2014	38	27.7	108.5	32.4	0			1899-12-31 00:12:00	86		1899-12-31 00:46:00	87
1899-12-31 10:43:55	03_02_2014	38	27.9	108	32.1	0			1899-12-31 00:12:20	87		1899-12-31 00:46:20	87
1899-12-31 10:44:15	03_02_2014	38	27.9	108	32.1	0			1899-12-31 00:12:40	87		1899-12-31 00:46:40	86
1899-12-31 10:44:35	03_02_2014	38	27.9	108	32.1	0			1899-12-31 00:13:00	88		1899-12-31 00:47:00	86
1899-12-31 10:44:55	03_02_2014	38	27.6	108	32.4	0			1899-12-31 00:13:20	88		1899-12-31 00:47:20	86
1899-12-31 10:45:15	03_02_2014	38	27.8	108	32.3	0			1899-12-31 00:13:40	88		1899-12-31 00:47:40	87
1899-12-31 10:45:35	03_02_2014	38	28	108.7	32.2	0			1899-12-31 00:14:00	88		1899-12-31 00:48:00	89
1899-12-31 10:45:55	03_02_2014	38	28.1	108.8	32	0			1899-12-31 00:14:20	88		1899-12-31 00:48:20	90
1899-12-31 10:46:15	03_02_2014	38	28.1	109.2	32.1	0			1899-12-31 00:14:40	88		1899-12-31 00:48:40	92
1899-12-31 10:46:35	03_02_2014	38	28.6	111	32.2	0			1899-12-31 00:15:00	88		1899-12-31 00:49:00	91
1899-12-31 10:46:55	03_02_2014	38	29.1	113.8	32.5	0			1899-12-31 00:15:20	88		1899-12-31 00:49:20	88
1899-12-31 10:47:15	03_02_2014	38	29.7	116	32.5	0			1899-12-31 00:15:40	88		1899-12-31 00:49:40	88
1899-12-31 10:47:35	03_02_2014	38	30.1	116.3	32.1	0			1899-12-31 00:16:00	89		1899-12-31 00:50:00	87
1899-12-31 10:47:55	03_02_2014	38	30.2	116.3	32	0			1899-12-31 00:16:20	89		1899-12-31 00:50:20	85
1899-12-31 10:48:15	03_02_2014	38	29.8	115.3	32.1	0			1899-12-31 00:16:40	89		1899-12-31 00:50:40	86
1899-12-31 10:48:35	03_02_2014	38	29.6	114.3	32.1	0			1899-12-31 00:17:00	89		1899-12-31 00:51:00	87
1899-12-31 10:48:55	03_02_2014	38	29.3	113.5	32.2	0			1899-12-31 00:17:20	90		1899-12-31 00:51:20	88
1899-12-31 10:49:15	03_02_2014	38	29.4	113	32	0			1899-12-31 00:17:40	90		1899-12-31 00:51:40	88
1899-12-31 10:49:35	03_02_2014	38	29.4	113.2	32	0			1899-12-31 00:18:00	89		1899-12-31 00:52:00	87
1899-12-31 10:49:55	03_02_2014	38	29.2	114	32.4	39			1899-12-31 00:18:20	89		1899-12-31 00:52:20	88
1899-12-31 10:50:15	03_02_2014	38	29.3	114.2	32.4	39			1899-12-31 00:18:40	87		1899-12-31 00:52:40	87
1899-12-31 10:50:35	03_02_2014	38	29.4	114	32.3	39			1899-12-31 00:19:00	89		1899-12-31 00:53:00	87
1899-12-31 10:50:55	03_02_2014	38	29.5	114	32.2	39			1899-12-31 00:19:20	92		1899-12-31 00:53:20	88
1899-12-31 10:51:15	03_02_2014	38	29.6	113	31.8	39			1899-12-31 00:19:40	92		1899-12-31 00:53:40	89
1899-12-31 10:51:35	03_02_2014	38	29.9	112	31.2	39			1899-12-31 00:20:00	92		1899-12-31 00:54:00	88
1899-12-31 10:51:55	03_02_2014	38	29.8	114.2	31.9	39			1899-12-31 00:20:20	91		1899-12-31 00:54:20	89
1899-12-31 10:52:15	03_02_2014	38	29.8	117.2	32.6	39			1899-12-31 00:20:40	90		1899-12-31 00:54:40	87
1899-12-31 10:52:35	03_02_2014	38	30.5	121	32.8	39			1899-12-31 00:21:00	90		1899-12-31 00:55:00	85
1899-12-31 10:52:55	03_02_2014	38	31.2	123.2	32.8	39			1899-12-31 00:21:20	89		1899-12-31 00:55:20	82
1899-12-31 10:53:15	03_02_2014	38	31.3	123	32.7	39			1899-12-31 00:21:40	90		1899-12-31 00:55:40	80
1899-12-31 10:53:35	03_02_2014	38	30.5	120.5	32.8	39			1899-12-31 00:22:00	91		1899-12-31 00:56:00	77
1899-12-31 10:53:55	03_02_2014	38	29.3	116.5	32.9	39			1899-12-31 00:22:20	92		1899-12-31 00:56:20	72
1899-12-31 10:54:15	03_02_2014	38	28.5	113.8	33	39			1899-12-31 00:22:40	89		1899-12-31 00:56:40	70
1899-12-31 10:54:35	03_02_2014	38	27.4	110.3	33.2	39			1899-12-31 00:23:00	89		1899-12-31 00:57:00	70
1899-12-31 10:54:55	03_02_2014	38	26.3	106.3	33.3	39			1899-12-31 00:23:20	90		1899-12-31 00:57:20	70
1899-12-31 10:55:15	03_02_2014	38	25.2	102.3	33.4	39			1899-12-31 00:23:40	92		1899-12-31 00:57:40	70
1899-12-31 10:55:35	03_02_2014	38	24.1	98.5	33.4	39			1899-12-31 00:24:00	91		1899-12-31 00:58:00	70
1899-12-31 10:55:55	03_02_2014	38	23.5	95.8	33.4	39			1899-12-31 00:24:20	91		1899-12-31 00:58:20	71
1899-12-31 10:56:15	03_02_2014	38	23.3	95	33.4	39			1899-12-31 00:24:40	90		1899-12-31 00:58:40	77
1899-12-31 10:56:35	03_02_2014	38	23.6	96.3	33.4	39			1899-12-31 00:25:00	90		1899-12-31 00:59:00	80
1899-12-31 10:56:55	03_02_2014	38	24.7	100.5	33.4	39			1899-12-31 00:25:20	90		1899-12-31 00:59:20	81
1899-12-31 10:57:15	03_02_2014	38	26.1	106.7	33.4	39			1899-12-31 00:25:40	90		1899-12-31 00:59:40	82
1899-12-31 10:57:35	03_02_2014	38	27.8	113	33.5	39			1899-12-31 00:26:00	90		1899-12-31 01:00:00	83
1899-12-31 10:57:55	03_02_2014	38	29.5	120	33.5	39			1899-12-31 00:26:20	91		1899-12-31 01:00:20	84
1899-12-31 10:58:15	03_02_2014	38	31.4	127.3	33.5	39			1899-12-31 00:26:40	91		1899-12-31 01:00:40	84
1899-12-31 10:58:35	03_02_2014	38	32.9	133.2	33.5	39			1899-12-31 00:27:00	88		1899-12-31 01:01:00	84
1899-12-31 10:58:55	03_02_2014	38	34.1	137.8	33.5	39			1899-12-31 00:27:20	86		1899-12-31 01:01:20	85
1899-12-31 10:59:15	03_02_2014	38	35	141.2	33.5	39			1899-12-31 00:27:40	86		1899-12-31 01:01:40	85
1899-12-31 10:59:35	03_02_2014	38	35.8	144.3	33.5	39			1899-12-31 00:28:00	91		1899-12-31 01:02:00	85
1899-12-31 10:59:55	03_02_2014	38	36.3	146.5	33.5	39			1899-12-31 00:28:20	90		1899-12-31 01:02:20	85
1899-12-31 11:00:15	03_02_2014	38	36.6	147.7	33.5	39			1899-12-31 00:28:40	91		1899-12-31 01:02:40	86
1899-12-31 11:00:35	03_02_2014	63	36.8	148.5	33.5	39			1899-12-31 00:29:00	90		1899-12-31 01:03:00	86
1899-12-31 11:00:55	03_02_2014	38	37.1	150	33.6	39			1899-12-31 00:29:20	89		1899-12-31 01:03:20	87
1899-12-31 11:01:15	03_02_2014	38	37.3	150.8	33.7	39			1899-12-31 00:29:40	89		1899-12-31 01:03:40	87
1899-12-31 11:01:35	03_02_2014	38	37	150	33.7	39			1899-12-31 00:30:00	90		1899-12-31 01:04:00	87
1899-12-31 11:01:55	03_02_2014	38	36.7	148.2	33.7	39			1899-12-31 00:30:20	90		1899-12-31 01:04:20	86
1899-12-31 11:02:15	03_02_2014	38	36.4	147.5	33.6	39			1899-12-31 00:30:40	90		1899-12-31 01:04:40	86
1899-12-31 11:02:35	03_02_2014	38	36	145.7	33.6	39			1899-12-31 00:31:00	91		1899-12-31 01:05:00	83
1899-12-31 11:02:55	03_02_2014	38	35.6	144	33.6	39			1899-12-31 00:31:20	90		1899-12-31 01:05:20	80
1899-12-31 11:03:15	03_02_2014	38	35.1	141.7	33.6	39			1899-12-31 00:31:40	90		1899-12-31 01:05:40	77
1899-12-31 11:03:35	03_02_2014	38	34.7	140.5	33.6	39			1899-12-31 00:32:00	90		1899-12-31 01:06:00	75
1899-12-31 11:03:55	03_02_2014	38	33.9	137	33.6	39			1899-12-31 00:32:20	89		1899-12-31 01:06:20	74
1899-12-31 11:04:15	03_02_2014	38	32	129.7	33.6	39			1899-12-31 00:32:40	89		1899-12-31 01:06:40	73
1899-12-31 11:04:35	03_02_2014	38	30.2	122.7	33.6	39			1899-12-31 00:33:00	89		1899-12-31 01:07:00	71
1899-12-31 11:04:55	03_02_2014	38	28.4	116	33.6	39			1899-12-31 00:33:20	90		1899-12-31 01:07:20	70
1899-12-31 11:05:15	03_02_2014	38	26.7	109	33.6	39			1899-12-31 00:33:40	91		1899-12-31 01:07:40	70
1899-12-31 11:05:35	03_02_2014	38	25.3	103.5	33.6	39			1899-12-31 00:34:00	91		1899-12-31 01:08:00	70
1899-12-31 11:05:55	03_02_2014	38	24.2	99.3	33.6	39			1899-12-31 00:34:20	91		1899-12-31 01:08:20	71
1899-12-31 11:06:15	03_02_2014	38	23.8	98	33.7	39			1899-12-31 00:34:40	91		1899-12-31 01:08:40	73
1899-12-31 11:06:35	03_02_2014	38	24.2	99.8	33.7	39			1899-12-31 00:35:00	90		1899-12-31 01:09:00	76
1899-12-31 11:06:55	03_02_2014	38	25.2	103.8	33.7	39			1899-12-31 00:35:20	89		1899-12-31 01:09:20	77
1899-12-31 11:07:15	03_02_2014	38	26.6	109.3	33.7	39			1899-12-31 00:35:40	89		1899-12-31 01:09:40	79
1899-12-31 11:07:35	03_02_2014	38	28.1	115.3	33.7	39			1899-12-31 00:36:00	88		1899-12-31 01:10:00	81
1899-12-31 11:07:55	03_02_2014	38	29.6	121.3	33.8	39			1899-12-31 00:36:20	89		1899-12-31 01:10:20	83
1899-12-31 11:08:15	03_02_2014	38	31.2	128.3	33.8	39			1899-12-31 00:36:40	87		1899-12-31 01:10:40	83
1899-12-31 11:08:35	03_02_2014	38	32.7	133.5	33.8	39			1899-12-31 00:37:00	87		1899-12-31 01:11:00	83
1899-12-31 11:08:55	03_02_2014	38	33.8	138.2	33.8	39			1899-12-31 00:37:20	86		1899-12-31 01:11:20	84
1899-12-31 11:09:15	03_02_2014	38	34.4	141.2	33.9	39			1899-12-31 00:37:40	87		1899-12-31 01:11:40	85
1899-12-31 11:09:35	03_02_2014	38	35	143.5	34	39			1899-12-31 00:38:00	87		1899-12-31 01:12:00	85
1899-12-31 11:09:55	03_02_2014	38	35.6	145.7	33.9	39			1899-12-31 00:38:20	88		1899-12-31 01:12:20	85
1899-12-31 11:10:15	03_02_2014	38	36	147.2	33.9	39			1899-12-31 00:38:40	87		1899-12-31 01:12:40	85
1899-12-31 11:10:35	03_02_2014	38	36.1	148	33.9	39			1899-12-31 00:39:00	87		1899-12-31 01:13:00	85
1899-12-31 11:10:55	03_02_2014	38	36.1	147.7	33.9	39			1899-12-31 00:39:20	87		1899-12-31 01:13:20	85
1899-12-31 11:11:15	03_02_2014	38	35.9	147.2	33.9	39			1899-12-31 00:39:40	88		1899-12-31 01:13:40	85
1899-12-31 11:11:35	03_02_2014	38	35.6	146.3	34.1	39			1899-12-31 00:40:00	88		1899-12-31 01:14:00	85
1899-12-31 11:11:55	03_02_2014	38	35.4	146	34	39			1899-12-31 00:40:20	87		1899-12-31 01:14:20	85
1899-12-31 11:12:15	03_02_2014	38	35.1	144.8	34.2	39			1899-12-31 00:40:40	87		1899-12-31 01:14:40	85
1899-12-31 11:12:35	03_02_2014	38	34.8	144	34.2	39			1899-12-31 00:41:00	87		1899-12-31 01:15:00	85
1899-12-31 11:12:55	03_02_2014	38	34.6	144	34.4	39			1899-12-31 00:41:20	87		1899-12-31 01:15:20	85
1899-12-31 11:13:15	03_02_2014	38	34.4	143.3	34.4	39			1899-12-31 00:41:40	86		1899-12-31 01:15:40	85
1899-12-31 11:13:35	03_02_2014	38	34.2	142	34.4	39			1899-12-31 00:42:00	86		1899-12-31 01:16:00	85
1899-12-31 11:13:55	03_02_2014	38	34.1	142	34.5	39			1899-12-31 00:42:20	85		1899-12-31 01:16:20	84
1899-12-31 11:14:15	03_02_2014	38	34	142	34.5	39			1899-12-31 00:42:40	86		1899-12-31 01:16:40	85
1899-12-31 11:14:35	03_02_2014	38	34	142.2	34.5	39			1899-12-31 00:43:00	86		1899-12-31 01:17:00	85
1899-12-31 11:14:55	03_02_2014	38	34.1	142.3	34.5	39			1899-12-31 00:43:20	87		1899-12-31 01:17:20	85
1899-12-31 11:15:15	03_02_2014	38	34	142	34.5	39			1899-12-31 00:43:40	87		1899-12-31 01:17:40	85
1899-12-31 11:15:35	03_02_2014	38	33.9	142	34.5	39			1899-12-31 00:44:00	87		1899-12-31 01:18:00	84
1899-12-31 11:15:55	03_02_2014	38	33.6	141	34.6	39			1899-12-31 00:44:20	86		1899-12-31 01:18:20	83
1899-12-31 11:16:15	03_02_2014	38	33.4	140	34.5	39			1899-12-31 00:44:40	86		1899-12-31 01:18:40	80
1899-12-31 11:16:35	03_02_2014	38	33	138.5	34.6	39			1899-12-31 00:45:00	87		1899-12-31 01:19:00	76
1899-12-31 11:16:55	03_02_2014	38	32.3	135.7	34.6	39			1899-12-31 00:45:20	88		1899-12-31 01:19:20	73
1899-12-31 11:17:15	03_02_2014	38	30.8	131	34.9	0			1899-12-31 00:45:40	88		1899-12-31 01:19:40	72
1899-12-31 11:17:35	03_02_2014	38	29.4	126	35.1	0			1899-12-31 00:46:00	87		1899-12-31 01:20:00	71
1899-12-31 11:17:55	03_02_2014	38	28	121.3	35.4	0			1899-12-31 00:46:20	87		1899-12-31 01:20:20	70
1899-12-31 11:18:15	03_02_2014	38	26.7	115.7	35.3	0			1899-12-31 00:46:40	86		1899-12-31 01:20:40	70
1899-12-31 11:18:35	03_02_2014	38	25.4	108.2	34.8	0			1899-12-31 00:47:00	86		1899-12-31 01:21:00	70
1899-12-31 11:18:55	03_02_2014	38	23.3	99.7	34.8	0			1899-12-31 00:47:20	86		1899-12-31 01:21:20	70
1899-12-31 11:19:15	03_02_2014	38	21.6	91.8	34.5	0			1899-12-31 00:47:40	87		1899-12-31 01:21:40	70
1899-12-31 11:19:35	03_02_2014	38	20.1	85.2	34.3	0			1899-12-31 00:48:00	89		1899-12-31 01:22:00	70
1899-12-31 11:19:55	03_02_2014	38	18.9	80.8	34.5	0			1899-12-31 00:48:20	90		1899-12-31 01:22:20	70
1899-12-31 11:20:15	03_02_2014	38	18.3	78.2	34.3	0			1899-12-31 00:48:40	92		1899-12-31 01:22:40	70
1899-12-31 11:20:35	03_02_2014	38	18.1	77.2	34.3	0			1899-12-31 00:49:00	91		1899-12-31 01:23:00	70
1899-12-31 11:20:55	03_02_2014	38	17.8	76.2	34.4	0			1899-12-31 00:49:20	88		1899-12-31 01:23:20	70
1899-12-31 11:21:15	03_02_2014	38	18	77	34.3	0			1899-12-31 00:49:40	88		1899-12-31 01:23:40	70
1899-12-31 11:21:35	03_02_2014	38	18.2	78.3	34.5	0			1899-12-31 00:50:00	87		1899-12-31 01:24:00	70
1899-12-31 11:21:55	03_02_2014	38	18.9	81.3	34.6	0			1899-12-31 00:50:20	85		1899-12-31 01:24:20	73
1899-12-31 11:22:15	03_02_2014	38	20.2	86.5	34.5	0			1899-12-31 00:50:40	86		1899-12-31 01:24:40	76
1899-12-31 11:22:35	03_02_2014	38	21.6	92.3	34.5	0			1899-12-31 00:51:00	87		1899-12-31 01:25:00	78
1899-12-31 11:22:55	03_02_2014	38	22.9	98	34.8	0			1899-12-31 00:51:20	88		1899-12-31 01:25:20	79
1899-12-31 11:23:15	03_02_2014	38	24.3	104	34.8	0			1899-12-31 00:51:40	88		1899-12-31 01:25:40	79
1899-12-31 11:23:35	03_02_2014	38	25.5	109.3	34.9	0			1899-12-31 00:52:00	87		1899-12-31 01:26:00	79
1899-12-31 11:23:55	03_02_2014	38	26.5	113.2	34.8	0			1899-12-31 00:52:20	88		1899-12-31 01:26:20	80
1899-12-31 11:24:15	03_02_2014	63	27.2	116.3	34.9	0			1899-12-31 00:52:40	87		1899-12-31 01:26:40	80
1899-12-31 11:24:35	03_02_2014	38	27.7	118	34.8	0			1899-12-31 00:53:00	87		1899-12-31 01:27:00	80
1899-12-31 11:24:55	03_02_2014	38	28.3	120	34.7	0			1899-12-31 00:53:20	88		1899-12-31 01:27:20	81
1899-12-31 11:25:15	03_02_2014	38	28.3	120	34.7	0			1899-12-31 00:53:40	89		1899-12-31 01:27:40	83
1899-12-31 11:25:35	03_02_2014	38	28.5	121.2	34.8	0			1899-12-31 00:54:00	88		1899-12-31 01:28:00	83
1899-12-31 11:25:55	03_02_2014	38	28.9	123	34.8	0			1899-12-31 00:54:20	89		1899-12-31 01:28:20	83
1899-12-31 11:26:15	03_02_2014	38	29.3	125	34.9	0			1899-12-31 00:54:40	87		1899-12-31 01:28:40	83
1899-12-31 11:26:35	03_02_2014	38	29.7	126.7	34.9	0			1899-12-31 00:55:00	85		1899-12-31 01:29:00	83
1899-12-31 11:26:55	03_02_2014	38	29.9	127	34.9	0			1899-12-31 00:55:20	82		1899-12-31 01:29:20	82
1899-12-31 11:27:15	03_02_2014	38	30	127.7	34.8	0			1899-12-31 00:55:40	80		1899-12-31 01:29:40	82
1899-12-31 11:27:35	03_02_2014	38	30.3	127.2	34.5	0			1899-12-31 00:56:00	77		1899-12-31 01:30:00	83
1899-12-31 11:27:55	03_02_2014	38	29.9	127	34.8	0			1899-12-31 00:56:20	72		1899-12-31 01:30:20	82
1899-12-31 11:28:15	03_02_2014	38	30.2	127	34.6	0			1899-12-31 00:56:40	70		1899-12-31 01:30:40	82
1899-12-31 11:28:35	03_02_2014	38	30.1	126.2	34.5	0			1899-12-31 00:57:00	70		1899-12-31 01:31:00	82
1899-12-31 11:28:55	03_02_2014	38	30.2	126	34.3	0			1899-12-31 00:57:20	70		1899-12-31 01:31:20	82
1899-12-31 11:29:15	03_02_2014	38	29.9	125	34.5	0			1899-12-31 00:57:40	70		1899-12-31 01:31:40	82
1899-12-31 11:29:35	03_02_2014	38	29.6	125.3	34.7	0			1899-12-31 00:58:00	70		1899-12-31 01:32:00	82
1899-12-31 11:29:55	03_02_2014	38	29.7	125	34.5	0			1899-12-31 00:58:20	71		1899-12-31 01:32:20	82
1899-12-31 11:30:15	03_02_2014	38	29.7	125	34.5	0			1899-12-31 00:58:40	77		1899-12-31 01:32:40	81
1899-12-31 11:30:35	03_02_2014	38	29.6	125.5	34.8	0			1899-12-31 00:59:00	80		1899-12-31 01:33:00	82
1899-12-31 11:30:55	03_02_2014	38	29.6	125.7	34.7	0			1899-12-31 00:59:20	81		1899-12-31 01:33:20	82
1899-12-31 11:31:15	03_02_2014	38	29.6	125.8	34.8	0			1899-12-31 00:59:40	82		1899-12-31 01:33:40	81
1899-12-31 11:31:35	03_02_2014	38	29.5	125	34.9	0			1899-12-31 01:00:00	83		1899-12-31 01:34:00	81
1899-12-31 11:31:55	03_02_2014	38	29.4	125	34.8	0			1899-12-31 01:00:20	84		1899-12-31 01:34:20	81
1899-12-31 11:32:15	03_02_2014	38	29.4	124	34.6	39			1899-12-31 01:00:40	84		1899-12-31 01:34:40	82
1899-12-31 11:32:35	03_02_2014	38	29.2	124	34.7	39			1899-12-31 01:01:00	84		1899-12-31 01:35:00	81
1899-12-31 11:32:55	03_02_2014	38	29.1	123	34.7	39			1899-12-31 01:01:20	85		1899-12-31 01:35:20	82
1899-12-31 11:33:15	03_02_2014	38	28.6	122.8	35	39			1899-12-31 01:01:40	85		1899-12-31 01:35:40	83
1899-12-31 11:33:35	03_02_2014	38	28.3	122.3	35.3	39			1899-12-31 01:02:00	85		1899-12-31 01:36:00	83
1899-12-31 11:33:55	03_02_2014	38	28.2	121.3	35.1	39			1899-12-31 01:02:20	85		1899-12-31 01:36:20	83
1899-12-31 11:34:15	03_02_2014	38	27.9	119.7	35	39			1899-12-31 01:02:40	86		1899-12-31 01:36:40	83
1899-12-31 11:34:35	03_02_2014	38	27.8	118.2	34.8	39			1899-12-31 01:03:00	86		1899-12-31 01:37:00	83
1899-12-31 11:34:55	03_02_2014	38	27.8	117.5	34.6	39			1899-12-31 01:03:20	87		1899-12-31 01:37:20	84
1899-12-31 11:35:15	03_02_2014	38	27.8	117	34.5	39			1899-12-31 01:03:40	87		1899-12-31 01:37:40	83
1899-12-31 11:35:35	03_02_2014	38	28.1	116.3	34.1	39			1899-12-31 01:04:00	87		1899-12-31 01:38:00	82
1899-12-31 11:35:55	03_02_2014	38	28.2	117	34.1	39			1899-12-31 01:04:20	86		1899-12-31 01:38:20	80
1899-12-31 11:36:15	03_02_2014	38	28.3	117.3	34.1	39			1899-12-31 01:04:40	86		1899-12-31 01:38:40	81
1899-12-31 11:36:35	03_02_2014	38	28.4	117.5	34	39			1899-12-31 01:05:00	83		1899-12-31 01:39:00	82
1899-12-31 11:36:55	03_02_2014	38	28.6	118	34	39			1899-12-31 01:05:20	80		1899-12-31 01:39:20	81
1899-12-31 11:37:15	03_02_2014	38	28.8	119	34	39			1899-12-31 01:05:40	77		1899-12-31 01:39:40	80
1899-12-31 11:37:35	03_02_2014	38	29	120	34	39			1899-12-31 01:06:00	75		1899-12-31 01:40:00	79
1899-12-31 11:37:55	03_02_2014	38	29.2	120	33.9	39			1899-12-31 01:06:20	74		1899-12-31 01:40:20	79
1899-12-31 11:38:15	03_02_2014	38	29.4	121	33.9	39			1899-12-31 01:06:40	73		1899-12-31 01:40:40	80
1899-12-31 11:38:35	03_02_2014	38	29.6	122	33.9	39			1899-12-31 01:07:00	71		1899-12-31 01:41:00	84
1899-12-31 11:38:55	03_02_2014	38	29.8	123	33.9	39			1899-12-31 01:07:20	70		1899-12-31 01:41:20	85
1899-12-31 11:39:15	03_02_2014	38	30.1	123.8	33.9	39			1899-12-31 01:07:40	70		1899-12-31 01:41:40	85
1899-12-31 11:39:35	03_02_2014	38	30.2	124	33.9	39			1899-12-31 01:08:00	70		1899-12-31 01:42:00	84
1899-12-31 11:39:55	03_02_2014	38	30.6	125.5	33.8	39			1899-12-31 01:08:20	71		1899-12-31 01:42:20	85
1899-12-31 11:40:15	03_02_2014	38	30.9	126.8	33.8	39			1899-12-31 01:08:40	73		1899-12-31 01:42:40	85
1899-12-31 11:40:35	03_02_2014	38	31.4	128.3	33.8	39			1899-12-31 01:09:00	76		1899-12-31 01:43:00	85
1899-12-31 11:40:55	03_02_2014	38	31.8	129.7	33.7	39			1899-12-31 01:09:20	77		1899-12-31 01:43:20	85
1899-12-31 11:41:15	03_02_2014	38	31.8	130	33.8	39			1899-12-31 01:09:40	79		1899-12-31 01:43:40	85
1899-12-31 11:41:35	03_02_2014	38	31.9	130	33.8	39			1899-12-31 01:10:00	81		1899-12-31 01:44:00	85
1899-12-31 11:41:55	03_02_2014	38	32	130.8	33.7	39			1899-12-31 01:10:20	83		1899-12-31 01:44:20	85
1899-12-31 11:42:15	03_02_2014	38	32.3	131.2	33.7	39			1899-12-31 01:10:40	83		1899-12-31 01:44:40	85
1899-12-31 11:42:35	03_02_2014	38	32.6	132	33.6	39			1899-12-31 01:11:00	83		1899-12-31 01:45:00	85
1899-12-31 11:42:55	03_02_2014	38	32.9	133	33.5	39			1899-12-31 01:11:20	84		1899-12-31 01:45:20	86
1899-12-31 11:43:15	03_02_2014	38	33.1	133.3	33.5	39			1899-12-31 01:11:40	85		1899-12-31 01:45:40	88
1899-12-31 11:43:35	03_02_2014	38	33.2	134.5	33.6	39			1899-12-31 01:12:00	85		1899-12-31 01:46:00	88
1899-12-31 11:43:55	03_02_2014	38	33.7	136.8	33.7	39			1899-12-31 01:12:20	85		1899-12-31 01:46:20	88
1899-12-31 11:44:15	03_02_2014	38	34.2	139	33.6	39			1899-12-31 01:12:40	85		1899-12-31 01:46:40	88
1899-12-31 11:44:35	03_02_2014	38	34.7	140.2	33.6	39			1899-12-31 01:13:00	85		1899-12-31 01:47:00	88
1899-12-31 11:44:55	03_02_2014	38	34.9	141	33.5	39			1899-12-31 01:13:20	85		1899-12-31 01:47:20	88
1899-12-31 11:45:15	03_02_2014	38	35.2	141.8	33.4	39			1899-12-31 01:13:40	85		1899-12-31 01:47:40	88
1899-12-31 11:45:35	03_02_2014	38	35.3	141.7	33.4	39			1899-12-31 01:14:00	85		1899-12-31 01:48:00	87
1899-12-31 11:45:55	03_02_2014	38	35.1	141	33.5	39			1899-12-31 01:14:20	85		1899-12-31 01:48:20	87
1899-12-31 11:46:15	03_02_2014	38	35	140.3	33.3	39			1899-12-31 01:14:40	85		1899-12-31 01:48:40	87
1899-12-31 11:46:35	03_02_2014	38	34.9	139.7	33.3	39			1899-12-31 01:15:00	85		1899-12-31 01:49:00	87
1899-12-31 11:46:55	03_02_2014	38	34.8	139	33.2	39			1899-12-31 01:15:20	85		1899-12-31 01:49:20	86
1899-12-31 11:47:15	03_02_2014	38	34.8	138	33.1	39			1899-12-31 01:15:40	85		1899-12-31 01:49:40	87
1899-12-31 11:47:35	03_02_2014	38	34.6	137	33	39			1899-12-31 01:16:00	85		1899-12-31 01:50:00	87
1899-12-31 11:47:55	03_02_2014	38	34.6	137	32.9	39			1899-12-31 01:16:20	84		1899-12-31 01:50:20	87
1899-12-31 11:48:15	03_02_2014	38	34.6	136	32.8	39			1899-12-31 01:16:40	85		1899-12-31 01:50:40	86
1899-12-31 11:48:35	03_02_2014	38	34.5	136	32.8	39			1899-12-31 01:17:00	85		1899-12-31 01:51:00	85
1899-12-31 11:48:55	03_02_2014	38	33.1	131	33	39			1899-12-31 01:17:20	85		1899-12-31 01:51:20	85
1899-12-31 11:49:15	03_02_2014	38	33.1	131	33	39			1899-12-31 01:17:40	85		1899-12-31 01:51:40	87
1899-12-31 11:49:35	03_02_2014	38	33.1	131.5	33	39			1899-12-31 01:18:00	84		1899-12-31 01:52:00	89
1899-12-31 11:49:55	03_02_2014	38	33.4	132	32.9	39			1899-12-31 01:18:20	83		1899-12-31 01:52:20	91
1899-12-31 11:50:15	03_02_2014	38	34	134.3	32.9	39			1899-12-31 01:18:40	80		1899-12-31 01:52:40	91
1899-12-31 11:50:35	03_02_2014	38	34.6	137	32.9	39			1899-12-31 01:19:00	76		1899-12-31 01:53:00	89
1899-12-31 11:50:55	03_02_2014	38	35.1	138.8	33	39			1899-12-31 01:19:20	73		1899-12-31 01:53:20	89
1899-12-31 11:51:15	03_02_2014	38	35.6	141.2	33	0			1899-12-31 01:19:40	72		1899-12-31 01:53:40	88
1899-12-31 11:51:35	03_02_2014	38	36	142.8	33	0			1899-12-31 01:20:00	71		1899-12-31 01:54:00	88
1899-12-31 11:51:55	03_02_2014	38	36.5	144.3	33	0			1899-12-31 01:20:20	70		1899-12-31 01:54:20	88
1899-12-31 11:52:15	03_02_2014	38	36.8	146	33	0			1899-12-31 01:20:40	70		1899-12-31 01:54:40	88
1899-12-31 11:52:35	03_02_2014	38	36.8	146.8	33.2	0			1899-12-31 01:21:00	70		1899-12-31 01:55:00	88
1899-12-31 11:52:55	03_02_2014	38	36.6	148.2	33.7	0			1899-12-31 01:21:20	70		1899-12-31 01:55:20	88
1899-12-31 11:53:15	03_02_2014	38	36.8	149.3	33.7	0			1899-12-31 01:21:40	70		1899-12-31 01:55:40	90
1899-12-31 11:53:35	03_02_2014	38	37.1	150.8	33.8	0			1899-12-31 01:22:00	70		1899-12-31 01:56:00	91
1899-12-31 11:53:55	03_02_2014	38	37.3	153	34	0			1899-12-31 01:22:20	70		1899-12-31 01:56:20	91
1899-12-31 11:54:15	03_02_2014	38	37.7	155.5	34.2	0			1899-12-31 01:22:40	70		1899-12-31 01:56:40	91
1899-12-31 11:54:35	03_02_2014	38	38.1	157.7	34.3	0			1899-12-31 01:23:00	70		1899-12-31 01:57:00	90
1899-12-31 11:54:55	03_02_2014	38	38.6	159	34.2	0			1899-12-31 01:23:20	70		1899-12-31 01:57:20	90
1899-12-31 11:55:15	03_02_2014	38	39	159.7	34	0			1899-12-31 01:23:40	70		1899-12-31 01:57:40	90
1899-12-31 11:55:35	03_02_2014	38	38.9	159	34	0			1899-12-31 01:24:00	70		1899-12-31 01:58:00	90
1899-12-31 11:55:55	03_02_2014	38	38.5	158.2	34.1	0			1899-12-31 01:24:20	73		1899-12-31 01:58:20	90
1899-12-31 11:56:15	03_02_2014	38	38.4	157	34	0			1899-12-31 01:24:40	76		1899-12-31 01:58:40	90
1899-12-31 11:56:35	03_02_2014	38	38	155.8	34.1	0			1899-12-31 01:25:00	78		1899-12-31 01:59:00	90
1899-12-31 11:56:55	03_02_2014	38	37.9	154.5	33.9	0			1899-12-31 01:25:20	79		1899-12-31 01:59:20	89
1899-12-31 11:57:15	03_02_2014	38	37.3	152	33.8	0			1899-12-31 01:25:40	79		1899-12-31 01:59:40	89
1899-12-31 11:57:35	03_02_2014	38	36.9	150	33.7	0			1899-12-31 01:26:00	79		1899-12-31 02:00:00	89
1899-12-31 11:57:55	03_02_2014	38	36.6	147.7	33.5	0			1899-12-31 01:26:20	80		1899-12-31 02:00:20	89
1899-12-31 11:58:15	03_02_2014	38	36.2	145.3	33.4	0			1899-12-31 01:26:40	80		1899-12-31 02:00:40	89
1899-12-31 11:58:35	03_02_2014	38	35.4	143.7	33.7	0			1899-12-31 01:27:00	80		1899-12-31 02:01:00	89
1899-12-31 11:58:55	03_02_2014	38	35.1	141.2	33.4	0			1899-12-31 01:27:20	81		1899-12-31 02:01:20	89
1899-12-31 11:59:15	03_02_2014	38	34.5	139.7	33.6	0			1899-12-31 01:27:40	83		1899-12-31 02:01:40	89
1899-12-31 11:59:35	03_02_2014	38	34.1	137.8	33.6	0			1899-12-31 01:28:00	83		1899-12-31 02:02:00	89
1899-12-31 11:59:55	03_02_2014	38	33.7	136.5	33.6	0			1899-12-31 01:28:20	83		1899-12-31 02:02:20	89
1899-12-31 12:00:15	03_02_2014	38	33.1	134	33.6	0			1899-12-31 01:28:40	83		1899-12-31 02:02:40	89
1899-12-31 12:00:35	03_02_2014	38	33	133.3	33.5	0			1899-12-31 01:29:00	83		1899-12-31 02:03:00	89
1899-12-31 12:00:55	03_02_2014	38	32.5	132.3	33.7	0			1899-12-31 01:29:20	82		1899-12-31 02:03:20	89
1899-12-31 12:01:15	03_02_2014	38	32.3	131	33.6	0			1899-12-31 01:29:40	82		1899-12-31 02:03:40	89
1899-12-31 12:01:35	03_02_2014	38	31.9	130.2	33.7	0			1899-12-31 01:30:00	83		1899-12-31 02:04:00	89
1899-12-31 12:01:55	03_02_2014	38	31.6	129	33.7	0			1899-12-31 01:30:20	82		1899-12-31 02:04:20	89
1899-12-31 12:02:15	03_02_2014	38	31.4	127.8	33.7	0			1899-12-31 01:30:40	82		1899-12-31 02:04:40	89
1899-12-31 12:02:35	03_02_2014	38	31.1	126.7	33.7	0			1899-12-31 01:31:00	82		1899-12-31 02:05:00	89
1899-12-31 12:02:55	03_02_2014	38	30.8	125.2	33.6	0			1899-12-31 01:31:20	82		1899-12-31 02:05:20	89
1899-12-31 12:03:15	03_02_2014	38	30.4	124	33.8	0			1899-12-31 01:31:40	82		1899-12-31 02:05:40	89
1899-12-31 12:03:35	03_02_2014	38	30.2	123.2	33.6	0			1899-12-31 01:32:00	82		1899-12-31 02:06:00	89
1899-12-31 12:03:55	03_02_2014	38	30.2	122	33.5	0			1899-12-31 01:32:20	82		1899-12-31 02:06:20	89
1899-12-31 12:04:15	03_02_2014	38	29.9	121	33.5	0			1899-12-31 01:32:40	81		1899-12-31 02:06:40	89
1899-12-31 12:04:35	03_02_2014	38	29.5	120.3	33.7	0			1899-12-31 01:33:00	82		1899-12-31 02:07:00	89
1899-12-31 12:04:55	03_02_2014	38	29.3	119.7	33.7	0			1899-12-31 01:33:20	82		1899-12-31 02:07:20	88
1899-12-31 12:05:15	03_02_2014	38	29.3	119	33.5	0			1899-12-31 01:33:40	81		1899-12-31 02:07:40	89
1899-12-31 12:05:35	03_02_2014	38	29.4	118	33.2	0			1899-12-31 01:34:00	81		1899-12-31 02:08:00	89
1899-12-31 12:05:55	03_02_2014	38	29.1	117.3	33.3	0			1899-12-31 01:34:20	81		1899-12-31 02:08:20	89
1899-12-31 12:06:15	03_02_2014	38	28.9	116.2	33.2	0			1899-12-31 01:34:40	82		1899-12-31 02:08:40	88
1899-12-31 12:06:35	03_02_2014	38	28.6	115.7	33.4	0			1899-12-31 01:35:00	81		1899-12-31 02:09:00	89
1899-12-31 12:06:55	03_02_2014	38	28.3	115	33.5	0			1899-12-31 01:35:20	82		1899-12-31 02:09:20	89
1899-12-31 12:07:15	03_02_2014	38	27.9	114.7	33.8	0			1899-12-31 01:35:40	83		1899-12-31 02:09:40	88
1899-12-31 12:07:35	03_02_2014	38	27.9	113.8	33.6	0			1899-12-31 01:36:00	83		1899-12-31 02:10:00	88
1899-12-31 12:07:55	03_02_2014	38	28	113	33.3	0			1899-12-31 01:36:20	83		1899-12-31 02:10:20	88
1899-12-31 12:08:15	03_02_2014	38	28	112.5	33.2	0			1899-12-31 01:36:40	83		1899-12-31 02:10:40	88
1899-12-31 12:08:35	03_02_2014	38	27.7	112.3	33.5	0			1899-12-31 01:37:00	83		1899-12-31 02:11:00	88
1899-12-31 12:08:55	03_02_2014	38	27.4	111.8	33.5	0			1899-12-31 01:37:20	84		1899-12-31 02:11:20	88
1899-12-31 12:09:15	03_02_2014	38	27.6	112	33.4	0			1899-12-31 01:37:40	83		1899-12-31 02:11:40	88
1899-12-31 12:09:35	03_02_2014	38	27.2	111	33.6	0			1899-12-31 01:38:00	82		1899-12-31 02:12:00	89
1899-12-31 12:09:55	03_02_2014	38	27.2	111	33.6	0			1899-12-31 01:38:20	80		1899-12-31 02:12:20	88
1899-12-31 12:10:15	03_02_2014	38	27.2	111	33.5	0			1899-12-31 01:38:40	81		1899-12-31 02:12:40	89
1899-12-31 12:10:35	03_02_2014	38	27.1	110.8	33.6	0			1899-12-31 01:39:00	82		1899-12-31 02:13:00	89
1899-12-31 12:10:55	03_02_2014	38	27.2	111	33.5	0			1899-12-31 01:39:20	81		1899-12-31 02:13:20	88
1899-12-31 12:11:15	03_02_2014	38	27.1	111	33.6	0			1899-12-31 01:39:40	80		1899-12-31 02:13:40	88
1899-12-31 12:11:35	03_02_2014	38	27.2	110.8	33.5	0			1899-12-31 01:40:00	79		1899-12-31 02:14:00	88
1899-12-31 12:11:55	03_02_2014	38	27.1	110	33.5	0			1899-12-31 01:40:20	79		1899-12-31 02:14:20	88
1899-12-31 12:12:15	03_02_2014	38	27	110.2	33.5	0			1899-12-31 01:40:40	80		1899-12-31 02:14:40	88
1899-12-31 12:12:35	03_02_2014	38	27	110	33.6	0			1899-12-31 01:41:00	84		1899-12-31 02:15:00	89
1899-12-31 12:12:55	03_02_2014	38	26.9	110.2	33.7	0			1899-12-31 01:41:20	85		1899-12-31 02:15:20	88
1899-12-31 12:13:15	03_02_2014	38	27.1	111	33.6	0			1899-12-31 01:41:40	85		1899-12-31 02:15:40	88
1899-12-31 12:13:35	03_02_2014	38	27.3	110.5	33.3	0			1899-12-31 01:42:00	84		1899-12-31 02:16:00	89
1899-12-31 12:13:55	03_02_2014	38	27.3	110.8	33.4	0			1899-12-31 01:42:20	85		1899-12-31 02:16:20	88
1899-12-31 12:14:15	03_02_2014	38	27.3	111	33.4	0			1899-12-31 01:42:40	85		1899-12-31 02:16:40	89
1899-12-31 12:14:35	03_02_2014	38	27.4	110.5	33.2	0			1899-12-31 01:43:00	85		1899-12-31 02:17:00	89
1899-12-31 12:14:55	03_02_2014	38	27.3	110.8	33.4	0			1899-12-31 01:43:20	85		1899-12-31 02:17:20	88
1899-12-31 12:15:15	03_02_2014	38	27.6	110.8	33.1	39			1899-12-31 01:43:40	85		1899-12-31 02:17:40	87
1899-12-31 12:15:35	03_02_2014	38	27.2	110	33.4	39			1899-12-31 01:44:00	85		1899-12-31 02:18:00	88
1899-12-31 12:15:55	03_02_2014	38	27	110	33.5	39			1899-12-31 01:44:20	85		1899-12-31 02:18:20	88
1899-12-31 12:16:15	03_02_2014	38	27.1	109.8	33.3	39			1899-12-31 01:44:40	85		1899-12-31 02:18:40	89
1899-12-31 12:16:35	03_02_2014	38	27.2	109.5	33.1	39			1899-12-31 01:45:00	85		1899-12-31 02:19:00	89
1899-12-31 12:16:55	03_02_2014	38	27.5	110	32.9	39			1899-12-31 01:45:20	86		1899-12-31 02:19:20	90
1899-12-31 12:17:15	03_02_2014	38	27.9	110.3	32.7	39			1899-12-31 01:45:40	88		1899-12-31 02:19:40	90
1899-12-31 12:17:35	03_02_2014	38	28.3	111	32.5	39			1899-12-31 01:46:00	88		1899-12-31 02:20:00	89
1899-12-31 12:17:55	03_02_2014	38	28.7	112	32.4	39			1899-12-31 01:46:20	88		1899-12-31 02:20:20	90
1899-12-31 12:18:15	03_02_2014	38	29	113.7	32.4	39			1899-12-31 01:46:40	88		1899-12-31 02:20:40	90
1899-12-31 12:18:35	03_02_2014	38	29.5	115.7	32.5	39			1899-12-31 01:47:00	88		1899-12-31 02:21:00	90
1899-12-31 12:18:55	03_02_2014	38	29.7	117.5	32.8	39			1899-12-31 01:47:20	88		1899-12-31 02:21:20	90
1899-12-31 12:19:15	03_02_2014	38	30	119	32.8	39			1899-12-31 01:47:40	88		1899-12-31 02:21:40	90
1899-12-31 12:19:35	03_02_2014	38	30.3	120	32.8	39			1899-12-31 01:48:00	87		1899-12-31 02:22:00	90
1899-12-31 12:19:55	03_02_2014	38	30.7	120.8	32.7	39			1899-12-31 01:48:20	87		1899-12-31 02:22:20	90
1899-12-31 12:20:15	03_02_2014	38	31.1	122	32.5	39			1899-12-31 01:48:40	87		1899-12-31 02:22:40	90
1899-12-31 12:20:35	03_02_2014	38	31.4	122.3	32.4	39			1899-12-31 01:49:00	87		1899-12-31 02:23:00	90
1899-12-31 12:20:55	03_02_2014	38	31.6	123	32.3	39			1899-12-31 01:49:20	86		1899-12-31 02:23:20	90
1899-12-31 12:21:15	03_02_2014	38	31.8	123	32.2	39			1899-12-31 01:49:40	87		1899-12-31 02:23:40	91
1899-12-31 12:21:35	03_02_2014	38	31.8	123.3	32.4	39			1899-12-31 01:50:00	87		1899-12-31 02:24:00	91
1899-12-31 12:21:55	03_02_2014	38	31.7	123.8	32.4	39			1899-12-31 01:50:20	87		1899-12-31 02:24:20	90
1899-12-31 12:22:15	03_02_2014	38	31.8	124	32.4	39			1899-12-31 01:50:40	86		1899-12-31 02:24:40	90
1899-12-31 12:22:35	03_02_2014	38	31.9	124	32.3	39			1899-12-31 01:51:00	85		1899-12-31 02:25:00	90
1899-12-31 12:22:55	03_02_2014	38	32.1	124	32.3	39			1899-12-31 01:51:20	85		1899-12-31 02:25:20	90
1899-12-31 12:23:15	03_02_2014	38	32	124	32.3	39			1899-12-31 01:51:40	87		1899-12-31 02:25:40	90
1899-12-31 12:23:35	03_02_2014	38	32	124.2	32.3	39			1899-12-31 01:52:00	89		1899-12-31 02:26:00	90
1899-12-31 12:23:55	03_02_2014	38	32.1	124	32.3	39			1899-12-31 01:52:20	91		1899-12-31 02:26:20	90
1899-12-31 12:24:15	03_02_2014	38	32.2	124.7	32.2	39			1899-12-31 01:52:40	91		1899-12-31 02:26:40	90
1899-12-31 12:24:35	03_02_2014	38	32.3	125	32.2	39			1899-12-31 01:53:00	89		1899-12-31 02:27:00	90
1899-12-31 12:24:55	03_02_2014	38	32.3	125	32.2	39			1899-12-31 01:53:20	89		1899-12-31 02:27:20	90
1899-12-31 12:25:15	03_02_2014	38	32.4	126	32.4	39			1899-12-31 01:53:40	88		1899-12-31 02:27:40	90
1899-12-31 12:25:35	03_02_2014	38	32.5	127	32.5	39			1899-12-31 01:54:00	88		1899-12-31 02:28:00	90
1899-12-31 12:25:55	03_02_2014	38	32.8	128.2	32.6	39			1899-12-31 01:54:20	88		1899-12-31 02:28:20	90
1899-12-31 12:26:15	03_02_2014	38	33.1	129.3	32.5	39			1899-12-31 01:54:40	88		1899-12-31 02:28:40	89
1899-12-31 12:26:35	03_02_2014	38	33.6	131	32.5	39			1899-12-31 01:55:00	88		1899-12-31 02:29:00	90
1899-12-31 12:26:55	03_02_2014	38	34	132.5	32.5	39			1899-12-31 01:55:20	88		1899-12-31 02:29:20	90
1899-12-31 12:27:15	03_02_2014	38	34.3	133.5	32.5	39			1899-12-31 01:55:40	90		1899-12-31 02:29:40	91
1899-12-31 12:27:35	03_02_2014	38	34.5	134.7	32.5	39			1899-12-31 01:56:00	91		1899-12-31 02:30:00	90
1899-12-31 12:27:55	03_02_2014	38	34.7	135.5	32.6	39			1899-12-31 01:56:20	91		1899-12-31 02:30:20	90
1899-12-31 12:28:15	03_02_2014	38	34.7	136	32.6	39			1899-12-31 01:56:40	91		1899-12-31 02:30:40	90
1899-12-31 12:28:35	03_02_2014	38	34.6	135	32.6	39			1899-12-31 01:57:00	90		1899-12-31 02:31:00	90
1899-12-31 12:28:55	03_02_2014	38	34.5	134.7	32.6	39			1899-12-31 01:57:20	90		1899-12-31 02:31:20	91
1899-12-31 12:29:15	03_02_2014	38	34.3	134	32.5	39			1899-12-31 01:57:40	90		1899-12-31 02:31:40	91
1899-12-31 12:29:35	03_02_2014	38	34.4	134	32.5	39			1899-12-31 01:58:00	90		1899-12-31 02:32:00	91
1899-12-31 12:29:55	03_02_2014	38	34.3	133.7	32.5	39			1899-12-31 01:58:20	90		1899-12-31 02:32:20	92
1899-12-31 12:30:15	03_02_2014	38	34.1	133	32.5	39			1899-12-31 01:58:40	90		1899-12-31 02:32:40	92
1899-12-31 12:30:35	03_02_2014	38	33.1	130.7	32.7	39			1899-12-31 01:59:00	90		1899-12-31 02:33:00	92
1899-12-31 12:30:55	03_02_2014	38	33.2	130.7	32.7	39			1899-12-31 01:59:20	89		1899-12-31 02:33:20	92
1899-12-31 12:31:15	03_02_2014	38	33.2	130.7	32.7	39			1899-12-31 01:59:40	89		1899-12-31 02:33:40	91
1899-12-31 12:31:35	03_02_2014	38	33.2	130.3	32.7	39			1899-12-31 02:00:00	89		1899-12-31 02:34:00	91
1899-12-31 12:31:55	03_02_2014	38	33.2	131	32.7	39			1899-12-31 02:00:20	89		1899-12-31 02:34:20	91
1899-12-31 12:32:15	03_02_2014	38	33.2	130.8	32.7	39			1899-12-31 02:00:40	89		1899-12-31 02:34:40	92
1899-12-31 12:32:35	03_02_2014	38	33.2	130.5	32.7	39			1899-12-31 02:01:00	89		1899-12-31 02:35:00	91
1899-12-31 12:32:55	03_02_2014	38	33.1	130	32.8	39			1899-12-31 02:01:20	89		1899-12-31 02:35:20	91
1899-12-31 12:33:15	03_02_2014	38	33	130	32.8				1899-12-31 02:01:40	89		1899-12-31 02:35:40	92
1899-12-31 12:33:35	03_02_2014	38	33	130.2	32.8				1899-12-31 02:02:00	89		1899-12-31 02:36:00	91
1899-12-31 12:33:55	03_02_2014	38	32.8	131.3	33.2				1899-12-31 02:02:20	89		1899-12-31 02:36:20	91
1899-12-31 12:34:15	03_02_2014	35	18.3	76.5	30.4				1899-12-31 02:02:40	89		1899-12-31 02:36:40	91
1899-12-31 12:34:35	03_02_2014	35	-1.6	0	20.5				1899-12-31 02:03:00	89		1899-12-31 02:37:00	91
1899-12-31 12:34:55	03_02_2014	35	0	0	0				1899-12-31 02:03:20	89		1899-12-31 02:37:20	91
1899-12-31 12:35:15	03_02_2014	35	0	-0.2	0				1899-12-31 02:03:40	89		1899-12-31 02:37:40	91
1899-12-31 12:35:35	03_02_2014	35	0	-0.3	0				1899-12-31 02:04:00	89		1899-12-31 02:38:00	91
									1899-12-31 02:04:20	89		1899-12-31 02:38:20	91
									1899-12-31 02:04:40	89		1899-12-31 02:38:40	91
									1899-12-31 02:05:00	89		1899-12-31 02:39:00	90
									1899-12-31 02:05:20	89		1899-12-31 02:39:20	91
									1899-12-31 02:05:40	89		1899-12-31 02:39:40	91
									1899-12-31 02:06:00	89		1899-12-31 02:40:00	90
									1899-12-31 02:06:20	89		1899-12-31 02:40:20	90
									1899-12-31 02:06:40	89		1899-12-31 02:40:40	89
									1899-12-31 02:07:00	89		1899-12-31 02:41:00	91
									1899-12-31 02:07:20	88		1899-12-31 02:41:20	92
									1899-12-31 02:07:40	89		1899-12-31 02:41:40	91
									1899-12-31 02:08:00	89		1899-12-31 02:42:00	92
									1899-12-31 02:08:20	89		1899-12-31 02:42:20	91
									1899-12-31 02:08:40	88		1899-12-31 02:42:40	90
									1899-12-31 02:09:00	89		1899-12-31 02:43:00	90
									1899-12-31 02:09:20	89		1899-12-31 02:43:20	89
									1899-12-31 02:09:40	88		1899-12-31 02:43:40	92
									1899-12-31 02:10:00	88		1899-12-31 02:44:00	92
									1899-12-31 02:10:20	88		1899-12-31 02:44:20	94
									1899-12-31 02:10:40	88		1899-12-31 02:44:40	94
									1899-12-31 02:11:00	88		1899-12-31 02:45:00	94
									1899-12-31 02:11:20	88		1899-12-31 02:45:20	93
									1899-12-31 02:11:40	88		1899-12-31 02:45:40	93
									1899-12-31 02:12:00	89		1899-12-31 02:46:00	93
									1899-12-31 02:12:20	88		1899-12-31 02:46:20	93
									1899-12-31 02:12:40	89		1899-12-31 02:46:40	92
									1899-12-31 02:13:00	89		1899-12-31 02:47:00	93
									1899-12-31 02:13:20	88		1899-12-31 02:47:20	93
									1899-12-31 02:13:40	88		1899-12-31 02:47:40	94
									1899-12-31 02:14:00	88		1899-12-31 02:48:00	94
									1899-12-31 02:14:20	88		1899-12-31 02:48:20	94
									1899-12-31 02:14:40	88		1899-12-31 02:48:40	94
									1899-12-31 02:15:00	89		1899-12-31 02:49:00	94
									1899-12-31 02:15:20	88		1899-12-31 02:49:20	94
									1899-12-31 02:15:40	88		1899-12-31 02:49:40	94
									1899-12-31 02:16:00	89		1899-12-31 02:50:00	93
									1899-12-31 02:16:20	88		1899-12-31 02:50:20	94
									1899-12-31 02:16:40	89		1899-12-31 02:50:40	94
									1899-12-31 02:17:00	89		1899-12-31 02:51:00	93
									1899-12-31 02:17:20	88		1899-12-31 02:51:20	93
									1899-12-31 02:17:40	87		1899-12-31 02:51:40	93
									1899-12-31 02:18:00	88		1899-12-31 02:52:00	94
									1899-12-31 02:18:20	88		1899-12-31 02:52:20	94
									1899-12-31 02:18:40	89		1899-12-31 02:52:40	93
									1899-12-31 02:19:00	89		1899-12-31 02:53:00	93
									1899-12-31 02:19:20	90		1899-12-31 02:53:20	94
									1899-12-31 02:19:40	90		1899-12-31 02:53:40	93
									1899-12-31 02:20:00	89		1899-12-31 02:54:00	93
									1899-12-31 02:20:20	90		1899-12-31 02:54:20	94
									1899-12-31 02:20:40	90		1899-12-31 02:54:40	95
									1899-12-31 02:21:00	90		1899-12-31 02:55:00	93
									1899-12-31 02:21:20	90		1899-12-31 02:55:20	94
									1899-12-31 02:21:40	90		1899-12-31 02:55:40	96
									1899-12-31 02:22:00	90		1899-12-31 02:56:00	95
									1899-12-31 02:22:20	90		1899-12-31 02:56:20	95
									1899-12-31 02:22:40	90		1899-12-31 02:56:40	93
									1899-12-31 02:23:00	90		1899-12-31 02:57:00	95
									1899-12-31 02:23:20	90		1899-12-31 02:57:20	95
									1899-12-31 02:23:40	91		1899-12-31 02:57:40	96
									1899-12-31 02:24:00	91		1899-12-31 02:58:00	95
									1899-12-31 02:24:20	90		1899-12-31 02:58:20	94
									1899-12-31 02:24:40	90		1899-12-31 02:58:40	93
									1899-12-31 02:25:00	90		1899-12-31 02:59:00	93
									1899-12-31 02:25:20	90		1899-12-31 02:59:20	93
									1899-12-31 02:25:40	90		1899-12-31 02:59:40	92
									1899-12-31 02:26:00	90		1899-12-31 03:00:00	93
									1899-12-31 02:26:20	90		1899-12-31 03:00:20	92
									1899-12-31 02:26:40	90		1899-12-31 03:00:40	93
									1899-12-31 02:27:00	90		1899-12-31 03:01:00	93
									1899-12-31 02:27:20	90		1899-12-31 03:01:20	93
									1899-12-31 02:27:40	90		1899-12-31 03:01:40	93
									1899-12-31 02:28:00	90		1899-12-31 03:02:00	92
									1899-12-31 02:28:20	90		1899-12-31 03:02:20	91
									1899-12-31 02:28:40	89		1899-12-31 03:02:40	92
									1899-12-31 02:29:00	90		1899-12-31 03:03:00	95
									1899-12-31 02:29:20	90		1899-12-31 03:03:20	94
									1899-12-31 02:29:40	91		1899-12-31 03:03:40	92
									1899-12-31 02:30:00	90		1899-12-31 03:04:00	90
									1899-12-31 02:30:20	90		1899-12-31 03:04:20	89
									1899-12-31 02:30:40	90		1899-12-31 03:04:40	91
									1899-12-31 02:31:00	90		1899-12-31 03:05:00	92
									1899-12-31 02:31:20	91		1899-12-31 03:05:20	92
									1899-12-31 02:31:40	91		1899-12-31 03:05:40	91
									1899-12-31 02:32:00	91		1899-12-31 03:06:00	91
									1899-12-31 02:32:20	92		1899-12-31 03:06:20	91
									1899-12-31 02:32:40	92		1899-12-31 03:06:40	89
									1899-12-31 02:33:00	92		1899-12-31 03:07:00	90
									1899-12-31 02:33:20	92		1899-12-31 03:07:20	90
									1899-12-31 02:33:40	91		1899-12-31 03:07:40	90
									1899-12-31 02:34:00	91		1899-12-31 03:08:00	91
									1899-12-31 02:34:20	91		1899-12-31 03:08:20	92
									1899-12-31 02:34:40	92		1899-12-31 03:08:40	92
									1899-12-31 02:35:00	91		1899-12-31 03:09:00	90
									1899-12-31 02:35:20	91		1899-12-31 03:09:20	86
									1899-12-31 02:35:40	92		1899-12-31 03:09:40	90
									1899-12-31 02:36:00	91		1899-12-31 03:10:00	93
									1899-12-31 02:36:20	91		1899-12-31 03:10:20	93
									1899-12-31 02:36:40	91		1899-12-31 03:10:40	95
									1899-12-31 02:37:00	91		1899-12-31 03:11:00	95
									1899-12-31 02:37:20	91		1899-12-31 03:11:20	93
									1899-12-31 02:37:40	91		1899-12-31 03:11:40	92
									1899-12-31 02:38:00	91		1899-12-31 03:12:00	93
									1899-12-31 02:38:20	91		1899-12-31 03:12:20	92
									1899-12-31 02:38:40	91		1899-12-31 03:12:40	92
									1899-12-31 02:39:00	90		1899-12-31 03:13:00	92
									1899-12-31 02:39:20	91		1899-12-31 03:13:20	93
									1899-12-31 02:39:40	91		1899-12-31 03:13:40	91
									1899-12-31 02:40:00	90		1899-12-31 03:14:00	92
									1899-12-31 02:40:20	90		1899-12-31 03:14:20	92
									1899-12-31 02:40:40	89		1899-12-31 03:14:40	93
									1899-12-31 02:41:00	91		1899-12-31 03:15:00	94
									1899-12-31 02:41:20	92		1899-12-31 03:15:20	93
									1899-12-31 02:41:40	91		1899-12-31 03:15:40	92
									1899-12-31 02:42:00	92		1899-12-31 03:16:00	92
									1899-12-31 02:42:20	91		1899-12-31 03:16:20	91
									1899-12-31 02:42:40	90		1899-12-31 03:16:40	92
									1899-12-31 02:43:00	90		1899-12-31 03:17:00	93
									1899-12-31 02:43:20	89		1899-12-31 03:17:20	93
									1899-12-31 02:43:40	92		1899-12-31 03:17:40	94
									1899-12-31 02:44:00	92		1899-12-31 03:18:00	92
									1899-12-31 02:44:20	94		1899-12-31 03:18:20	91
									1899-12-31 02:44:40	94		1899-12-31 03:18:40	91
									1899-12-31 02:45:00	94		1899-12-31 03:19:00	92
									1899-12-31 02:45:20	93		1899-12-31 03:19:20	91
									1899-12-31 02:45:40	93		1899-12-31 03:19:40	92
									1899-12-31 02:46:00	93		1899-12-31 03:20:00	92
									1899-12-31 02:46:20	93		1899-12-31 03:20:20	92
									1899-12-31 02:46:40	92		1899-12-31 03:20:40	92
									1899-12-31 02:47:00	93		1899-12-31 03:21:00	90
									1899-12-31 02:47:20	93		1899-12-31 03:21:20	90
									1899-12-31 02:47:40	94		1899-12-31 03:21:40	91
									1899-12-31 02:48:00	94		1899-12-31 03:22:00	92
									1899-12-31 02:48:20	94		1899-12-31 03:22:20	91
									1899-12-31 02:48:40	94		1899-12-31 03:22:40	91
									1899-12-31 02:49:00	94		1899-12-31 03:23:00	92
									1899-12-31 02:49:20	94		1899-12-31 03:23:20	91
									1899-12-31 02:49:40	94		1899-12-31 03:23:40	91
									1899-12-31 02:50:00	93		1899-12-31 03:24:00	92
									1899-12-31 02:50:20	94		1899-12-31 03:24:20	90
									1899-12-31 02:50:40	94		1899-12-31 03:24:40	88
									1899-12-31 02:51:00	93		1899-12-31 03:25:00	86
									1899-12-31 02:51:20	93		1899-12-31 03:25:20	71
									1899-12-31 02:51:40	93		1899-12-31 03:25:40	70
									1899-12-31 02:52:00	94		1899-12-31 03:26:00	70
									1899-12-31 02:52:20	94		1899-12-31 03:26:20	70
									1899-12-31 02:52:40	93		1899-12-31 03:26:40	70
									1899-12-31 02:53:00	93		1899-12-31 03:27:00	70
									1899-12-31 02:53:20	94		1899-12-31 03:27:20	70
									1899-12-31 02:53:40	93		1899-12-31 03:27:40	70
									1899-12-31 02:54:00	93		1899-12-31 03:28:00	70
									1899-12-31 02:54:20	94		1899-12-31 03:28:20	70
									1899-12-31 02:54:40	95		1899-12-31 03:28:40	70
									1899-12-31 02:55:00	93		1899-12-31 03:29:00	70
									1899-12-31 02:55:20	94		1899-12-31 03:29:20	70
									1899-12-31 02:55:40	96		1899-12-31 03:29:40	70
									1899-12-31 02:56:00	95		1899-12-31 03:30:00	70
									1899-12-31 02:56:20	95		1899-12-31 03:30:20	70
									1899-12-31 02:56:40	93		1899-12-31 03:30:40	70
									1899-12-31 02:57:00	95		1899-12-31 03:31:00	70
									1899-12-31 02:57:20	95		1899-12-31 03:31:20	70
									1899-12-31 02:57:40	96		1899-12-31 03:31:40	70
									1899-12-31 02:58:00	95		1899-12-31 03:32:00	70
									1899-12-31 02:58:20	94		1899-12-31 03:32:20	70
									1899-12-31 02:58:40	93		1899-12-31 03:32:40	70
									1899-12-31 02:59:00	93		1899-12-31 03:33:00	70
									1899-12-31 02:59:20	93		1899-12-31 03:33:20	70
									1899-12-31 02:59:40	92		1899-12-31 03:33:40	70
									1899-12-31 03:00:00	93		1899-12-31 03:34:00	70
									1899-12-31 03:00:20	92		1899-12-31 03:34:20	70
									1899-12-31 03:00:40	93		1899-12-31 03:34:40	70
									1899-12-31 03:01:00	93		1899-12-31 03:33:20	70
									1899-12-31 03:01:20	93		1899-12-31 03:33:40	70
									1899-12-31 03:01:40	93		1899-12-31 03:34:00	70
									1899-12-31 03:02:00	92		1899-12-31 03:34:20	70
									1899-12-31 03:02:20	91		1899-12-31 03:34:40	70
									1899-12-31 03:02:40	92
									1899-12-31 03:03:00	95
									1899-12-31 03:03:20	94
									1899-12-31 03:03:40	92
									1899-12-31 03:04:00	90
									1899-12-31 03:04:20	89
									1899-12-31 03:04:40	91
									1899-12-31 03:05:00	92
									1899-12-31 03:05:20	92
									1899-12-31 03:05:40	91
									1899-12-31 03:06:00	91
									1899-12-31 03:06:20	91
									1899-12-31 03:06:40	89
									1899-12-31 03:07:00	90
									1899-12-31 03:07:20	90
									1899-12-31 03:07:40	90
									1899-12-31 03:08:00	91
									1899-12-31 03:08:20	92
									1899-12-31 03:08:40	92
									1899-12-31 03:09:00	90
									1899-12-31 03:09:20	86
									1899-12-31 03:09:40	90
									1899-12-31 03:10:00	93
									1899-12-31 03:10:20	93
									1899-12-31 03:10:40	95
									1899-12-31 03:11:00	95
									1899-12-31 03:11:20	93
									1899-12-31 03:11:40	92
									1899-12-31 03:12:00	93
									1899-12-31 03:12:20	92
									1899-12-31 03:12:40	92
									1899-12-31 03:13:00	92
									1899-12-31 03:13:20	93
									1899-12-31 03:13:40	91
									1899-12-31 03:14:00	92
									1899-12-31 03:14:20	92
									1899-12-31 03:14:40	93
									1899-12-31 03:15:00	94
									1899-12-31 03:15:20	93
									1899-12-31 03:15:40	92
									1899-12-31 03:16:00	92
									1899-12-31 03:16:20	91
									1899-12-31 03:16:40	92
									1899-12-31 03:17:00	93
									1899-12-31 03:17:20	93
									1899-12-31 03:17:40	94
									1899-12-31 03:18:00	92
									1899-12-31 03:18:20	91
									1899-12-31 03:18:40	91
									1899-12-31 03:19:00	92
									1899-12-31 03:19:20	91
									1899-12-31 03:19:40	92
									1899-12-31 03:20:00	92
									1899-12-31 03:20:20	92
									1899-12-31 03:20:40	92
									1899-12-31 03:21:00	90
									1899-12-31 03:21:20	90
									1899-12-31 03:21:40	91
									1899-12-31 03:22:00	92
									1899-12-31 03:22:20	91
									1899-12-31 03:22:40	91
									1899-12-31 03:23:00	92
									1899-12-31 03:23:20	91
									1899-12-31 03:23:40	91
									1899-12-31 03:24:00	92
									1899-12-31 03:24:20	90
									1899-12-31 03:24:40	88
									1899-12-31 03:25:00	86
									1899-12-31 03:25:20	71
									1899-12-31 03:25:40	70
									1899-12-31 03:26:00	70
									1899-12-31 03:26:20	70
									1899-12-31 03:26:40	70
									1899-12-31 03:27:00	70
									1899-12-31 03:27:20	70
									1899-12-31 03:27:40	70
									1899-12-31 03:28:00	70
									1899-12-31 03:28:20	70
									1899-12-31 03:28:40	70
									1899-12-31 03:29:00	70
									1899-12-31 03:29:20	70
									1899-12-31 03:29:40	70
									1899-12-31 03:30:00	70
									1899-12-31 03:30:20	70
									1899-12-31 03:30:40	70
									1899-12-31 03:31:00	70
									1899-12-31 03:31:20	70
									1899-12-31 03:31:40	70
									1899-12-31 03:32:00	70
									1899-12-31 03:32:20	70
									1899-12-31 03:32:40	70
									1899-12-31 03:33:00	70
									1899-12-31 03:33:20	70
									1899-12-31 03:33:40	70
									1899-12-31 03:34:00	70
									1899-12-31 03:34:20	70
									1899-12-31 03:34:40	70

## Sheet: 2 Analysis
Time		PtO2	Temp	SpO2						CO2	PtO2	Temp	SPO2		Change PtO2	Change Temp
1899-12-31 10:49:15	off	29.4	32	88		Off				Off	29.3333	32.1333	87.6667
1899-12-31 10:49:35	off	29.4	32	87		On	1899-12-31 10:50:00			On	33.8333	34.5333	84
1899-12-31 10:49:55	off	29.2	32.4	88		OFf	1899-12-31 11:16:00	16		Off	29.5	34.8333	81
1899-12-31 11:15:15	on	34	34.5	85		On	1899-12-31 11:32:00	16		On	34.5667	32.9333	89.6667
1899-12-31 11:15:35	on	33.9	34.5	84		Off	1899-12-31 11:51:00	19		Off	27.3333	33.3333	88.6667
1899-12-31 11:15:55	on	33.6	34.6	83		On	1899-12-31 12:15:00	24		On	33.1667	32.7333	91.3333
1899-12-31 11:31:15	off	29.6	34.8	81		Off	1899-12-31 12:33:00	17
1899-12-31 11:31:35	off	29.5	34.9	81
1899-12-31 11:31:55	off	29.4	34.8	81
1899-12-31 11:50:15	on	34	32.9	91
1899-12-31 11:50:35	on	34.6	32.9	89
1899-12-31 11:50:55	on	35.1	33	89
1899-12-31 12:14:15	off	27.3	33.4	89
1899-12-31 12:14:35	off	27.4	33.2	89
1899-12-31 12:14:55	off	27.3	33.4	88
1899-12-31 12:32:15	on	33.2	32.7	92
1899-12-31 12:32:35	on	33.2	32.7	91
1899-12-31 12:32:55	on	33.1	32.8	91

## Sheet: 3
Time			PtO2		Tissue Temp	Co2	45				Time	SO2		body t			On	1899-12-31 12:48:00
1899-12-31 10:25:36	07_02_2014	38	0	0	0	0			1899-12-31	70	1899-12-31 00:37:40	81					Off	1899-12-31 01:05:00
1899-12-31 10:25:56	07_02_2014	38	63.3	237.2	32	0	Labchart	2:56:36	1899-12-31 00:00:20	70	1899-12-31 00:38:00	80		36.2			On	1899-12-31 01:27:00
1899-12-31 10:26:16	07_02_2014	38	45.5	172.3	32.1	0	PtO2	12:45:45	1899-12-31 00:00:40	70	1899-12-31 00:38:20	79		36.2			Off	1899-12-31 01:50:00
1899-12-31 10:26:36	07_02_2014	38	35.5	135.8	32.3	0			1899-12-31 00:01:00	70	1899-12-31 00:38:40	75		36.2			On	1899-12-31 02:18:00
1899-12-31 10:26:56	07_02_2014	38	28.5	110.3	32.3	0			1899-12-31 00:01:20	70	1899-12-31 00:39:00	73
1899-12-31 10:27:16	07_02_2014	38	23.2	89.8	32	0			1899-12-31 00:01:40	70	1899-12-31 00:39:20	70
1899-12-31 10:27:36	07_02_2014	38	19.8	75.3	31.3	0			1899-12-31 00:02:00	70	1899-12-31 00:39:40	70
1899-12-31 10:27:56	07_02_2014	38	16.8	65.8	31.8	0			1899-12-31 00:02:20	70	1899-12-31 00:40:00	70
1899-12-31 10:28:16	07_02_2014	38	14.4	57.3	31.9	0			1899-12-31 00:02:40	86	1899-12-31 00:40:20	70
1899-12-31 10:28:36	07_02_2014	38	12.7	51.5	32.2	0			1899-12-31 00:03:00	89	1899-12-31 00:40:40	70
1899-12-31 10:28:56	07_02_2014	38	11.2	45.7	32.1	0			1899-12-31 00:03:20	90	1899-12-31 00:41:00	70
1899-12-31 10:29:16	07_02_2014	38	10.1	41	31.5	0			1899-12-31 00:03:40	88	1899-12-31 00:41:20	70
1899-12-31 10:29:36	07_02_2014	38	9.4	37.5	31	0			1899-12-31 00:04:00	85	1899-12-31 00:41:40	70
1899-12-31 10:29:56	07_02_2014	38	8.7	34.7	30.4	0			1899-12-31 00:04:20	86	1899-12-31 00:42:00	70
1899-12-31 10:30:16	07_02_2014	38	8.2	32.3	30	0			1899-12-31 00:04:40	85	1899-12-31 00:42:20	70
1899-12-31 10:30:36	07_02_2014	38	7.7	30.8	29.8	0			1899-12-31 00:05:00	86	1899-12-31 00:42:40	70
1899-12-31 10:30:56	07_02_2014	38	7.4	29.2	29.6	0			1899-12-31 00:05:20	87	1899-12-31 00:43:00	70
1899-12-31 10:31:16	07_02_2014	38	7	28	29.5	0			1899-12-31 00:05:40	86	1899-12-31 00:43:20	70
1899-12-31 10:31:36	07_02_2014	38	6.8	27	29.5	0			1899-12-31 00:06:00	85	1899-12-31 00:43:40	70
1899-12-31 10:31:56	07_02_2014	38	6.5	26.2	29.5	0			1899-12-31 00:06:20	85	1899-12-31 00:44:00	70
1899-12-31 10:32:16	07_02_2014	38	6.3	25.7	29.4	0			1899-12-31 00:06:40	85	1899-12-31 00:44:20	70
1899-12-31 10:32:36	07_02_2014	38	6	24.7	29.4	0			1899-12-31 00:07:00	85	1899-12-31 00:44:40	70
1899-12-31 10:32:56	07_02_2014	38	5.7	23.7	29.6	0			1899-12-31 00:07:20	83	1899-12-31 00:45:00	70
1899-12-31 10:33:16	07_02_2014	38	5.5	23	29.4	0			1899-12-31 00:07:40	84	1899-12-31 00:45:20	70
1899-12-31 10:33:36	07_02_2014	38	5.4	22.3	29.5	0			1899-12-31 00:08:00	85	1899-12-31 00:45:40	70
1899-12-31 10:33:56	07_02_2014	38	5.2	22	29.6	0			1899-12-31 00:08:20	84	1899-12-31 00:46:00	70
1899-12-31 10:34:16	07_02_2014	38	5.1	21.7	29.6	0			1899-12-31 00:08:40	85	1899-12-31 00:46:20	70
1899-12-31 10:34:36	07_02_2014	38	5.1	22	29.7	0			1899-12-31 00:09:00	86	1899-12-31 00:46:40	70
1899-12-31 10:34:56	07_02_2014	38	5.2	22	29.7	0			1899-12-31 00:09:20	86	1899-12-31 00:47:00	70
1899-12-31 10:35:16	07_02_2014	38	5.1	22	29.8	0			1899-12-31 00:09:40	85	1899-12-31 00:47:20	70
1899-12-31 10:35:36	07_02_2014	38	5.1	21.7	29.8	0			1899-12-31 00:10:00	84	1899-12-31 00:47:40	70
1899-12-31 10:35:56	07_02_2014	38	5	21	29.7	0			1899-12-31 00:10:20	84	1899-12-31 00:48:00	70
1899-12-31 10:36:16	07_02_2014	38	5	21	29.7	0			1899-12-31 00:10:40	82	1899-12-31 00:48:20	70
1899-12-31 10:36:36	07_02_2014	38	4.9	21	29.8	0			1899-12-31 00:11:00	81	1899-12-31 00:48:40	70
1899-12-31 10:36:56	07_02_2014	38	4.7	20	29.7	0			1899-12-31 00:11:20	76	1899-12-31 00:49:00	70		36.9
1899-12-31 10:37:16	07_02_2014	38	4.4	19.2	29.8	0			1899-12-31 00:11:40	73	1899-12-31 00:49:20	70
1899-12-31 10:37:36	07_02_2014	38	4.1	18	29.8	0			1899-12-31 00:12:00	70	1899-12-31 00:49:40	70
1899-12-31 10:37:56	07_02_2014	38	3.7	17	29.7	0			1899-12-31 00:12:20	70	1899-12-31 00:50:00	70
1899-12-31 10:38:16	07_02_2014	38	3.4	16	29.6	0			1899-12-31 00:12:40	70	1899-12-31 00:50:20	70
1899-12-31 10:38:36	07_02_2014	38	3	14.3	29.5	0			1899-12-31 00:13:00	70	1899-12-31 00:50:40	70
1899-12-31 10:38:56	07_02_2014	38	2.5	13	29.5	0			1899-12-31 00:13:20	70	1899-12-31 00:51:00	70
1899-12-31 10:39:16	07_02_2014	38	2.5	13	29.5	0			1899-12-31 00:13:40	70	1899-12-31 00:51:20	70
1899-12-31 10:39:36	07_02_2014	38	2.5	13	29.5	0			1899-12-31 00:14:00	70	1899-12-31 00:51:40	70
1899-12-31 10:39:56	07_02_2014	38	2.5	13	29.5	0			1899-12-31 00:14:20	70	1899-12-31 00:52:00	70
1899-12-31 10:40:16	07_02_2014	38	2.4	12	29.6	0			1899-12-31 00:14:40	70	1899-12-31 00:52:20	70
1899-12-31 10:40:36	07_02_2014	38	2.4	12	29.6	0			1899-12-31 00:15:00	70	1899-12-31 00:52:40	70
1899-12-31 10:40:56	07_02_2014	38	2.4	12.7	29.6	0			1899-12-31 00:15:20	70	1899-12-31 00:53:00	70
1899-12-31 10:41:16	07_02_2014	38	2.4	12	29.6	0			1899-12-31 00:15:40	72	1899-12-31 00:53:20	70
1899-12-31 10:41:36	07_02_2014	38	2.3	12	29.7	0			1899-12-31 00:16:00	74	1899-12-31 00:53:40	70
1899-12-31 10:41:56	07_02_2014	38	2.1	11.7	29.7	0			1899-12-31 00:16:20	75	1899-12-31 00:54:00	70		37.4
1899-12-31 10:42:16	07_02_2014	38	2.1	11.3	29.5	0			1899-12-31 00:16:40	79	1899-12-31 00:54:20	70
1899-12-31 10:42:36	07_02_2014	38	2	11	30.2	0			1899-12-31 00:17:00	79	1899-12-31 00:54:40	70
1899-12-31 10:42:56	07_02_2014	38	1.9	11	30.5	0			1899-12-31 00:17:20	78	1899-12-31 00:55:00	70
1899-12-31 10:43:16	07_02_2014	38	1.9	11	30.6	0			1899-12-31 00:17:40	74	1899-12-31 00:55:20	70
1899-12-31 10:43:36	07_02_2014	38	1.9	11	31.4	0			1899-12-31 00:18:00	72	1899-12-31 00:55:40	70
1899-12-31 10:43:56	07_02_2014	38	1.9	11	32.1	0			1899-12-31 00:18:20	70	1899-12-31 00:56:00	70
1899-12-31 10:44:16	07_02_2014	38	2	12	32.3	0			1899-12-31 00:18:40	71	1899-12-31 00:56:20	70
1899-12-31 10:44:36	07_02_2014	38	2	12	32.5	0			1899-12-31 00:19:00	73	1899-12-31 00:56:40	70
1899-12-31 10:44:56	07_02_2014	38	2.2	12.5	32.8	0			1899-12-31 00:19:20	75	1899-12-31 00:57:00	70
1899-12-31 10:45:16	07_02_2014	38	2.3	13	33	0			1899-12-31 00:19:40	77	1899-12-31 00:57:20	70
1899-12-31 10:45:36	07_02_2014	38	2.6	14.3	32.6	0			1899-12-31 00:20:00	78	1899-12-31 00:57:40	70
1899-12-31 10:45:56	07_02_2014	38	3.1	16	32.7	0			1899-12-31 00:20:20	75	1899-12-31 00:58:00	70
1899-12-31 10:46:16	07_02_2014	38	3.5	17.8	32.9	0			1899-12-31 00:20:40	71	1899-12-31 00:58:20	70
1899-12-31 10:46:36	07_02_2014	38	3.6	18	33	0			1899-12-31 00:21:00	70	1899-12-31 00:58:40	70
1899-12-31 10:46:56	07_02_2014	38	3.3	17	33	0			1899-12-31 00:21:20	70	1899-12-31 00:59:00	70		37.5
1899-12-31 10:47:16	07_02_2014	38	2.9	15.5	32.9	0			1899-12-31 00:21:40	70	1899-12-31 00:59:20	70
1899-12-31 10:47:36	07_02_2014	38	2.6	14	33	0			1899-12-31 00:22:00	70	1899-12-31 00:59:40	70
1899-12-31 10:47:56	07_02_2014	38	2.4	13.7	33	0			1899-12-31 00:22:20	70	1899-12-31 01:00:00	70
1899-12-31 10:48:16	07_02_2014	38	2.3	13.3	32.9	0			1899-12-31 00:22:40	70	1899-12-31 01:00:20	70
1899-12-31 10:48:36	07_02_2014	38	2.4	13.5	33	0			1899-12-31 00:23:00	70	1899-12-31 01:00:40	70
1899-12-31 10:48:56	07_02_2014	38	2.5	14	32.9	0			1899-12-31 00:23:20	70	1899-12-31 01:01:00	70
1899-12-31 10:49:16	07_02_2014	38	2.6	14	33	0			1899-12-31 00:23:40	70	1899-12-31 01:01:20	70
1899-12-31 10:49:36	07_02_2014	38	2.6	14	33.2	0			1899-12-31 00:24:00	70	1899-12-31 01:01:40	70
1899-12-31 10:49:56	07_02_2014	38	2.6	14.2	33.2	0			1899-12-31 00:24:20	71	1899-12-31 01:02:00	70
1899-12-31 10:50:16	07_02_2014	38	2.6	14.5	33.3	0			1899-12-31 00:24:40	74	1899-12-31 01:02:20	70
1899-12-31 10:50:36	07_02_2014	38	2.6	14	33.1	0			1899-12-31 00:25:00	76	1899-12-31 01:02:40	70
1899-12-31 10:50:56	07_02_2014	38	2.5	14	33.1	0			1899-12-31 00:25:20	78	1899-12-31 01:03:00	70
1899-12-31 10:51:16	07_02_2014	38	2.5	14	33.1	0			1899-12-31 00:25:40	77	1899-12-31 01:03:20	70
1899-12-31 10:51:36	07_02_2014	38	2.6	14	32.9	0			1899-12-31 00:26:00	76	1899-12-31 01:03:40	70
1899-12-31 10:51:56	07_02_2014	38	2.6	14.3	32.9	0			1899-12-31 00:26:20	81	1899-12-31 01:04:00	70
1899-12-31 10:52:16	07_02_2014	38	2.7	14.8	32.8	0			1899-12-31 00:26:40	80	1899-12-31 01:04:20	70
1899-12-31 10:52:36	07_02_2014	38	2.7	15	32.7	0			1899-12-31 00:27:00	76	1899-12-31 01:04:40	70
1899-12-31 10:52:56	07_02_2014	38	2.7	14.8	32.7	0			1899-12-31 00:27:20	72	1899-12-31 01:05:00	70
1899-12-31 10:53:16	07_02_2014	38	2.7	14.8	32.7	0			1899-12-31 00:27:40	70	1899-12-31 01:05:20	70
1899-12-31 10:53:36	07_02_2014	38	2.7	14.8	32.6	0			1899-12-31 00:28:00	70	1899-12-31 01:05:40	70
1899-12-31 10:53:56	07_02_2014	38	2.7	14.5	32.5	0			1899-12-31 00:28:20	70	1899-12-31 01:06:00	70		37.7
1899-12-31 10:54:16	07_02_2014	38	2.8	15	32.4	0			1899-12-31 00:28:40	70	1899-12-31 01:06:20	70
1899-12-31 10:54:36	07_02_2014	38	3	15.5	32.3	0			1899-12-31 00:29:00	70	1899-12-31 01:06:40	70
1899-12-31 10:54:56	07_02_2014	38	3.2	16	32.4	0			1899-12-31 00:29:20	70	1899-12-31 01:07:00	70
1899-12-31 10:55:16	07_02_2014	38	3.2	16	32.3	0			1899-12-31 00:29:40	70	1899-12-31 01:07:20	70
1899-12-31 10:55:36	07_02_2014	38	3.2	16	32.2	0			1899-12-31 00:30:00	70	1899-12-31 01:07:40	70
1899-12-31 10:55:56	07_02_2014	38	3.1	16	32.4	0			1899-12-31 00:30:20	70	1899-12-31 01:08:00	70
1899-12-31 10:56:16	07_02_2014	38	3	15.8	32.3	0			1899-12-31 00:30:40	70	1899-12-31 01:08:20	70
1899-12-31 10:56:36	07_02_2014	38	3	15.7	32.3	0			1899-12-31 00:31:00	70	1899-12-31 01:08:40	70
1899-12-31 10:56:56	07_02_2014	38	3	15.8	32.2	0			1899-12-31 00:31:20	71	1899-12-31 01:09:00	70
1899-12-31 10:57:16	07_02_2014	38	3	15.3	32.2	0			1899-12-31 00:31:40	74	1899-12-31 01:09:20	70
1899-12-31 10:57:36	07_02_2014	38	3.1	15.8	31.8	0			1899-12-31 00:32:00	76	1899-12-31 01:09:40	70
1899-12-31 10:57:56	07_02_2014	38	3.1	15.7	31.4	0			1899-12-31 00:32:20	75	1899-12-31 01:10:00	70
1899-12-31 10:58:16	07_02_2014	38	3.1	16	31.9	0			1899-12-31 00:32:40	76	1899-12-31 01:10:20	70
1899-12-31 10:58:36	07_02_2014	38	3.1	15.8	31.9	0			1899-12-31 00:33:00	77	1899-12-31 01:10:40	70
1899-12-31 10:58:56	07_02_2014	38	3.1	15.7	31.8	0			1899-12-31 00:33:20	77	1899-12-31 01:11:00	70
1899-12-31 10:59:16	07_02_2014	38	3	15	31.9	0			1899-12-31 00:33:40	79	1899-12-31 01:11:20	70
1899-12-31 10:59:36	07_02_2014	38	2.8	15	31.8	0			1899-12-31 00:34:00	76	1899-12-31 01:11:40	70
1899-12-31 10:59:56	07_02_2014	38	2.9	15	31.6	0			1899-12-31 00:34:20	71	1899-12-31 01:12:00	70
1899-12-31 11:00:16	07_02_2014	38	2.8	15	31.8	0			1899-12-31 00:34:40	78	1899-12-31 01:12:20	70
1899-12-31 11:00:36	07_02_2014	38	2.8	14.5	31.7	0			1899-12-31 00:35:00	79	1899-12-31 01:12:40	70
1899-12-31 11:00:56	07_02_2014	38	2.9	15	31.8	0			1899-12-31 00:35:20	79	1899-12-31 01:13:00	70		38.1
1899-12-31 11:01:16	07_02_2014	38	3	15.2	31.7	0			1899-12-31 00:35:40	81	1899-12-31 01:13:20	70
1899-12-31 11:01:36	07_02_2014	38	3.1	16	31.6	0			1899-12-31 00:36:00	82	1899-12-31 01:13:40	70
1899-12-31 11:01:56	07_02_2014	38	3.2	16	31.5	0			1899-12-31 00:36:20	82	1899-12-31 01:14:00	70
1899-12-31 11:02:16	07_02_2014	38	3.4	17	31.6	0			1899-12-31 00:36:40	82	1899-12-31 01:14:20	70
1899-12-31 11:02:36	07_02_2014	38	3.7	17.8	31.5	0			1899-12-31 00:37:00	81	1899-12-31 01:14:40	70
1899-12-31 11:02:56	07_02_2014	38	4	19	31.6	0			1899-12-31 00:37:20	80	1899-12-31 01:15:00	70
1899-12-31 11:03:16	07_02_2014	38	4.2	19.7	31.5	0			1899-12-31 00:37:40	81	1899-12-31 01:15:20	70
1899-12-31 11:03:36	07_02_2014	38	4.4	20.2	31.5	0			1899-12-31 00:38:00	80	1899-12-31 01:15:40	70
1899-12-31 11:03:56	07_02_2014	38	4.5	21	31.4	0			1899-12-31 00:38:20	79	1899-12-31 01:16:00	70
1899-12-31 11:04:16	07_02_2014	38	4.8	21.8	31.5	0			1899-12-31 00:38:40	75	1899-12-31 01:16:20	70
1899-12-31 11:04:36	07_02_2014	38	4.9	22.2	31.5	0			1899-12-31 00:39:00	73	1899-12-31 01:16:40	70
1899-12-31 11:04:56	07_02_2014	38	5.1	22.7	31.4	0			1899-12-31 00:39:20	70	1899-12-31 01:17:00	70
1899-12-31 11:05:16	07_02_2014	38	5	22.7	31.4	0			1899-12-31 00:39:40	70	1899-12-31 01:17:20	70
1899-12-31 11:05:36	07_02_2014	38	5.2	23	31.2	0			1899-12-31 00:40:00	70	1899-12-31 01:17:40	70
1899-12-31 11:05:56	07_02_2014	38	5.3	23.2	31.1	0			1899-12-31 00:40:20	70	1899-12-31 01:18:00	70
1899-12-31 11:06:16	07_02_2014	38	5.4	23.8	31.1	0			1899-12-31 00:40:40	70	1899-12-31 01:18:20	70
1899-12-31 11:06:36	07_02_2014	38	5.4	23.7	31.1	0			1899-12-31 00:41:00	70	1899-12-31 01:18:40	70
1899-12-31 11:06:56	07_02_2014	38	5.3	23	31.1	0			1899-12-31 00:41:20	70	1899-12-31 01:19:00	70		38.4
1899-12-31 11:07:16	07_02_2014	38	5.1	22.5	31.1	0			1899-12-31 00:41:40	70	1899-12-31 01:19:20	70
1899-12-31 11:07:36	07_02_2014	38	5	22	31.1	0			1899-12-31 00:42:00	70	1899-12-31 01:19:40	70
1899-12-31 11:07:56	07_02_2014	38	5	22	31.1	0			1899-12-31 00:42:20	70	1899-12-31 01:20:00	70
1899-12-31 11:08:16	07_02_2014	38	5	22	31	0			1899-12-31 00:42:40	70	1899-12-31 01:20:20	70
1899-12-31 11:08:36	07_02_2014	38	5.1	22	31	0			1899-12-31 00:43:00	70	1899-12-31 01:20:40	70
1899-12-31 11:08:56	07_02_2014	38	5.2	23	31.1	0			1899-12-31 00:43:20	70	1899-12-31 01:21:00	70
1899-12-31 11:09:16	07_02_2014	38	5.4	24	31.1	0			1899-12-31 00:43:40	70	1899-12-31 01:21:20	70
1899-12-31 11:09:36	07_02_2014	38	5.6	24.7	31.2	0			1899-12-31 00:44:00	70	1899-12-31 01:21:40	70
1899-12-31 11:09:56	07_02_2014	38	5.8	25	31.2	0			1899-12-31 00:44:20	70	1899-12-31 01:22:00	70
1899-12-31 11:10:16	07_02_2014	38	5.8	25	31.1	0			1899-12-31 00:44:40	70	1899-12-31 01:22:20	70
1899-12-31 11:10:36	07_02_2014	38	5.8	25	31	0			1899-12-31 00:45:00	70	1899-12-31 01:22:40	70
1899-12-31 11:10:56	07_02_2014	38	5.8	25	31	0			1899-12-31 00:45:20	70	1899-12-31 01:23:00	70
1899-12-31 11:11:16	07_02_2014	38	5.8	25	31	0			1899-12-31 00:45:40	70	1899-12-31 01:23:20	70
1899-12-31 11:11:36	07_02_2014	38	5.8	25	31.1	0			1899-12-31 00:46:00	70	1899-12-31 01:23:40	70
1899-12-31 11:11:56	07_02_2014	38	5.8	25	31.1	0			1899-12-31 00:46:20	70	1899-12-31 01:24:00	70
1899-12-31 11:12:16	07_02_2014	38	5.8	25	31	0			1899-12-31 00:46:40	70	1899-12-31 01:24:20	70
1899-12-31 11:12:36	07_02_2014	38	5.9	25	31.1	0			1899-12-31 00:47:00	70	1899-12-31 01:24:40	70
1899-12-31 11:12:56	07_02_2014	38	5.9	25.3	31.1	0			1899-12-31 00:47:20	70	1899-12-31 01:25:00	70
1899-12-31 11:13:16	07_02_2014	38	5.9	25.3	31.1	0			1899-12-31 00:47:40	70	1899-12-31 01:25:20	70
1899-12-31 11:13:36	07_02_2014	38	5.9	25.2	31.1	0			1899-12-31 00:48:00	70	1899-12-31 01:25:40	70
1899-12-31 11:13:56	07_02_2014	38	6	25.8	31.1	0			1899-12-31 00:48:20	70	1899-12-31 01:26:00	70
1899-12-31 11:14:16	07_02_2014	38	6.1	26	31.1	0			1899-12-31 00:48:40	70	1899-12-31 01:26:20	70
1899-12-31 11:14:36	07_02_2014	38	6.1	26	31.1	0			1899-12-31 00:49:00	70	1899-12-31 01:26:40	70
1899-12-31 11:14:56	07_02_2014	38	6.1	26	31.1	0			1899-12-31 00:49:20	70	1899-12-31 01:27:00	70
1899-12-31 11:15:16	07_02_2014	38	6	25.8	31.1	0			1899-12-31 00:49:40	70	1899-12-31 01:27:20	70
1899-12-31 11:15:36	07_02_2014	38	5.7	24.8	31	0			1899-12-31 00:50:00	70	1899-12-31 01:27:40	70
1899-12-31 11:15:56	07_02_2014	38	5.7	24.5	30.9	0			1899-12-31 00:50:20	70	1899-12-31 01:28:00	70
1899-12-31 11:16:16	07_02_2014	38	5.6	24.3	30.9	0			1899-12-31 00:50:40	70	1899-12-31 01:28:20	70
1899-12-31 11:16:36	07_02_2014	38	5.5	24	30.9	0			1899-12-31 00:51:00	70	1899-12-31 01:28:40	70
1899-12-31 11:16:56	07_02_2014	38	5.6	24	30.5	0			1899-12-31 00:51:20	70	1899-12-31 01:29:00	70		38.4
1899-12-31 11:17:16	07_02_2014	38	5.5	23.5	30.5	0			1899-12-31 00:51:40	70	1899-12-31 01:29:20	70
1899-12-31 11:17:36	07_02_2014	38	5.6	24	30.6	0			1899-12-31 00:52:00	70	1899-12-31 01:29:40	70
1899-12-31 11:17:56	07_02_2014	38	5.7	24.3	30.7	0			1899-12-31 00:52:20	70	1899-12-31 01:30:00	70
1899-12-31 11:18:16	07_02_2014	38	5.8	25	30.7	0			1899-12-31 00:52:40	70	1899-12-31 01:30:20	70
1899-12-31 11:18:36	07_02_2014	38	5.7	24.8	30.8	0			1899-12-31 00:53:00	70	1899-12-31 01:30:40	70
1899-12-31 11:18:56	07_02_2014	38	5.7	24.3	30.8	0			1899-12-31 00:53:20	70	1899-12-31 01:31:00	70
1899-12-31 11:19:16	07_02_2014	38	5.5	24	30.9	0			1899-12-31 00:53:40	70	1899-12-31 01:31:20	70
1899-12-31 11:19:36	07_02_2014	38	5.2	23	30.8	0			1899-12-31 00:54:00	70	1899-12-31 01:31:40	70
1899-12-31 11:19:56	07_02_2014	38	5	22	30.8	0			1899-12-31 00:54:20	70	1899-12-31 01:32:00	70
1899-12-31 11:20:16	07_02_2014	38	4.8	21	30.8	0			1899-12-31 00:54:40	70	1899-12-31 01:32:20	71
1899-12-31 11:20:36	07_02_2014	38	4.8	21	30.7	0			1899-12-31 00:55:00	70	1899-12-31 01:32:40	73
1899-12-31 11:20:56	07_02_2014	38	4.7	21	30.6	0			1899-12-31 00:55:20	70	1899-12-31 01:33:00	70
1899-12-31 11:21:16	07_02_2014	38	4.7	21	30.6	0			1899-12-31 00:55:40	70	1899-12-31 01:33:20	70
1899-12-31 11:21:36	07_02_2014	38	4.8	21.2	30.6	0			1899-12-31 00:56:00	70	1899-12-31 01:33:40	70
1899-12-31 11:21:56	07_02_2014	38	4.9	22	30.7	0			1899-12-31 00:56:20	70	1899-12-31 01:34:00	70
1899-12-31 11:22:16	07_02_2014	38	4.9	21.3	30.7	0			1899-12-31 00:56:40	70	1899-12-31 01:34:20	70
1899-12-31 11:22:36	07_02_2014	38	4.8	21.2	30.7	0			1899-12-31 00:57:00	70	1899-12-31 01:34:40	70
1899-12-31 11:22:56	07_02_2014	38	4.8	21	30.6	0			1899-12-31 00:57:20	70	1899-12-31 01:35:00	70
1899-12-31 11:23:16	07_02_2014	38	4.8	21	30.7	0			1899-12-31 00:57:40	70	1899-12-31 01:35:20	70
1899-12-31 11:23:36	07_02_2014	38	4.8	21	30.7	0			1899-12-31 00:58:00	70	1899-12-31 01:35:40	70
1899-12-31 11:23:56	07_02_2014	38	4.8	21	30.7	0			1899-12-31 00:58:20	70	1899-12-31 01:36:00	70
1899-12-31 11:24:16	07_02_2014	38	4.8	21	30.5	0			1899-12-31 00:58:40	70	1899-12-31 01:36:20	70
1899-12-31 11:24:36	07_02_2014	38	4.7	21	30.6	0			1899-12-31 00:59:00	70	1899-12-31 01:36:40	70
1899-12-31 11:24:56	07_02_2014	38	4.7	21	30.6	0			1899-12-31 00:59:20	70	1899-12-31 01:37:00	70
1899-12-31 11:25:16	07_02_2014	38	4.7	21	30.6	0			1899-12-31 00:59:40	70	1899-12-31 01:37:20	70
1899-12-31 11:25:36	07_02_2014	38	4.7	21	30.6	0			1899-12-31 01:00:00	70	1899-12-31 01:37:40	70
1899-12-31 11:25:56	07_02_2014	38	4.8	21	30.6	0			1899-12-31 01:00:20	70	1899-12-31 01:38:00	70
1899-12-31 11:26:16	07_02_2014	38	4.8	21.2	30.6	0			1899-12-31 01:00:40	70	1899-12-31 01:38:20	70
1899-12-31 11:26:36	07_02_2014	38	4.8	21.3	30.6	0			1899-12-31 01:01:00	70	1899-12-31 01:38:40	70
1899-12-31 11:26:56	07_02_2014	38	4.9	21.3	30.6	0			1899-12-31 01:01:20	70	1899-12-31 01:39:00	70		37.6
1899-12-31 11:27:16	07_02_2014	38	4.8	21.2	30.5	0			1899-12-31 01:01:40	70	1899-12-31 01:39:20	70		37.6
1899-12-31 11:27:36	07_02_2014	38	4.6	20	30.3	0			1899-12-31 01:02:00	70	1899-12-31 01:39:40	70		37.6
1899-12-31 11:27:56	07_02_2014	38	4.4	20	30.3	0			1899-12-31 01:02:20	70	1899-12-31 01:40:00	70
1899-12-31 11:28:16	07_02_2014	38	4.6	20	30.3	0			1899-12-31 01:02:40	70	1899-12-31 01:40:20	70
1899-12-31 11:28:36	07_02_2014	38	4.6	20.3	30.4	0			1899-12-31 01:03:00	70	1899-12-31 01:40:40	70
1899-12-31 11:28:56	07_02_2014	38	4.7	20.8	30.5	0			1899-12-31 01:03:20	70	1899-12-31 01:41:00	70
1899-12-31 11:29:16	07_02_2014	38	4.7	21	30.6	0			1899-12-31 01:03:40	70	1899-12-31 01:41:20	70
1899-12-31 11:29:36	07_02_2014	38	4.8	21	30.5	0			1899-12-31 01:04:00	70	1899-12-31 01:41:40	70
1899-12-31 11:29:56	07_02_2014	38	4.7	21	30.4	0			1899-12-31 01:04:20	70	1899-12-31 01:42:00	70
1899-12-31 11:30:16	07_02_2014	38	4.6	20.7	30.5	0			1899-12-31 01:04:40	70	1899-12-31 01:42:20	70
1899-12-31 11:30:36	07_02_2014	38	4.6	20.5	30.4	0			1899-12-31 01:05:00	70	1899-12-31 01:42:40	70
1899-12-31 11:30:56	07_02_2014	38	4.6	20.5	30.4	0			1899-12-31 01:05:20	70	1899-12-31 01:43:00	70
1899-12-31 11:31:16	07_02_2014	38	4.7	20.8	30.4	0			1899-12-31 01:05:40	70	1899-12-31 01:43:20	70
1899-12-31 11:31:36	07_02_2014	38	4.6	20.3	30.5	0			1899-12-31 01:06:00	70	1899-12-31 01:43:40	70
1899-12-31 11:31:56	07_02_2014	38	4.6	20.5	30.4	0			1899-12-31 01:06:20	70	1899-12-31 01:44:00	70
1899-12-31 11:32:16	07_02_2014	38	4.6	20.5	30.4	0			1899-12-31 01:06:40	70	1899-12-31 01:44:20	70
1899-12-31 11:32:36	07_02_2014	38	4.7	21	30.4	0			1899-12-31 01:07:00	70	1899-12-31 01:44:40	70
1899-12-31 11:32:56	07_02_2014	38	4.8	21	30.4	0			1899-12-31 01:07:20	70	1899-12-31 01:45:00	70
1899-12-31 11:33:16	07_02_2014	38	5.4	23	30.2	0			1899-12-31 01:07:40	70	1899-12-31 01:45:20	70
1899-12-31 11:33:36	07_02_2014	38	6.1	25	30	0			1899-12-31 01:08:00	70	1899-12-31 01:45:40	70
1899-12-31 11:33:56	07_02_2014	38	6.3	26	29.9	0			1899-12-31 01:08:20	70	1899-12-31 01:46:00	70
1899-12-31 11:34:16	07_02_2014	38	6.4	26	30	0			1899-12-31 01:08:40	70	1899-12-31 01:46:20	70
1899-12-31 11:34:36	07_02_2014	38	6.3	26.2	30	0			1899-12-31 01:09:00	70	1899-12-31 01:46:40	70
1899-12-31 11:34:56	07_02_2014	38	6.6	27	30	0			1899-12-31 01:09:20	70	1899-12-31 01:47:00	70
1899-12-31 11:35:16	07_02_2014	38	6.7	27.3	30	0			1899-12-31 01:09:40	70	1899-12-31 01:47:20	70
1899-12-31 11:35:36	07_02_2014	38	6.9	28	29.9	0			1899-12-31 01:10:00	70	1899-12-31 01:47:40	70
1899-12-31 11:35:56	07_02_2014	38	7	28	29.9	0			1899-12-31 01:10:20	70	1899-12-31 01:48:00	70		36.8
1899-12-31 11:36:16	07_02_2014	38	7.2	29	29.8	0			1899-12-31 01:10:40	70	1899-12-31 01:48:20	70		36.8
1899-12-31 11:36:36	07_02_2014	38	7.5	30.2	29.7	0			1899-12-31 01:11:00	70	1899-12-31 01:48:40	70		36.8
1899-12-31 11:36:56	07_02_2014	38	7.9	31	29.8	0			1899-12-31 01:11:20	70	1899-12-31 01:49:00	70
1899-12-31 11:37:16	07_02_2014	38	8	32	29.9	0			1899-12-31 01:11:40	70	1899-12-31 01:49:20	70
1899-12-31 11:37:36	07_02_2014	38	8.2	32	29.9	0			1899-12-31 01:12:00	70	1899-12-31 01:49:40	70
1899-12-31 11:37:56	07_02_2014	38	8.4	32.8	29.9	0			1899-12-31 01:12:20	70	1899-12-31 01:50:00	70
1899-12-31 11:38:16	07_02_2014	38	8.5	33	29.8	0			1899-12-31 01:12:40	70	1899-12-31 01:50:20	70
1899-12-31 11:38:36	07_02_2014	38	8.4	33	29.8	0			1899-12-31 01:13:00	70	1899-12-31 01:50:40	70
1899-12-31 11:38:56	07_02_2014	38	8.5	33.3	29.7	0			1899-12-31 01:13:20	70	1899-12-31 01:51:00	70
1899-12-31 11:39:16	07_02_2014	38	8.7	34	29.7	0			1899-12-31 01:13:40	70	1899-12-31 01:51:20	70
1899-12-31 11:39:36	07_02_2014	38	8.7	34	29.7	0			1899-12-31 01:14:00	70	1899-12-31 01:51:40	70
1899-12-31 11:39:56	07_02_2014	38	8.8	34.2	29.7	0			1899-12-31 01:14:20	70	1899-12-31 01:52:00	70
1899-12-31 11:40:16	07_02_2014	38	8.8	34	29.6	0			1899-12-31 01:14:40	70	1899-12-31 01:52:20	70
1899-12-31 11:40:36	07_02_2014	38	8.7	34	29.7	0			1899-12-31 01:15:00	70	1899-12-31 01:52:40	70
1899-12-31 11:40:56	07_02_2014	38	8.6	33	29.6	0			1899-12-31 01:15:20	70	1899-12-31 01:53:00	70		36.5
1899-12-31 11:41:16	07_02_2014	38	8.5	33	29.5	0			1899-12-31 01:15:40	70	1899-12-31 01:53:20	70		36.5
1899-12-31 11:41:36	07_02_2014	38	8.3	32.3	29.5	0			1899-12-31 01:16:00	70	1899-12-31 01:53:40	70		36.5
1899-12-31 11:41:56	07_02_2014	38	8	31.3	29.5	0			1899-12-31 01:16:20	70	1899-12-31 01:54:00	70
1899-12-31 11:42:16	07_02_2014	38	8.1	32	29.6	0			1899-12-31 01:16:40	70	1899-12-31 01:54:20	70
1899-12-31 11:42:36	07_02_2014	38	8.3	32.7	29.6	0			1899-12-31 01:17:00	70	1899-12-31 01:54:40	70
1899-12-31 11:42:56	07_02_2014	38	8.6	33.7	29.8	0			1899-12-31 01:17:20	70	1899-12-31 01:55:00	70
1899-12-31 11:43:16	07_02_2014	38	8.9	35	30	0			1899-12-31 01:17:40	70	1899-12-31 01:55:20	70
1899-12-31 11:43:36	07_02_2014	38	9.1	36	30.2	0			1899-12-31 01:18:00	70	1899-12-31 01:55:40	70
1899-12-31 11:43:56	07_02_2014	38	8.9	35	30.3	0			1899-12-31 01:18:20	70	1899-12-31 01:56:00	70
1899-12-31 11:44:16	07_02_2014	38	8.8	35	30.3	0			1899-12-31 01:18:40	70	1899-12-31 01:56:20	70
1899-12-31 11:44:36	07_02_2014	38	8.9	35	30.3	0			1899-12-31 01:19:00	70	1899-12-31 01:56:40	70
1899-12-31 11:44:56	07_02_2014	38	8.7	34.5	30.3	0			1899-12-31 01:19:20	70	1899-12-31 01:57:00	70
1899-12-31 11:45:16	07_02_2014	38	8.4	33.3	30.2	0			1899-12-31 01:19:40	70	1899-12-31 01:57:20	70
1899-12-31 11:45:36	07_02_2014	38	8.2	32.8	30.2	0			1899-12-31 01:20:00	70	1899-12-31 01:57:40	70
1899-12-31 11:45:56	07_02_2014	38	8.1	32	30.2	0			1899-12-31 01:20:20	70	1899-12-31 01:58:00	70
1899-12-31 11:46:16	07_02_2014	38	7.9	31.8	30.4	0			1899-12-31 01:20:40	70	1899-12-31 01:58:20	70
1899-12-31 11:46:36	07_02_2014	38	7.8	31.2	30.4	0			1899-12-31 01:21:00	70	1899-12-31 01:58:40	70
1899-12-31 11:46:56	07_02_2014	38	8	32	30.5	0			1899-12-31 01:21:20	70	1899-12-31 01:59:00	70		36.3
1899-12-31 11:47:16	07_02_2014	38	8.2	32.8	30.4	0			1899-12-31 01:21:40	70	1899-12-31 01:59:20	70		36.3
1899-12-31 11:47:36	07_02_2014	38	8.5	34.2	30.5	0			1899-12-31 01:22:00	70	1899-12-31 01:59:40	70		36.3
1899-12-31 11:47:56	07_02_2014	38	8.9	35.3	30.5	0			1899-12-31 01:22:20	70	1899-12-31 02:00:00	70
1899-12-31 11:48:16	07_02_2014	38	9.2	37	30.6	0			1899-12-31 01:22:40	70	1899-12-31 02:00:20	70
1899-12-31 11:48:36	07_02_2014	38	9.6	38.7	30.7	0			1899-12-31 01:23:00	70	1899-12-31 02:00:40	70
1899-12-31 11:48:56	07_02_2014	38	10.2	40.8	30.8	0			1899-12-31 01:23:20	70	1899-12-31 02:01:00	70
1899-12-31 11:49:16	07_02_2014	38	10.8	43.2	31.3	0			1899-12-31 01:23:40	70	1899-12-31 02:01:20	70
1899-12-31 11:49:36	07_02_2014	38	11	45	31.8	0			1899-12-31 01:24:00	70	1899-12-31 02:01:40	70
1899-12-31 11:49:56	07_02_2014	38	11.4	46.3	32.1	0			1899-12-31 01:24:20	70	1899-12-31 02:02:00	70
1899-12-31 11:50:16	07_02_2014	38	11.8	48.7	32.4	0			1899-12-31 01:24:40	70	1899-12-31 02:02:20	70
1899-12-31 11:50:36	07_02_2014	38	12.5	51.8	32.6	0			1899-12-31 01:25:00	70	1899-12-31 02:02:40	70
1899-12-31 11:50:56	07_02_2014	38	13.3	55	32.9	0			1899-12-31 01:25:20	70	1899-12-31 02:03:00	70
1899-12-31 11:51:16	07_02_2014	38	14	58.7	33	0			1899-12-31 01:25:40	70	1899-12-31 02:03:20	70
1899-12-31 11:51:36	07_02_2014	38	15	63	33.2	0			1899-12-31 01:26:00	70	1899-12-31 02:03:40	70
1899-12-31 11:51:56	07_02_2014	38	16.3	67.8	33.3	0			1899-12-31 01:26:20	70	1899-12-31 02:04:00	70
1899-12-31 11:52:16	07_02_2014	38	17.6	73.7	33.5	0			1899-12-31 01:26:40	70	1899-12-31 02:04:20	79
1899-12-31 11:52:36	07_02_2014	38	19.3	80.2	33.5	0			1899-12-31 01:27:00	70	1899-12-31 02:04:40	80
1899-12-31 11:52:56	07_02_2014	38	20.8	86	33.6	0			1899-12-31 01:27:20	70	1899-12-31 02:05:00	80		37.1
1899-12-31 11:53:16	07_02_2014	38	21.7	89.5	33.6	0			1899-12-31 01:27:40	70	1899-12-31 02:05:20	80		37.1
1899-12-31 11:53:36	07_02_2014	38	22.4	93	33.7	0			1899-12-31 01:28:00	70	1899-12-31 02:05:40	75		37.1
1899-12-31 11:53:56	07_02_2014	38	23.1	95.2	33.7	0			1899-12-31 01:28:20	70	1899-12-31 02:06:00	71
1899-12-31 11:54:16	07_02_2014	38	23.3	96.8	33.9	0			1899-12-31 01:28:40	70	1899-12-31 02:06:20	70
1899-12-31 11:54:36	07_02_2014	38	23.3	97	34	0			1899-12-31 01:29:00	70	1899-12-31 02:06:40	70
1899-12-31 11:54:56	07_02_2014	38	23.3	96.8	33.9	0			1899-12-31 01:29:20	70	1899-12-31 02:07:00	70
1899-12-31 11:55:16	07_02_2014	38	25	96.2	31.9	0			1899-12-31 01:29:40	70	1899-12-31 02:07:20	70
1899-12-31 11:55:36	07_02_2014	38	25.9	95.5	30.6	0			1899-12-31 01:30:00	70	1899-12-31 02:07:40	70
1899-12-31 11:55:56	07_02_2014	38	25.4	91.8	30	0			1899-12-31 01:30:20	70	1899-12-31 02:08:00	70
1899-12-31 11:56:16	07_02_2014	38	24	86.5	29.9	0			1899-12-31 01:30:40	70	1899-12-31 02:08:20	70
1899-12-31 11:56:36	07_02_2014	38	21.2	78.5	30.5	0			1899-12-31 01:31:00	70	1899-12-31 02:08:40	70
1899-12-31 11:56:56	07_02_2014	38	19.1	72.2	30.9	0			1899-12-31 01:31:20	70	1899-12-31 02:09:00	70
1899-12-31 11:57:16	07_02_2014	38	18.1	69.8	31.3	0			1899-12-31 01:31:40	70	1899-12-31 02:09:20	70
1899-12-31 11:57:36	07_02_2014	38	16.6	66.2	32.3	0			1899-12-31 01:32:00	70	1899-12-31 02:09:40	70
1899-12-31 11:57:56	07_02_2014	38	15.7	64.3	32.8	0			1899-12-31 01:32:20	71	1899-12-31 02:10:00	70		37.6
1899-12-31 11:58:16	07_02_2014	38	15.3	63	33	0			1899-12-31 01:32:40	73	1899-12-31 02:10:20	70		37.6
1899-12-31 11:58:36	07_02_2014	38	16.3	63	31.1	0			1899-12-31 01:33:00	70	1899-12-31 02:10:40	70		37.6
1899-12-31 11:58:56	07_02_2014	38	16.6	64.2	31.3	0			1899-12-31 01:33:20	70	1899-12-31 02:11:00	70
1899-12-31 11:59:16	07_02_2014	38	16.9	65.8	31.4	0			1899-12-31 01:33:40	70	1899-12-31 02:11:20	70
1899-12-31 11:59:36	07_02_2014	38	16.8	66	31.7	0			1899-12-31 01:34:00	70	1899-12-31 02:11:40	70
1899-12-31 11:59:56	07_02_2014	38	16.4	64.7	31.9	0			1899-12-31 01:34:20	70	1899-12-31 02:12:00	70
1899-12-31 12:00:16	07_02_2014	38	15.9	63.2	32	0			1899-12-31 01:34:40	70	1899-12-31 02:12:20	70
1899-12-31 12:00:36	07_02_2014	38	15.5	61.7	32.1	0			1899-12-31 01:35:00	70	1899-12-31 02:12:40	70
1899-12-31 12:00:56	07_02_2014	38	15.3	60.2	31.7	0			1899-12-31 01:35:20	70	1899-12-31 02:13:00	70
1899-12-31 12:01:16	07_02_2014	38	15.1	58.8	31.4	0			1899-12-31 01:35:40	70	1899-12-31 02:13:20	70
1899-12-31 12:01:36	07_02_2014	38	14.9	58	31.2	0			1899-12-31 01:36:00	70	1899-12-31 02:13:40	70
1899-12-31 12:01:56	07_02_2014	38	14.4	57	31.6	0			1899-12-31 01:36:20	70	1899-12-31 02:14:00	70
1899-12-31 12:02:16	07_02_2014	38	14	56	31.9	0			1899-12-31 01:36:40	70	1899-12-31 02:14:20	70
1899-12-31 12:02:36	07_02_2014	38	13.7	55	32	0			1899-12-31 01:37:00	70	1899-12-31 02:14:40	70
1899-12-31 12:02:56	07_02_2014	38	13.1	53.2	32.1	0			1899-12-31 01:37:20	70	1899-12-31 02:15:00	70
1899-12-31 12:03:16	07_02_2014	38	12.3	50	32.2	0			1899-12-31 01:37:40	70	1899-12-31 02:15:20	70
1899-12-31 12:03:36	07_02_2014	38	11.2	46.5	32.3	0			1899-12-31 01:38:00	70	1899-12-31 02:15:40	70
1899-12-31 12:03:56	07_02_2014	38	10.3	42.7	32.3	0			1899-12-31 01:38:20	70	1899-12-31 02:16:00	70
1899-12-31 12:04:16	07_02_2014	38	9.3	39.3	32.3	0			1899-12-31 01:38:40	70	1899-12-31 02:16:20	70
1899-12-31 12:04:36	07_02_2014	38	8.6	36.7	32.3	0			1899-12-31 01:39:00	70	1899-12-31 02:16:40	70
1899-12-31 12:04:56	07_02_2014	38	7.9	33.7	32.3	0			1899-12-31 01:39:20	70	1899-12-31 02:17:00	70
1899-12-31 12:05:16	07_02_2014	38	7.4	31.8	32.3	0			1899-12-31 01:39:40	70	1899-12-31 02:17:20	70
1899-12-31 12:05:36	07_02_2014	38	6.8	29.7	32.3	0			1899-12-31 01:40:00	70	1899-12-31 02:17:40	70
1899-12-31 12:05:56	07_02_2014	38	6.5	28.8	32.3	0			1899-12-31 01:40:20	70	1899-12-31 02:18:00	70
1899-12-31 12:06:16	07_02_2014	38	6.3	27.5	32.3	0			1899-12-31 01:40:40	70	1899-12-31 02:18:20	70
1899-12-31 12:06:36	07_02_2014	38	5.9	26.3	32.2	0			1899-12-31 01:41:00	70	1899-12-31 02:18:40	70
1899-12-31 12:06:56	07_02_2014	38	5.7	25.5	32.3	0			1899-12-31 01:41:20	70	1899-12-31 02:19:00	70
1899-12-31 12:07:16	07_02_2014	38	5.5	25	32.3	0			1899-12-31 01:41:40	70	1899-12-31 02:19:20	70
1899-12-31 12:07:36	07_02_2014	38	5.3	23.8	32.3	0			1899-12-31 01:42:00	70	1899-12-31 02:19:40	70
1899-12-31 12:07:56	07_02_2014	38	5.2	23.8	32.3	0			1899-12-31 01:42:20	70	1899-12-31 02:20:00	71		37.7
1899-12-31 12:08:16	07_02_2014	38	5.2	24	32.3	0			1899-12-31 01:42:40	70	1899-12-31 02:20:20	81		37.7
1899-12-31 12:08:36	07_02_2014	38	5.1	23.3	32.4	0			1899-12-31 01:43:00	70	1899-12-31 02:20:40	82		37.7
1899-12-31 12:08:56	07_02_2014	38	4.9	23	32.4	0			1899-12-31 01:43:20	70	1899-12-31 02:21:00	82
1899-12-31 12:09:16	07_02_2014	38	4.7	21.8	32.3	0			1899-12-31 01:43:40	70	1899-12-31 02:21:20	84
1899-12-31 12:09:36	07_02_2014	38	4.5	21	32.1	0			1899-12-31 01:44:00	70	1899-12-31 02:21:40	83
1899-12-31 12:09:56	07_02_2014	38	4.2	20	32.1	0			1899-12-31 01:44:20	70	1899-12-31 02:22:00	87
1899-12-31 12:10:16	07_02_2014	38	4	19	31.9	0			1899-12-31 01:44:40	70	1899-12-31 02:22:20	77
1899-12-31 12:10:36	07_02_2014	38	3.8	18.3	31.9	0			1899-12-31 01:45:00	70	1899-12-31 02:22:40	81
1899-12-31 12:10:56	07_02_2014	38	3.8	18	31.9	0			1899-12-31 01:45:20	70	1899-12-31 02:23:00	85
1899-12-31 12:11:16	07_02_2014	38	3.7	18	31.8	0			1899-12-31 01:45:40	70	1899-12-31 02:23:20	79
1899-12-31 12:11:36	07_02_2014	38	3.6	17.7	31.8	0			1899-12-31 01:46:00	70	1899-12-31 02:23:40	80
1899-12-31 12:11:56	07_02_2014	38	3.5	17	31.8	0			1899-12-31 01:46:20	70	1899-12-31 02:24:00	76
1899-12-31 12:12:16	07_02_2014	38	3.3	16.3	31.7	0			1899-12-31 01:46:40	70	1899-12-31 02:24:20	70
1899-12-31 12:12:36	07_02_2014	38	3.3	16.3	31.6	0			1899-12-31 01:47:00	70	1899-12-31 02:24:40	70
1899-12-31 12:12:56	07_02_2014	38	3.5	17.2	31.6	0			1899-12-31 01:47:20	70	1899-12-31 02:25:00	70
1899-12-31 12:13:16	07_02_2014	38	3.7	18	31.6	0			1899-12-31 01:47:40	70	1899-12-31 02:25:20	70
1899-12-31 12:13:36	07_02_2014	38	3.6	17.7	31.7	0			1899-12-31 01:48:00	70	1899-12-31 02:25:40	70
1899-12-31 12:13:56	07_02_2014	38	3.7	18	31.7	0			1899-12-31 01:48:20	70	1899-12-31 02:26:00	70
1899-12-31 12:14:16	07_02_2014	38	3.5	17	31.6	0			1899-12-31 01:48:40	70	1899-12-31 02:26:20	70
1899-12-31 12:14:36	07_02_2014	38	3.4	17	31.6	0			1899-12-31 01:49:00	70	1899-12-31 02:26:40	70
1899-12-31 12:14:56	07_02_2014	38	3.5	17	31.5	0			1899-12-31 01:49:20	70	1899-12-31 02:27:00	70		38.2
1899-12-31 12:15:16	07_02_2014	38	3.8	18	31.4	0			1899-12-31 01:49:40	70	1899-12-31 02:27:20	70		38.2
1899-12-31 12:15:36	07_02_2014	38	4	19	31.5	0			1899-12-31 01:50:00	70	1899-12-31 02:27:40	70		38.2
1899-12-31 12:15:56	07_02_2014	38	4	19	32	0			1899-12-31 01:50:20	70	1899-12-31 02:28:00	70
1899-12-31 12:16:16	07_02_2014	38	4.2	19.8	32.3	0			1899-12-31 01:50:40	70	1899-12-31 02:28:20	81
1899-12-31 12:16:36	07_02_2014	38	4.8	22.2	32.5	0			1899-12-31 01:51:00	70	1899-12-31 02:28:40	84
1899-12-31 12:16:56	07_02_2014	38	5.8	26.5	32.8	0			1899-12-31 01:51:20	70	1899-12-31 02:29:00	84
1899-12-31 12:17:16	07_02_2014	38	7.3	32	32.8	0			1899-12-31 01:51:40	70	1899-12-31 02:29:20	84
1899-12-31 12:17:36	07_02_2014	38	9.3	40	32.7	0			1899-12-31 01:52:00	70	1899-12-31 02:29:40	85
1899-12-31 12:17:56	07_02_2014	38	10.8	45.5	32.7	0			1899-12-31 01:52:20	70	1899-12-31 02:30:00	85
1899-12-31 12:18:16	07_02_2014	38	12.2	51.2	32.8	0			1899-12-31 01:52:40	70	1899-12-31 02:30:20	84
1899-12-31 12:18:36	07_02_2014	38	13.6	56	32.8	0			1899-12-31 01:53:00	70	1899-12-31 02:30:40	85
1899-12-31 12:18:56	07_02_2014	38	14.5	59.8	32.9	0			1899-12-31 01:53:20	70	1899-12-31 02:31:00	86
1899-12-31 12:19:16	07_02_2014	38	15.3	62.5	32.7	0			1899-12-31 01:53:40	70	1899-12-31 02:31:20	88
1899-12-31 12:19:36	07_02_2014	38	15.8	64.7	32.8	0			1899-12-31 01:54:00	70	1899-12-31 02:31:40	88
1899-12-31 12:19:56	07_02_2014	38	16.3	67	32.9	0			1899-12-31 01:54:20	70	1899-12-31 02:32:00	88
1899-12-31 12:20:16	07_02_2014	38	16.7	68.7	33	0			1899-12-31 01:54:40	70	1899-12-31 02:32:20	88
1899-12-31 12:20:36	07_02_2014	38	17.1	69.8	33	0			1899-12-31 01:55:00	70	1899-12-31 02:32:40	87
1899-12-31 12:20:56	07_02_2014	38	17.1	70.2	33.1	0			1899-12-31 01:55:20	70	1899-12-31 02:33:00	89
1899-12-31 12:21:16	07_02_2014	38	17.3	71	33.1	0			1899-12-31 01:55:40	70	1899-12-31 02:33:20	92
1899-12-31 12:21:36	07_02_2014	38	17.4	71	33	0			1899-12-31 01:56:00	70	1899-12-31 02:33:40	90
1899-12-31 12:21:56	07_02_2014	38	17.6	71.2	32.8	0			1899-12-31 01:56:20	70	1899-12-31 02:34:00	89
1899-12-31 12:22:16	07_02_2014	38	17.1	70.2	33	0			1899-12-31 01:56:40	70	1899-12-31 02:34:20	87
1899-12-31 12:22:36	07_02_2014	38	17.3	71	33	0			1899-12-31 01:57:00	70	1899-12-31 02:34:40	86
1899-12-31 12:22:56	07_02_2014	38	17.2	70.2	33	0			1899-12-31 01:57:20	70	1899-12-31 02:35:00	84		38.2
1899-12-31 12:23:16	07_02_2014	38	16.9	69.2	33	0			1899-12-31 01:57:40	70	1899-12-31 02:35:20	84		38.2
1899-12-31 12:23:36	07_02_2014	38	16.7	68.3	33	0			1899-12-31 01:58:00	70	1899-12-31 02:35:40	84		38.2
1899-12-31 12:23:56	07_02_2014	38	16.5	68	33.2	0			1899-12-31 01:58:20	70	1899-12-31 02:36:00	85
1899-12-31 12:24:16	07_02_2014	38	16.3	67.3	33.2	0			1899-12-31 01:58:40	70	1899-12-31 02:36:20	87
1899-12-31 12:24:36	07_02_2014	38	16.2	66.5	32.9	0			1899-12-31 01:59:00	70	1899-12-31 02:36:40	87
1899-12-31 12:24:56	07_02_2014	38	15.8	65.3	33.1	0			1899-12-31 01:59:20	70	1899-12-31 02:37:00	87
1899-12-31 12:25:16	07_02_2014	38	15.5	63.3	32.8	0			1899-12-31 01:59:40	70	1899-12-31 02:37:20	86
1899-12-31 12:25:36	07_02_2014	38	14.9	61	32.9	0			1899-12-31 02:00:00	70	1899-12-31 02:37:40	87
1899-12-31 12:25:56	07_02_2014	38	14.5	58.7	32.5	0			1899-12-31 02:00:20	70	1899-12-31 02:38:00	86
1899-12-31 12:26:16	07_02_2014	38	14	56.5	32.4	0			1899-12-31 02:00:40	70	1899-12-31 02:38:20	86
1899-12-31 12:26:36	07_02_2014	38	13.6	55.3	32.4	0			1899-12-31 02:01:00	70	1899-12-31 02:38:40	85
1899-12-31 12:26:56	07_02_2014	38	13.4	54.8	32.6	0			1899-12-31 02:01:20	70	1899-12-31 02:39:00	85
1899-12-31 12:27:16	07_02_2014	38	13.4	55	32.6	0			1899-12-31 02:01:40	70	1899-12-31 02:39:20	86
1899-12-31 12:27:36	07_02_2014	38	13.3	55	32.7	0			1899-12-31 02:02:00	70	1899-12-31 02:39:40	86
1899-12-31 12:27:56	07_02_2014	38	13.5	55	32.5	0			1899-12-31 02:02:20	70	1899-12-31 02:40:00	87
1899-12-31 12:28:16	07_02_2014	38	13.5	55	32.4	0			1899-12-31 02:02:40	70	1899-12-31 02:40:20	87
1899-12-31 12:28:36	07_02_2014	38	13.4	55	32.6	0			1899-12-31 02:03:00	70	1899-12-31 02:40:40	87
1899-12-31 12:28:56	07_02_2014	38	13.3	55	32.6	0			1899-12-31 02:03:20	70	1899-12-31 02:41:00	87
1899-12-31 12:29:16	07_02_2014	38	13.3	54	32.5	0			1899-12-31 02:03:40	70	1899-12-31 02:41:20	89
1899-12-31 12:29:36	07_02_2014	38	13.2	54.2	32.6	0			1899-12-31 02:04:00	70	1899-12-31 02:41:40	89
1899-12-31 12:29:56	07_02_2014	38	13.2	54	32.4	0			1899-12-31 02:04:20	79	1899-12-31 02:42:00	90
1899-12-31 12:30:16	07_02_2014	38	13.2	54	32.4	0			1899-12-31 02:04:40	80	1899-12-31 02:42:20	92
1899-12-31 12:30:36	07_02_2014	38	13.3	54.2	32.4	0			1899-12-31 02:05:00	80	1899-12-31 02:42:40	91
1899-12-31 12:30:56	07_02_2014	38	13.4	55	32.6	0			1899-12-31 02:05:20	80	1899-12-31 02:43:00	91
1899-12-31 12:31:16	07_02_2014	38	13.5	55.2	32.5	0			1899-12-31 02:05:40	75	1899-12-31 02:43:20	92
1899-12-31 12:31:36	07_02_2014	38	13.7	56	32.6	0			1899-12-31 02:06:00	71	1899-12-31 02:43:40	91
1899-12-31 12:31:56	07_02_2014	38	13.9	57	32.5	0			1899-12-31 02:06:20	70	1899-12-31 02:44:00	92
1899-12-31 12:32:16	07_02_2014	38	14.2	58	32.4	0			1899-12-31 02:06:40	70	1899-12-31 02:44:20	91
1899-12-31 12:32:36	07_02_2014	38	14.5	58.5	32.2	0			1899-12-31 02:07:00	70	1899-12-31 02:44:40	91
1899-12-31 12:32:56	07_02_2014	38	14.7	59	32.2	0			1899-12-31 02:07:20	70	1899-12-31 02:45:00	90
1899-12-31 12:33:16	07_02_2014	38	14.8	59	32	0			1899-12-31 02:07:40	70	1899-12-31 02:45:20	90
1899-12-31 12:33:36	07_02_2014	38	14.7	59.2	32.3	0			1899-12-31 02:08:00	70	1899-12-31 02:45:40	90
1899-12-31 12:33:56	07_02_2014	38	14.4	58.5	32.5	0			1899-12-31 02:08:20	70	1899-12-31 02:46:00	88		38
1899-12-31 12:34:16	07_02_2014	38	14.8	60	32.4	0			1899-12-31 02:08:40	70	1899-12-31 02:46:20	84		38
1899-12-31 12:34:36	07_02_2014	38	15.6	63	32.5	0			1899-12-31 02:09:00	70	1899-12-31 02:46:40	77		38
1899-12-31 12:34:56	07_02_2014	38	16.2	65.3	32.5	0			1899-12-31 02:09:20	70	1899-12-31 02:47:00	72
1899-12-31 12:35:16	07_02_2014	38	16.8	67.7	32.5	0			1899-12-31 02:09:40	70	1899-12-31 02:47:20	70
1899-12-31 12:35:36	07_02_2014	38	17.2	69	32.4	0			1899-12-31 02:10:00	70	1899-12-31 02:47:40	71
1899-12-31 12:35:56	07_02_2014	38	17.2	69	32.4	0			1899-12-31 02:10:20	70	1899-12-31 02:48:00	74
1899-12-31 12:36:16	07_02_2014	38	16.8	67.3	32.4	0			1899-12-31 02:10:40	70	1899-12-31 02:48:20	78
1899-12-31 12:36:36	07_02_2014	38	16.1	64.7	32.3	0			1899-12-31 02:11:00	70	1899-12-31 02:48:40	82
1899-12-31 12:36:56	07_02_2014	38	15	60.3	32.2	0			1899-12-31 02:11:20	70	1899-12-31 02:49:00	85
1899-12-31 12:37:16	07_02_2014	38	13.4	53.7	31.9	0			1899-12-31 02:11:40	70	1899-12-31 02:49:20	86
1899-12-31 12:37:36	07_02_2014	38	11.6	46.7	31.9	0			1899-12-31 02:12:00	70	1899-12-31 02:49:40	87
1899-12-31 12:37:56	07_02_2014	38	9.7	40.2	31.8	0			1899-12-31 02:12:20	70	1899-12-31 02:50:00	88
1899-12-31 12:38:16	07_02_2014	38	8.4	35.2	31.9	0			1899-12-31 02:12:40	70	1899-12-31 02:50:20	89
1899-12-31 12:38:36	07_02_2014	38	7.3	31.3	31.8	0			1899-12-31 02:13:00	70	1899-12-31 02:50:40	92
1899-12-31 12:38:56	07_02_2014	38	6.8	29.2	31.8	0			1899-12-31 02:13:20	70	1899-12-31 02:51:00	92
1899-12-31 12:39:16	07_02_2014	38	6.6	29	32	0			1899-12-31 02:13:40	70	1899-12-31 02:51:20	91
1899-12-31 12:39:36	07_02_2014	38	6.9	29.7	32	0			1899-12-31 02:14:00	70	1899-12-31 02:51:40	91
1899-12-31 12:39:56	07_02_2014	38	7.4	31.8	32.1	0			1899-12-31 02:14:20	70	1899-12-31 02:52:00	91
1899-12-31 12:40:16	07_02_2014	38	8.2	35	32	0			1899-12-31 02:14:40	70	1899-12-31 02:52:20	91
1899-12-31 12:40:36	07_02_2014	38	9.1	38.3	32.1	0			1899-12-31 02:15:00	70	1899-12-31 02:52:40	91
1899-12-31 12:40:56	07_02_2014	38	10.1	41.8	32.2	0			1899-12-31 02:15:20	70	1899-12-31 02:53:00	91
1899-12-31 12:41:16	07_02_2014	38	11.2	45.8	32	0			1899-12-31 02:15:40	70	1899-12-31 02:53:20	91
1899-12-31 12:41:36	07_02_2014	38	12	49.3	32.2	0			1899-12-31 02:16:00	70	1899-12-31 02:53:40	90
1899-12-31 12:41:56	07_02_2014	38	12.6	51.5	32.1	0			1899-12-31 02:16:20	70	1899-12-31 02:54:00	89
1899-12-31 12:42:16	07_02_2014	38	13.3	53.7	32	0			1899-12-31 02:16:40	70	1899-12-31 02:54:20	89
1899-12-31 12:42:36	07_02_2014	38	13.7	55.3	32	0			1899-12-31 02:17:00	70	1899-12-31 02:54:40	89
1899-12-31 12:42:56	07_02_2014	38	14.2	56.5	31.9	0			1899-12-31 02:17:20	70	1899-12-31 02:55:00	91
1899-12-31 12:43:16	07_02_2014	38	14.3	57.3	32	0			1899-12-31 02:17:40	70	1899-12-31 02:55:20	92
1899-12-31 12:43:36	07_02_2014	38	14.6	58.7	32.1	0			1899-12-31 02:18:00	70	1899-12-31 02:55:40	91
1899-12-31 12:43:56	07_02_2014	38	14.3	57.8	32.2	0			1899-12-31 02:18:20	70	1899-12-31 02:56:00	90
1899-12-31 12:44:16	07_02_2014	38	14	56.5	32.2	0			1899-12-31 02:18:40	70	1899-12-31 02:56:20	91
1899-12-31 12:44:36	07_02_2014	38	13.8	55.8	32.1	0			1899-12-31 02:19:00	70	1899-12-31 02:56:40	90
1899-12-31 12:44:56	07_02_2014	38	13.6	54.8	32.1	0			1899-12-31 02:19:20	70	1899-12-31 02:57:00	91		37.9
1899-12-31 12:45:16	07_02_2014	38	13.4	54	31.9	0			1899-12-31 02:19:40	70	1899-12-31 02:57:20	90		37.9
1899-12-31 12:45:36	07_02_2014	38	13.3	54	32.1	0			1899-12-31 02:20:00	71	1899-12-31 02:57:40	91		37.9
1899-12-31 12:45:56	07_02_2014	38	13.3	54	32	0			1899-12-31 02:20:20	81	1899-12-31 02:58:00	90
1899-12-31 12:46:16	07_02_2014	38	13.5	54	32	0			1899-12-31 02:20:40	82	1899-12-31 02:58:20	90
1899-12-31 12:46:36	07_02_2014	38	13.6	55	31.9	0			1899-12-31 02:21:00	82	1899-12-31 02:58:40	90
1899-12-31 12:46:56	07_02_2014	38	13.8	55.7	32	0			1899-12-31 02:21:20	84	1899-12-31 02:59:00	91
1899-12-31 12:47:16	07_02_2014	38	14	56.5	32.2	0			1899-12-31 02:21:40	83	1899-12-31 02:59:20	91
1899-12-31 12:47:36	07_02_2014	38	14.2	57	32.1	0			1899-12-31 02:22:00	87	1899-12-31 02:59:40	90
1899-12-31 12:47:56	07_02_2014	38	14.4	58	31.9	0			1899-12-31 02:22:20	77	1899-12-31 03:00:00	91
1899-12-31 12:48:16	07_02_2014	38	14.6	58.2	31.9	45			1899-12-31 02:22:40	81	1899-12-31 03:00:20	91
1899-12-31 12:48:36	07_02_2014	38	15.7	58.3	30	45			1899-12-31 02:23:00	85	1899-12-31 03:00:40	91
1899-12-31 12:48:56	07_02_2014	38	16.5	58.5	28.6	45			1899-12-31 02:23:20	79	1899-12-31 03:01:00	90		37.9
1899-12-31 12:49:16	07_02_2014	38	16.4	58	28.5	45			1899-12-31 02:23:40	80	1899-12-31 03:01:20	90		37.9
1899-12-31 12:49:36	07_02_2014	38	15.5	57	29.4	45			1899-12-31 02:24:00	76	1899-12-31 03:01:40	91		37.9
1899-12-31 12:49:56	07_02_2014	38	15.2	56.7	30	45			1899-12-31 02:24:20	70	1899-12-31 03:02:00	91
1899-12-31 12:50:16	07_02_2014	38	15.4	57.7	30.1	45			1899-12-31 02:24:40	70	1899-12-31 03:02:20	91
1899-12-31 12:50:36	07_02_2014	38	16.1	60.2	30.2	45			1899-12-31 02:25:00	70	1899-12-31 03:02:40	91
1899-12-31 12:50:56	07_02_2014	38	17	63.2	30.3	45			1899-12-31 02:25:20	70	1899-12-31 03:03:00	91
1899-12-31 12:51:16	07_02_2014	38	18.2	67.3	30.1	45			1899-12-31 02:25:40	70	1899-12-31 03:03:20	91
1899-12-31 12:51:36	07_02_2014	38	19.5	71.7	30	45			1899-12-31 02:26:00	70	1899-12-31 03:03:40	91
1899-12-31 12:51:56	07_02_2014	38	20.9	76.2	30	45			1899-12-31 02:26:20	70	1899-12-31 03:04:00	91
1899-12-31 12:52:16	07_02_2014	38	22	80.3	30	45			1899-12-31 02:26:40	70	1899-12-31 03:04:20	90
1899-12-31 12:52:36	07_02_2014	38	23.2	84.2	30	45			1899-12-31 02:27:00	70	1899-12-31 03:04:40	90
1899-12-31 12:52:56	07_02_2014	38	24.3	88.2	30	45			1899-12-31 02:27:20	70	1899-12-31 03:05:00	91
1899-12-31 12:53:16	07_02_2014	38	25.2	91.3	30	45			1899-12-31 02:27:40	70	1899-12-31 03:05:20	89
1899-12-31 12:53:36	07_02_2014	38	26	93.8	30	45			1899-12-31 02:28:00	70	1899-12-31 03:05:40	90
1899-12-31 12:53:56	07_02_2014	38	26.9	96.7	29.9	45			1899-12-31 02:28:20	81	1899-12-31 03:06:00	90		38.1
1899-12-31 12:54:16	07_02_2014	38	27.6	99.2	29.9	45			1899-12-31 02:28:40	84	1899-12-31 03:06:20	89		38.1
1899-12-31 12:54:36	07_02_2014	38	28.2	101.2	29.8	45			1899-12-31 02:29:00	84	1899-12-31 03:06:40	89		38.1
1899-12-31 12:54:56	07_02_2014	38	28.7	102.7	29.9	45			1899-12-31 02:29:20	84	1899-12-31 03:07:00	88
1899-12-31 12:55:16	07_02_2014	38	29.1	104.3	29.9	45			1899-12-31 02:29:40	85	1899-12-31 03:07:20	87
1899-12-31 12:55:36	07_02_2014	38	29.7	106	29.9	45			1899-12-31 02:30:00	85	1899-12-31 03:07:40	88
1899-12-31 12:55:56	07_02_2014	38	30.2	108.2	29.9	45			1899-12-31 02:30:20	84	1899-12-31 03:08:00	87
1899-12-31 12:56:16	07_02_2014	38	30.6	110.3	30.1	45			1899-12-31 02:30:40	85	1899-12-31 03:08:20	87
1899-12-31 12:56:36	07_02_2014	38	31	112	30.2	45			1899-12-31 02:31:00	86	1899-12-31 03:08:40	86
1899-12-31 12:56:56	07_02_2014	38	31.4	113.2	30.2	45			1899-12-31 02:31:20	88	1899-12-31 03:09:00	88
1899-12-31 12:57:16	07_02_2014	38	31.7	114.5	30.3	45			1899-12-31 02:31:40	88	1899-12-31 03:09:20	88
1899-12-31 12:57:36	07_02_2014	38	31.9	115	30.2	45			1899-12-31 02:32:00	88	1899-12-31 03:09:40	87
1899-12-31 12:57:56	07_02_2014	38	32.1	115.5	30.1	45			1899-12-31 02:32:20	88	1899-12-31 03:10:00	87
1899-12-31 12:58:16	07_02_2014	38	32.2	116.2	30.2	45			1899-12-31 02:32:40	87	1899-12-31 03:10:20	87
1899-12-31 12:58:36	07_02_2014	38	32.4	117	30.1	45			1899-12-31 02:33:00	89	1899-12-31 03:10:40	87
1899-12-31 12:58:56	07_02_2014	38	32.7	117	30	45			1899-12-31 02:33:20	92	1899-12-31 03:11:00	87
1899-12-31 12:59:16	07_02_2014	38	32.8	117	30	45			1899-12-31 02:33:40	90	1899-12-31 03:11:20	86
1899-12-31 12:59:36	07_02_2014	38	33	117.7	30	45			1899-12-31 02:34:00	89	1899-12-31 03:11:40	87
1899-12-31 12:59:56	07_02_2014	38	33.3	118.7	29.9	45			1899-12-31 02:34:20	87	1899-12-31 03:12:00	87		37.6
1899-12-31 13:00:16	07_02_2014	38	33.5	119	29.9	45			1899-12-31 02:34:40	86	1899-12-31 03:12:20	87		37.6
1899-12-31 13:00:36	07_02_2014	38	33.6	119.7	29.9	45			1899-12-31 02:35:00	84	1899-12-31 03:12:40	87		37.6
1899-12-31 13:00:56	07_02_2014	38	33.7	120	29.9	45			1899-12-31 02:35:20	84	1899-12-31 03:13:00	87
1899-12-31 13:01:16	07_02_2014	38	34	121	29.9	45			1899-12-31 02:35:40	84	1899-12-31 03:13:20	87
1899-12-31 13:01:36	07_02_2014	38	34.4	122	29.8	45			1899-12-31 02:36:00	85	1899-12-31 03:13:40	86
1899-12-31 13:01:56	07_02_2014	38	34.6	122.2	29.8	45			1899-12-31 02:36:20	87	1899-12-31 03:14:00	86
1899-12-31 13:02:16	07_02_2014	38	34.5	123	29.9	45			1899-12-31 02:36:40	87	1899-12-31 03:14:20	86
1899-12-31 13:02:36	07_02_2014	38	34.7	123	29.8	45			1899-12-31 02:37:00	87	1899-12-31 03:14:40	87
1899-12-31 13:02:56	07_02_2014	38	34.7	123.8	30	45			1899-12-31 02:37:20	86	1899-12-31 03:15:00	87
1899-12-31 13:03:16	07_02_2014	38	34.8	124	29.9	45			1899-12-31 02:37:40	87	1899-12-31 03:15:20	87
1899-12-31 13:03:36	07_02_2014	38	34.8	124	29.9	45			1899-12-31 02:38:00	86	1899-12-31 03:15:40	86
1899-12-31 13:03:56	07_02_2014	38	34.8	124	29.9	45			1899-12-31 02:38:20	86	1899-12-31 03:16:00	87
1899-12-31 13:04:16	07_02_2014	38	34.9	124	29.9	45			1899-12-31 02:38:40	85	1899-12-31 03:16:20	87
1899-12-31 13:04:36	07_02_2014	38	35	124.3	29.9	45			1899-12-31 02:39:00	85	1899-12-31 03:16:40	88
1899-12-31 13:04:56	07_02_2014	38	35.1	125	29.9	45			1899-12-31 02:39:20	86	1899-12-31 03:17:00	88		37.3
1899-12-31 13:05:16	07_02_2014	38	35.3	125	29.8	0			1899-12-31 02:39:40	86	1899-12-31 03:17:20	87		37.3
1899-12-31 13:05:36	07_02_2014	38	35	125	30.1	0			1899-12-31 02:40:00	87	1899-12-31 03:17:40	88		37.3
1899-12-31 13:05:56	07_02_2014	38	34.6	125	30.4	0			1899-12-31 02:40:20	87	1899-12-31 03:18:00	89
1899-12-31 13:06:16	07_02_2014	38	34.6	125	30.4	0			1899-12-31 02:40:40	87	1899-12-31 03:18:20	89
1899-12-31 13:06:36	07_02_2014	38	34.7	126	30.5	0			1899-12-31 02:41:00	87	1899-12-31 03:18:40	91
1899-12-31 13:06:56	07_02_2014	38	34.6	126.2	30.7	0			1899-12-31 02:41:20	89	1899-12-31 03:19:00	91
1899-12-31 13:07:16	07_02_2014	38	34.4	126.2	30.8	0			1899-12-31 02:41:40	89	1899-12-31 03:19:20	91
1899-12-31 13:07:36	07_02_2014	38	33.9	125	30.9	0			1899-12-31 02:42:00	90	1899-12-31 03:19:40	92
1899-12-31 13:07:56	07_02_2014	38	33.2	123.2	31.1	0			1899-12-31 02:42:20	92	1899-12-31 03:20:00	91
1899-12-31 13:08:16	07_02_2014	38	32.7	121	31	0			1899-12-31 02:42:40	91	1899-12-31 03:20:20	92
1899-12-31 13:08:36	07_02_2014	38	31.7	118	31.1	0			1899-12-31 02:43:00	91	1899-12-31 03:20:40	92
1899-12-31 13:08:56	07_02_2014	38	30.9	115.5	31.2	0			1899-12-31 02:43:20	92	1899-12-31 03:21:00	92
1899-12-31 13:09:16	07_02_2014	38	30.2	113	31.2	0			1899-12-31 02:43:40	91	1899-12-31 03:21:20	92
1899-12-31 13:09:36	07_02_2014	38	29.4	110.3	31.3	0			1899-12-31 02:44:00	92	1899-12-31 03:21:40	92
1899-12-31 13:09:56	07_02_2014	38	28.8	107.2	31.1	0			1899-12-31 02:44:20	91	1899-12-31 03:22:00	91
1899-12-31 13:10:16	07_02_2014	38	27.9	104.2	31.1	0			1899-12-31 02:44:40	91	1899-12-31 03:22:20	92
1899-12-31 13:10:36	07_02_2014	38	27.1	101.5	31.1	0			1899-12-31 02:45:00	90	1899-12-31 03:22:40	92
1899-12-31 13:10:56	07_02_2014	38	26.4	99.3	31.2	0			1899-12-31 02:45:20	90	1899-12-31 03:23:00	91
1899-12-31 13:11:16	07_02_2014	38	25.7	96.7	31.2	0			1899-12-31 02:45:40	90	1899-12-31 03:23:20	92
1899-12-31 13:11:36	07_02_2014	38	25	94.2	31.2	0			1899-12-31 02:46:00	88	1899-12-31 03:23:40	91
1899-12-31 13:11:56	07_02_2014	38	24.6	92.3	31.1	0			1899-12-31 02:46:20	84	1899-12-31 03:24:00	91
1899-12-31 13:12:16	07_02_2014	38	23.8	90.2	31.3	0			1899-12-31 02:46:40	77	1899-12-31 03:24:20	91
1899-12-31 13:12:36	07_02_2014	38	23.2	87.7	31.2	0			1899-12-31 02:47:00	72	1899-12-31 03:24:40	91
1899-12-31 13:12:56	07_02_2014	38	22.7	86.3	31.3	0			1899-12-31 02:47:20	70	1899-12-31 03:25:00	91
1899-12-31 13:13:16	07_02_2014	38	22.3	84.5	31.3	0			1899-12-31 02:47:40	71	1899-12-31 03:25:20	91
1899-12-31 13:13:36	07_02_2014	38	21.9	83.3	31.3	0			1899-12-31 02:48:00	74	1899-12-31 03:25:40	90
1899-12-31 13:13:56	07_02_2014	38	21.5	81.5	31.2	0			1899-12-31 02:48:20	78	1899-12-31 03:26:00	90
1899-12-31 13:14:16	07_02_2014	38	21.1	80.2	31.2	0			1899-12-31 02:48:40	82	1899-12-31 03:26:20	90
1899-12-31 13:14:36	07_02_2014	38	20.8	79	31.1	0			1899-12-31 02:49:00	85	1899-12-31 03:26:40	90
1899-12-31 13:14:56	07_02_2014	38	20.4	77.8	31.3	0			1899-12-31 02:49:20	86	1899-12-31 03:27:00	91		37.2
1899-12-31 13:15:16	07_02_2014	38	20	76.8	31.4	0			1899-12-31 02:49:40	87	1899-12-31 03:27:20	91		37.2
1899-12-31 13:15:36	07_02_2014	38	19.9	76.2	31.2	0			1899-12-31 02:50:00	88	1899-12-31 03:27:40	92		37.2
1899-12-31 13:15:56	07_02_2014	38	19.5	75	31.3	0			1899-12-31 02:50:20	89	1899-12-31 03:28:00	91
1899-12-31 13:16:16	07_02_2014	38	19.3	73.8	31.2	0			1899-12-31 02:50:40	92	1899-12-31 03:28:20	91
1899-12-31 13:16:36	07_02_2014	38	19	73	31.1	0			1899-12-31 02:51:00	92	1899-12-31 03:28:40	91
1899-12-31 13:16:56	07_02_2014	38	18.6	72	31.4	0			1899-12-31 02:51:20	91	1899-12-31 03:29:00	91
1899-12-31 13:17:16	07_02_2014	38	18.4	71.2	31.5	0			1899-12-31 02:51:40	91	1899-12-31 03:29:20	91
1899-12-31 13:17:36	07_02_2014	38	18.3	71	31.5	0			1899-12-31 02:52:00	91	1899-12-31 03:29:40	91
1899-12-31 13:17:56	07_02_2014	38	18.4	71	31.3	0			1899-12-31 02:52:20	91	1899-12-31 03:30:00	92
1899-12-31 13:18:16	07_02_2014	38	18.5	71	31.2	0			1899-12-31 02:52:40	91	1899-12-31 03:30:20	91
1899-12-31 13:18:36	07_02_2014	38	18.4	70.8	31.2	0			1899-12-31 02:53:00	91	1899-12-31 03:30:40	91
1899-12-31 13:18:56	07_02_2014	38	18.4	70.2	31.2	0			1899-12-31 02:53:20	91	1899-12-31 03:31:00	91
1899-12-31 13:19:16	07_02_2014	38	18.3	70	31.1	0			1899-12-31 02:53:40	90	1899-12-31 03:31:20	92
1899-12-31 13:19:36	07_02_2014	38	18.3	69.8	31.1	0			1899-12-31 02:54:00	89	1899-12-31 03:31:40	92
1899-12-31 13:19:56	07_02_2014	38	18.3	70	31	0			1899-12-31 02:54:20	89	1899-12-31 03:32:00	91
1899-12-31 13:20:16	07_02_2014	38	18.2	69.7	31.1	0			1899-12-31 02:54:40	89	1899-12-31 03:32:20	91
1899-12-31 13:20:36	07_02_2014	38	18.1	69.3	31.1	0			1899-12-31 02:55:00	91	1899-12-31 03:32:40	91
1899-12-31 13:20:56	07_02_2014	38	18.2	69	31	0			1899-12-31 02:55:20	92	1899-12-31 03:33:00	92
1899-12-31 13:21:16	07_02_2014	38	18.2	69	31	0			1899-12-31 02:55:40	91	1899-12-31 03:33:20	91
1899-12-31 13:21:36	07_02_2014	38	18.1	69	31	0			1899-12-31 02:56:00	90	1899-12-31 03:33:40	91
1899-12-31 13:21:56	07_02_2014	38	18	68.8	31	0			1899-12-31 02:56:20	91	1899-12-31 03:34:00	92		37.1
1899-12-31 13:22:16	07_02_2014	38	18.1	68.7	30.8	0			1899-12-31 02:56:40	90	1899-12-31 03:34:20	92		37.1
1899-12-31 13:22:36	07_02_2014	38	17.9	68.3	31.1	0			1899-12-31 02:57:00	91	1899-12-31 03:34:40	92		37.1
1899-12-31 13:22:56	07_02_2014	38	17.9	68.2	31	0			1899-12-31 02:57:20	90	1899-12-31 03:35:00	92
1899-12-31 13:23:16	07_02_2014	38	17.7	68	31.2	0			1899-12-31 02:57:40	91	1899-12-31 03:35:20	91
1899-12-31 13:23:36	07_02_2014	38	17.7	68	31.2	0			1899-12-31 02:58:00	90	1899-12-31 03:35:40	92
1899-12-31 13:23:56	07_02_2014	38	17.8	68	31.1	0			1899-12-31 02:58:20	90	1899-12-31 03:36:00	92
1899-12-31 13:24:16	07_02_2014	38	17.8	68	31.1	0			1899-12-31 02:58:40	90	1899-12-31 03:36:20	92
1899-12-31 13:24:36	07_02_2014	38	17.7	68	31.2	0			1899-12-31 02:59:00	91	1899-12-31 03:36:40	91
1899-12-31 13:24:56	07_02_2014	38	17.7	67.8	31	0			1899-12-31 02:59:20	91	1899-12-31 03:37:00	91
1899-12-31 13:25:16	07_02_2014	38	17.6	67.3	31.1	0			1899-12-31 02:59:40	90	1899-12-31 03:37:20	92
1899-12-31 13:25:36	07_02_2014	38	17.5	67	31.1	0			1899-12-31 03:00:00	91	1899-12-31 03:37:40	91
1899-12-31 13:25:56	07_02_2014	38	17.5	67	31.1	0			1899-12-31 03:00:20	91	1899-12-31 03:38:00	92
1899-12-31 13:26:16	07_02_2014	38	17.4	67	31.3	0			1899-12-31 03:00:40	91	1899-12-31 03:38:20	92
1899-12-31 13:26:36	07_02_2014	38	17.6	67	31	0			1899-12-31 03:01:00	90	1899-12-31 03:38:40	92
1899-12-31 13:26:56	07_02_2014	38	17.6	67	31	0			1899-12-31 03:01:20	90	1899-12-31 03:39:00	92		37
1899-12-31 13:27:16	07_02_2014	38	17.6	67.3	31.1	45			1899-12-31 03:01:40	91	1899-12-31 03:39:20	91		37
1899-12-31 13:27:36	07_02_2014	38	18.4	67.2	29.8	45			1899-12-31 03:02:00	91	1899-12-31 03:39:40	93		37
1899-12-31 13:27:56	07_02_2014	38	19.6	67	28.1	45			1899-12-31 03:02:20	91	1899-12-31 03:40:00	94
1899-12-31 13:28:16	07_02_2014	38	19.7	66.8	27.6	45			1899-12-31 03:02:40	91	1899-12-31 03:40:20	93
1899-12-31 13:28:36	07_02_2014	38	19.1	65.2	27.8	45			1899-12-31 03:03:00	91	1899-12-31 03:40:40	92
1899-12-31 13:28:56	07_02_2014	38	18.2	64	28.6	45			1899-12-31 03:03:20	91	1899-12-31 03:41:00	93
1899-12-31 13:29:16	07_02_2014	38	17.7	63	29.1	45			1899-12-31 03:03:40	91	1899-12-31 03:41:20	93
1899-12-31 13:29:36	07_02_2014	38	17.7	63.3	29.2	45			1899-12-31 03:04:00	91	1899-12-31 03:41:40	91
1899-12-31 13:29:56	07_02_2014	38	17.9	64.5	29.3	45			1899-12-31 03:04:20	90	1899-12-31 03:42:00	89
1899-12-31 13:30:16	07_02_2014	38	18.4	66.2	29.2	45			1899-12-31 03:04:40	90	1899-12-31 03:42:20	89
1899-12-31 13:30:36	07_02_2014	38	19.2	68.5	29.2	45			1899-12-31 03:05:00	91	1899-12-31 03:42:40	89
1899-12-31 13:30:56	07_02_2014	38	19.9	71.2	29.2	45			1899-12-31 03:05:20	89	1899-12-31 03:43:00	89
1899-12-31 13:31:16	07_02_2014	38	20.9	74.7	29.2	45			1899-12-31 03:05:40	90	1899-12-31 03:43:20	90
1899-12-31 13:31:36	07_02_2014	38	22.2	78.8	29.2	45			1899-12-31 03:06:00	90	1899-12-31 03:43:40	89
1899-12-31 13:31:56	07_02_2014	38	24	85.2	29.3	45			1899-12-31 03:06:20	89	1899-12-31 03:44:00	89
1899-12-31 13:32:16	07_02_2014	38	25.8	91	29.3	45			1899-12-31 03:06:40	89	1899-12-31 03:44:20	89
1899-12-31 13:32:36	07_02_2014	38	27.9	98.2	29.2	45			1899-12-31 03:07:00	88	1899-12-31 03:44:40	89
1899-12-31 13:32:56	07_02_2014	38	30	105.3	29.3	45			1899-12-31 03:07:20	87	1899-12-31 03:45:00	89
1899-12-31 13:33:16	07_02_2014	38	31.9	112.2	29.4	45			1899-12-31 03:07:40	88	1899-12-31 03:45:20	89
1899-12-31 13:33:36	07_02_2014	38	33.7	118.3	29.5	45			1899-12-31 03:08:00	87	1899-12-31 03:45:40	89
1899-12-31 13:33:56	07_02_2014	38	35.6	124.5	29.4	45			1899-12-31 03:08:20	87	1899-12-31 03:46:00	89
1899-12-31 13:34:16	07_02_2014	38	37.1	129.7	29.4	45			1899-12-31 03:08:40	86	1899-12-31 03:46:20	89
1899-12-31 13:34:36	07_02_2014	38	38.3	133.5	29.4	45			1899-12-31 03:09:00	88	1899-12-31 03:46:40	88
1899-12-31 13:34:56	07_02_2014	38	39.2	136.7	29.4	45			1899-12-31 03:09:20	88	1899-12-31 03:47:00	89
1899-12-31 13:35:16	07_02_2014	38	39.8	138.3	29.4	45			1899-12-31 03:09:40	87	1899-12-31 03:47:20	89
1899-12-31 13:35:36	07_02_2014	38	40.3	139.5	29.3	45			1899-12-31 03:10:00	87	1899-12-31 03:47:40	89
1899-12-31 13:35:56	07_02_2014	38	40.6	140.5	29.3	45			1899-12-31 03:10:20	87	1899-12-31 03:48:00	88		36.7
1899-12-31 13:36:16	07_02_2014	38	40.5	141	29.4	45			1899-12-31 03:10:40	87	1899-12-31 03:48:20	88		36.7
1899-12-31 13:36:36	07_02_2014	38	40.9	141.8	29.3	45			1899-12-31 03:11:00	87	1899-12-31 03:48:40	89		36.7
1899-12-31 13:36:56	07_02_2014	38	41.1	142	29.3	45			1899-12-31 03:11:20	86	1899-12-31 03:49:00	88
1899-12-31 13:37:16	07_02_2014	38	41.3	142.8	29.2	45			1899-12-31 03:11:40	87	1899-12-31 03:49:20	88
1899-12-31 13:37:36	07_02_2014	38	41.7	143.7	29.2	45			1899-12-31 03:12:00	87	1899-12-31 03:49:40	89
1899-12-31 13:37:56	07_02_2014	38	41.8	144.2	29.2	45			1899-12-31 03:12:20	87	1899-12-31 03:50:00	88
1899-12-31 13:38:16	07_02_2014	38	42	145	29.2	45			1899-12-31 03:12:40	87	1899-12-31 03:50:20	89
1899-12-31 13:38:36	07_02_2014	38	42.4	146.2	29.2	45			1899-12-31 03:13:00	87	1899-12-31 03:50:40	88
1899-12-31 13:38:56	07_02_2014	38	42.5	146.5	29.2	45			1899-12-31 03:13:20	87	1899-12-31 03:51:00	89
1899-12-31 13:39:16	07_02_2014	38	43.4	149	29.1	45			1899-12-31 03:13:40	86	1899-12-31 03:51:20	89
1899-12-31 13:39:36	07_02_2014	38	44.1	151.3	29.1	45			1899-12-31 03:14:00	86	1899-12-31 03:51:40	89
1899-12-31 13:39:56	07_02_2014	38	44.1	151	29.1	45			1899-12-31 03:14:20	86	1899-12-31 03:52:00	89
1899-12-31 13:40:16	07_02_2014	38	44.2	151.7	29.1	45			1899-12-31 03:14:40	87	1899-12-31 03:52:20	89
1899-12-31 13:40:36	07_02_2014	38	44.3	152	29.1	45			1899-12-31 03:15:00	87	1899-12-31 03:52:40	88
1899-12-31 13:40:56	07_02_2014	38	44.3	152	29.1	45			1899-12-31 03:15:20	87	1899-12-31 03:53:00	89
1899-12-31 13:41:16	07_02_2014	38	44.4	152	29.1	45			1899-12-31 03:15:40	86	1899-12-31 03:53:20	89
1899-12-31 13:41:36	07_02_2014	38	44.5	152.5	29.1	45			1899-12-31 03:16:00	87	1899-12-31 03:53:40	89
1899-12-31 13:41:56	07_02_2014	38	44.6	153	29.1	45			1899-12-31 03:16:20	87	1899-12-31 03:54:00	89		36.7
1899-12-31 13:42:16	07_02_2014	38	44.7	153	29	45			1899-12-31 03:16:40	88	1899-12-31 03:54:20	90		36.7
1899-12-31 13:42:36	07_02_2014	38	44.9	153	29	45			1899-12-31 03:17:00	88	1899-12-31 03:54:40	89		36.7
1899-12-31 13:42:56	07_02_2014	38	45.1	153.8	29	45			1899-12-31 03:17:20	87	1899-12-31 03:55:00	88
1899-12-31 13:43:16	07_02_2014	38	45.2	154.7	29.1	45			1899-12-31 03:17:40	88	1899-12-31 03:55:20	89
1899-12-31 13:43:36	07_02_2014	38	45.3	155.2	29.1	45			1899-12-31 03:18:00	89	1899-12-31 03:55:40	89
1899-12-31 13:43:56	07_02_2014	38	45.6	156	29	45			1899-12-31 03:18:20	89	1899-12-31 03:56:00	89
1899-12-31 13:44:16	07_02_2014	38	45.7	156	29	45			1899-12-31 03:18:40	91	1899-12-31 03:56:20	89
1899-12-31 13:44:36	07_02_2014	38	45.8	156.2	28.9	45			1899-12-31 03:19:00	91	1899-12-31 03:56:40	89
1899-12-31 13:44:56	07_02_2014	38	45.9	156	28.9	45			1899-12-31 03:19:20	91	1899-12-31 03:57:00	90
1899-12-31 13:45:16	07_02_2014	38	45.8	156.3	29	45			1899-12-31 03:19:40	92	1899-12-31 03:57:20	90
1899-12-31 13:45:36	07_02_2014	38	45.8	156.2	29	45			1899-12-31 03:20:00	91	1899-12-31 03:57:40	89
1899-12-31 13:45:56	07_02_2014	38	45.9	156.2	28.9	45			1899-12-31 03:20:20	92	1899-12-31 03:58:00	89
1899-12-31 13:46:16	07_02_2014	38	45.9	156	28.9	45			1899-12-31 03:20:40	92	1899-12-31 03:58:20	89
1899-12-31 13:46:36	07_02_2014	38	45.7	155.8	28.9	45			1899-12-31 03:21:00	92	1899-12-31 03:58:40	90
1899-12-31 13:46:56	07_02_2014	38	45.7	156	29	45			1899-12-31 03:21:20	92	1899-12-31 03:59:00	90
1899-12-31 13:47:16	07_02_2014	38	45.6	155.7	28.9	45			1899-12-31 03:21:40	92	1899-12-31 03:59:20	89
1899-12-31 13:47:36	07_02_2014	38	45.7	155.8	28.9	45			1899-12-31 03:22:00	91	1899-12-31 03:59:40	89
1899-12-31 13:47:56	07_02_2014	38	45.6	155.8	29	45			1899-12-31 03:22:20	92	1899-12-31 04:00:00	90
1899-12-31 13:48:16	07_02_2014	38	45.7	156	29	45			1899-12-31 03:22:40	92	1899-12-31 04:00:20	89
1899-12-31 13:48:36	07_02_2014	38	45.8	156	28.9	45			1899-12-31 03:23:00	91	1899-12-31 04:00:40	89
1899-12-31 13:48:56	07_02_2014	38	46	157	28.9	45			1899-12-31 03:23:20	92	1899-12-31 04:01:00	90
1899-12-31 13:49:16	07_02_2014	38	46.2	157.8	29	45			1899-12-31 03:23:40	91	1899-12-31 04:01:20	89
1899-12-31 13:49:36	07_02_2014	38	46.3	158.2	29	45			1899-12-31 03:24:00	91	1899-12-31 04:01:40	88
1899-12-31 13:49:56	07_02_2014	38	46.5	158.8	29	45			1899-12-31 03:24:20	91	1899-12-31 04:02:00	89		36.5
1899-12-31 13:50:16	07_02_2014	38	46.6	159	29	0			1899-12-31 03:24:40	91	1899-12-31 04:02:20	90		36.5
1899-12-31 13:50:36	07_02_2014	38	46.4	158.8	29.1	0			1899-12-31 03:25:00	91	1899-12-31 04:02:40	90		36.5
1899-12-31 13:50:56	07_02_2014	38	45.7	159	29.5	0			1899-12-31 03:25:20	91	1899-12-31 04:03:00	90
1899-12-31 13:51:16	07_02_2014	38	45.2	158.7	29.8	0			1899-12-31 03:25:40	90	1899-12-31 04:03:20	90
1899-12-31 13:51:36	07_02_2014	38	44.8	158	29.9	0			1899-12-31 03:26:00	90	1899-12-31 04:03:40	90
1899-12-31 13:51:56	07_02_2014	38	43.6	155	30.1	0			1899-12-31 03:26:20	90	1899-12-31 04:04:00	90
1899-12-31 13:52:16	07_02_2014	38	42.8	153	30.2	0			1899-12-31 03:26:40	90	1899-12-31 04:04:20	90
1899-12-31 13:52:36	07_02_2014	38	42.5	152.5	30.3	0			1899-12-31 03:27:00	91	1899-12-31 04:04:40	89
1899-12-31 13:52:56	07_02_2014	38	41.5	149.7	30.4	0			1899-12-31 03:27:20	91	1899-12-31 04:05:00	90
1899-12-31 13:53:16	07_02_2014	38	40.7	146.7	30.4	0			1899-12-31 03:27:40	92	1899-12-31 04:05:20	90
1899-12-31 13:53:36	07_02_2014	38	39.7	143.5	30.6	0			1899-12-31 03:28:00	91	1899-12-31 04:05:40	89
1899-12-31 13:53:56	07_02_2014	38	38.5	140	30.7	0			1899-12-31 03:28:20	91	1899-12-31 04:06:00	89
1899-12-31 13:54:16	07_02_2014	38	37.5	136.8	30.8	0			1899-12-31 03:28:40	91	1899-12-31 04:06:20	89
1899-12-31 13:54:36	07_02_2014	38	36.4	133.5	30.9	0			1899-12-31 03:29:00	91	1899-12-31 04:06:40	89
1899-12-31 13:54:56	07_02_2014	38	35.3	130.2	30.9	0			1899-12-31 03:29:20	91	1899-12-31 04:07:00	90
1899-12-31 13:55:16	07_02_2014	38	34.2	126.3	30.9	0			1899-12-31 03:29:40	91	1899-12-31 04:07:20	90
1899-12-31 13:55:36	07_02_2014	38	33.2	122.7	31	0			1899-12-31 03:30:00	92	1899-12-31 04:07:40	90
1899-12-31 13:55:56	07_02_2014	38	32.1	119	31	0			1899-12-31 03:30:20	91	1899-12-31 04:08:00	89
1899-12-31 13:56:16	07_02_2014	38	31.2	115.5	30.9	0			1899-12-31 03:30:40	91	1899-12-31 04:08:20	90
1899-12-31 13:56:36	07_02_2014	38	30.3	112.7	31	0			1899-12-31 03:31:00	91	1899-12-31 04:08:40	90
1899-12-31 13:56:56	07_02_2014	38	29.5	109.7	31.1	0			1899-12-31 03:31:20	92	1899-12-31 04:09:00	90		36.5
1899-12-31 13:57:16	07_02_2014	38	28.7	107.3	31.1	0			1899-12-31 03:31:40	92	1899-12-31 04:09:20	90		36.5
1899-12-31 13:57:36	07_02_2014	38	28.1	104.3	30.9	0			1899-12-31 03:32:00	91	1899-12-31 04:09:40	89		36.5
1899-12-31 13:57:56	07_02_2014	38	27.4	102	31	0			1899-12-31 03:32:20	91	1899-12-31 04:10:00	89
1899-12-31 13:58:16	07_02_2014	38	26.8	99.7	30.9	0			1899-12-31 03:32:40	91	1899-12-31 04:10:20	89
1899-12-31 13:58:36	07_02_2014	38	26.4	98.3	30.9	0			1899-12-31 03:33:00	92	1899-12-31 04:10:40	88
1899-12-31 13:58:56	07_02_2014	38	25.8	96.7	31.1	0			1899-12-31 03:33:20	91	1899-12-31 04:11:00	89
1899-12-31 13:59:16	07_02_2014	38	25.4	95.7	31.1	0			1899-12-31 03:33:40	91	1899-12-31 04:11:20	89
1899-12-31 13:59:36	07_02_2014	38	25.3	94.8	31	0			1899-12-31 03:34:00	92	1899-12-31 04:11:40	89
1899-12-31 13:59:56	07_02_2014	38	25	94	31.1	0			1899-12-31 03:34:20	92	1899-12-31 04:12:00	90
1899-12-31 14:00:16	07_02_2014	38	24.8	93	31.1	0			1899-12-31 03:34:40	92	1899-12-31 04:12:20	89
1899-12-31 14:00:36	07_02_2014	38	24.5	92.5	31.2	0			1899-12-31 03:35:00	92	1899-12-31 04:12:40	89
1899-12-31 14:00:56	07_02_2014	38	24.5	92	31.2	0			1899-12-31 03:35:20	91	1899-12-31 04:13:00	90
1899-12-31 14:01:16	07_02_2014	38	24.4	91.8	31.1	0			1899-12-31 03:35:40	92	1899-12-31 04:13:20	90
1899-12-31 14:01:36	07_02_2014	38	24.3	91.7	31.1	0			1899-12-31 03:36:00	92	1899-12-31 04:13:40	89
1899-12-31 14:01:56	07_02_2014	38	24.3	91	31.1	0			1899-12-31 03:36:20	92	1899-12-31 04:14:00	89
1899-12-31 14:02:16	07_02_2014	38	24.3	91	31	0			1899-12-31 03:36:40	91	1899-12-31 04:14:20	89
1899-12-31 14:02:36	07_02_2014	38	24	91	31.2	0			1899-12-31 03:37:00	91	1899-12-31 04:14:40	89
1899-12-31 14:02:56	07_02_2014	38	24.1	90.3	31	0			1899-12-31 03:37:20	92	1899-12-31 04:15:00	89
1899-12-31 14:03:16	07_02_2014	38	23.9	90	31.2	0			1899-12-31 03:37:40	91	1899-12-31 04:15:20	89
1899-12-31 14:03:36	07_02_2014	38	23.8	90	31.2	0			1899-12-31 03:38:00	92	1899-12-31 04:15:40	90
1899-12-31 14:03:56	07_02_2014	38	23.7	89.3	31.2	0			1899-12-31 03:38:20	92	1899-12-31 04:16:00	89
1899-12-31 14:04:16	07_02_2014	38	23.5	89	31.2	0			1899-12-31 03:38:40	92	1899-12-31 04:16:20	89
1899-12-31 14:04:36	07_02_2014	38	23.3	88	31.1	0			1899-12-31 03:39:00	92	1899-12-31 04:16:40	90
1899-12-31 14:04:56	07_02_2014	38	23.1	87.5	31.2	0			1899-12-31 03:39:20	91	1899-12-31 04:17:00	89
1899-12-31 14:05:16	07_02_2014	38	22.9	86.7	31.2	0			1899-12-31 03:39:40	93	1899-12-31 04:17:20	90
1899-12-31 14:05:36	07_02_2014	38	22.7	86	31.3	0			1899-12-31 03:40:00	94	1899-12-31 04:17:40	90
1899-12-31 14:05:56	07_02_2014	38	22.5	85.2	31.3	0			1899-12-31 03:40:20	93	1899-12-31 04:18:00	90
1899-12-31 14:06:16	07_02_2014	38	22.3	85	31.3	0			1899-12-31 03:40:40	92	1899-12-31 04:18:20	90
1899-12-31 14:06:36	07_02_2014	38	22.2	84	31.2	0			1899-12-31 03:41:00	93	1899-12-31 04:18:40	90
1899-12-31 14:06:56	07_02_2014	38	22.3	84	31	0			1899-12-31 03:41:20	93	1899-12-31 04:19:00	90
1899-12-31 14:07:16	07_02_2014	38	22.2	83.5	31	0			1899-12-31 03:41:40	91	1899-12-31 04:19:20	90
1899-12-31 14:07:36	07_02_2014	38	22.1	83	31	0			1899-12-31 03:42:00	89	1899-12-31 04:19:40	89
1899-12-31 14:07:56	07_02_2014	38	22.1	83	30.9	0			1899-12-31 03:42:20	89	1899-12-31 04:20:00	89
1899-12-31 14:08:16	07_02_2014	38	22	83	31	0			1899-12-31 03:42:40	89	1899-12-31 04:20:20	89
1899-12-31 14:08:36	07_02_2014	38	22.2	83	30.9	0			1899-12-31 03:43:00	89	1899-12-31 04:20:40	89
1899-12-31 14:08:56	07_02_2014	38	22.2	83.8	31	0			1899-12-31 03:43:20	90	1899-12-31 04:21:00	89
1899-12-31 14:09:16	07_02_2014	38	22.4	84	30.9	0			1899-12-31 03:43:40	89	1899-12-31 04:21:20	89
1899-12-31 14:09:36	07_02_2014	38	22.4	84.7	31.1	0			1899-12-31 03:44:00	89	1899-12-31 04:21:40	89
1899-12-31 14:09:56	07_02_2014	38	22.5	85	31.1	0			1899-12-31 03:44:20	89	1899-12-31 04:22:00	89
1899-12-31 14:10:16	07_02_2014	38	22.5	85	31	0			1899-12-31 03:44:40	89	1899-12-31 04:22:20	89
1899-12-31 14:10:36	07_02_2014	38	22.6	85	30.9	0			1899-12-31 03:45:00	89	1899-12-31 04:22:40	89
1899-12-31 14:10:56	07_02_2014	38	22.7	85	30.8	0			1899-12-31 03:45:20	89	1899-12-31 04:23:00	89
1899-12-31 14:11:16	07_02_2014	38	22.7	84.7	30.8	0			1899-12-31 03:45:40	89	1899-12-31 04:23:20	89
1899-12-31 14:11:36	07_02_2014	38	22.6	84	30.7	0			1899-12-31 03:46:00	89	1899-12-31 04:23:40	89
1899-12-31 14:11:56	07_02_2014	38	22.4	84	30.9	0			1899-12-31 03:46:20	89	1899-12-31 04:24:00	90
1899-12-31 14:12:16	07_02_2014	38	22.3	83.7	30.9	0			1899-12-31 03:46:40	88	1899-12-31 04:24:20	90
1899-12-31 14:12:36	07_02_2014	38	22.3	84	31	0			1899-12-31 03:47:00	89	1899-12-31 04:24:40	89
1899-12-31 14:12:56	07_02_2014	38	22.2	83.8	31.1	0			1899-12-31 03:47:20	89	1899-12-31 04:25:00	89
1899-12-31 14:13:16	07_02_2014	38	22.2	84	31	0			1899-12-31 03:47:40	89	1899-12-31 04:25:20	90
1899-12-31 14:13:36	07_02_2014	38	22.3	84	30.9	0			1899-12-31 03:48:00	88	1899-12-31 04:25:40	89
1899-12-31 14:13:56	07_02_2014	38	22.4	84.2	31	0			1899-12-31 03:48:20	88	1899-12-31 04:26:00	89
1899-12-31 14:14:16	07_02_2014	38	22.5	84.8	30.9	0			1899-12-31 03:48:40	89	1899-12-31 04:26:20	89
1899-12-31 14:14:36	07_02_2014	38	22.5	85	31.1	0			1899-12-31 03:49:00	88	1899-12-31 04:26:40	90
1899-12-31 14:14:56	07_02_2014	38	22.5	85	31.1	0			1899-12-31 03:49:20	88	1899-12-31 04:27:00	89
1899-12-31 14:15:16	07_02_2014	38	22.5	85	31.1	0			1899-12-31 03:49:40	89	1899-12-31 04:27:20	88
1899-12-31 14:15:36	07_02_2014	38	22.5	85.2	31.1	0			1899-12-31 03:50:00	88	1899-12-31 04:27:40	89
1899-12-31 14:15:56	07_02_2014	38	22.6	85.8	31.1	0			1899-12-31 03:50:20	89	1899-12-31 04:28:00	90
1899-12-31 14:16:16	07_02_2014	38	22.7	85.7	31	0			1899-12-31 03:50:40	88	1899-12-31 04:28:20	90
1899-12-31 14:16:36	07_02_2014	38	22.7	85.2	31	0			1899-12-31 03:51:00	89	1899-12-31 04:28:40	89
1899-12-31 14:16:56	07_02_2014	38	22.7	85.2	31	0			1899-12-31 03:51:20	89	1899-12-31 04:29:00	89
1899-12-31 14:17:16	07_02_2014	38	22.6	85.2	31	0			1899-12-31 03:51:40	89	1899-12-31 04:29:20	89
1899-12-31 14:17:36	07_02_2014	38	22.7	85.2	31	0			1899-12-31 03:52:00	89	1899-12-31 04:29:40	89
1899-12-31 14:17:56	07_02_2014	38	22.6	85	31.1				1899-12-31 03:52:20	89	1899-12-31 04:30:00	89		36.2
1899-12-31 14:18:16	07_02_2014	38	22.6	85	31				1899-12-31 03:52:40	88	1899-12-31 04:30:20	89		36.2
1899-12-31 14:18:36	07_02_2014	38	22.5	85	31.1				1899-12-31 03:53:00	89	1899-12-31 04:30:40	89		36.2
1899-12-31 14:18:56	07_02_2014	38	22.5	85	31				1899-12-31 03:53:20	89	1899-12-31 04:31:00	89
1899-12-31 14:19:16	07_02_2014	38	22.4	84.3	31.1				1899-12-31 03:53:40	89	1899-12-31 04:31:20	88
1899-12-31 14:19:36	07_02_2014	38	22.4	84.3	31.1				1899-12-31 03:54:00	89	1899-12-31 04:31:40	88
1899-12-31 14:19:56	07_02_2014	38	22.1	85	31.5				1899-12-31 03:54:20	90	1899-12-31 04:32:00	88
1899-12-31 14:20:16	07_02_2014	38	22	85.2	31.8				1899-12-31 03:54:40	89	1899-12-31 04:32:20	90
1899-12-31 14:20:36	07_02_2014	38	22	85.2	31.8				1899-12-31 03:55:00	88	1899-12-31 04:32:40	90
1899-12-31 14:20:56	07_02_2014	38	22	86	32				1899-12-31 03:55:20	89	1899-12-31 04:33:00	90
1899-12-31 14:21:16	07_02_2014	38	23.8	86	29.9				1899-12-31 03:55:40	89	1899-12-31 04:33:20	90
1899-12-31 14:21:36	07_02_2014	38	24.8	86	28.8				1899-12-31 03:56:00	89	1899-12-31 04:33:40	91
1899-12-31 14:21:56	07_02_2014	38	24	86	29.7				1899-12-31 03:56:20	89	1899-12-31 04:34:00	89		36.6
1899-12-31 14:22:16	07_02_2014	38	23.1	85.7	30.6				1899-12-31 03:56:40	89	1899-12-31 04:34:20	91		36.6
1899-12-31 14:22:36	07_02_2014	38	22.5	86	31.5				1899-12-31 03:57:00	90	1899-12-31 04:34:40	91		36.6
1899-12-31 14:22:56	07_02_2014	38	38.1	159	34.5				1899-12-31 03:57:20	90	1899-12-31 04:35:00	91
1899-12-31 14:23:16	07_02_2014	38	38.6	161	34.5				1899-12-31 03:57:40	89	1899-12-31 04:35:20	91
1899-12-31 14:23:36	07_02_2014	38	39.3	165.3	34.7				1899-12-31 03:58:00	89	1899-12-31 04:35:40	92
1899-12-31 14:23:56	07_02_2014	38	40	168.3	34.8				1899-12-31 03:58:20	89	1899-12-31 04:36:00	91
1899-12-31 14:24:16	07_02_2014	38	40.8	171.5	34.8				1899-12-31 03:58:40	90	1899-12-31 04:36:20	91
1899-12-31 14:24:36	07_02_2014	38	41.4	173.5	34.7				1899-12-31 03:59:00	90	1899-12-31 04:36:40	91
1899-12-31 14:24:56	07_02_2014	38	42.1	176.3	34.7				1899-12-31 03:59:20	89	1899-12-31 04:37:00	90
1899-12-31 14:25:16	07_02_2014	38	42.8	178.5	34.6				1899-12-31 03:59:40	89	1899-12-31 04:37:20	91
1899-12-31 14:25:36	07_02_2014	38	43.4	180.8	34.6				1899-12-31 04:00:00	90	1899-12-31 04:37:40	90
1899-12-31 14:25:56	07_02_2014	38	43.6	182.7	34.7				1899-12-31 04:00:20	89	1899-12-31 04:38:00	90
1899-12-31 14:26:16	07_02_2014	38	43.9	183.7	34.7				1899-12-31 04:00:40	89	1899-12-31 04:38:20	91
1899-12-31 14:26:36	07_02_2014	38	44.3	186	34.8				1899-12-31 04:01:00	90	1899-12-31 04:38:40	91
1899-12-31 14:26:56	07_02_2014	38	44.7	187	34.8				1899-12-31 04:01:20	89	1899-12-31 04:39:00	91
1899-12-31 14:27:16	07_02_2014	38	44.8	188	34.8				1899-12-31 04:01:40	88	1899-12-31 04:39:20	90
1899-12-31 14:27:36	07_02_2014	38	45.1	189.2	34.8				1899-12-31 04:02:00	89	1899-12-31 04:39:40	90
1899-12-31 14:27:56	07_02_2014	38	45.3	191	34.9				1899-12-31 04:02:20	90	1899-12-31 04:40:00	89
1899-12-31 14:28:16	07_02_2014	38	45.5	192	34.9				1899-12-31 04:02:40	90	1899-12-31 04:40:20	90
1899-12-31 14:28:36	07_02_2014	38	45.6	192.5	35				1899-12-31 04:03:00	90	1899-12-31 04:40:40	91
1899-12-31 14:28:56	07_02_2014	38	45.6	193	35				1899-12-31 04:03:20	90	1899-12-31 04:41:00	86
1899-12-31 14:29:16	07_02_2014	38	45.6	193.5	35.2				1899-12-31 04:03:40	90	1899-12-31 04:41:20	94
1899-12-31 14:29:36	07_02_2014	38	45.6	194.3	35.2				1899-12-31 04:04:00	90	1899-12-31 04:41:40	95
1899-12-31 14:29:56	07_02_2014	38	45.6	194.7	35.3				1899-12-31 04:04:20	90	1899-12-31 04:42:00	95
1899-12-31 14:30:16	07_02_2014	38	45.5	194.5	35.4				1899-12-31 04:04:40	89	1899-12-31 04:42:20	95
1899-12-31 14:30:36	07_02_2014	38	45.1	193	35.4				1899-12-31 04:05:00	90	1899-12-31 04:42:40	94
1899-12-31 14:30:56	07_02_2014	38	44.3	190	35.4				1899-12-31 04:05:20	90	1899-12-31 04:43:00	94
1899-12-31 14:31:16	07_02_2014	38	42.8	183.5	35.4				1899-12-31 04:05:40	89	1899-12-31 04:43:20	93
1899-12-31 14:31:36	07_02_2014	38	40.8	175	35.4				1899-12-31 04:06:00	89	1899-12-31 04:43:40	93
1899-12-31 14:31:56	07_02_2014	38	39.1	168.3	35.4				1899-12-31 04:06:20	89	1899-12-31 04:44:00	93
1899-12-31 14:32:16	07_02_2014	38	38.3	165.2	35.5				1899-12-31 04:06:40	89	1899-12-31 04:44:20	92
1899-12-31 14:32:36	07_02_2014	38	38.9	168.8	35.6				1899-12-31 04:07:00	90	1899-12-31 04:44:40	92
1899-12-31 14:32:56	07_02_2014	38	41.1	177.7	35.6				1899-12-31 04:07:20	90	1899-12-31 04:45:00	93
1899-12-31 14:33:16	07_02_2014	38	43.9	189.8	35.6				1899-12-31 04:07:40	90	1899-12-31 04:45:20	96
1899-12-31 14:33:36	07_02_2014	38	46.1	199.5	35.6				1899-12-31 04:08:00	89	1899-12-31 04:45:40	93
1899-12-31 14:33:56	07_02_2014	38	47.9	206.8	35.6				1899-12-31 04:08:20	90	1899-12-31 04:46:00	93
1899-12-31 14:34:16	07_02_2014	38	49.1	212	35.7				1899-12-31 04:08:40	90	1899-12-31 04:46:20	92
1899-12-31 14:34:36	07_02_2014	38	49.6	214.2	35.7				1899-12-31 04:09:00	90	1899-12-31 04:46:40	93
1899-12-31 14:34:56	07_02_2014	38	50	216	35.7				1899-12-31 04:09:20	90	1899-12-31 04:47:00	93
1899-12-31 14:35:16	07_02_2014	38	50.3	217.7	35.7				1899-12-31 04:09:40	89	1899-12-31 04:47:20	94
1899-12-31 14:35:36	07_02_2014	38	50.2	217	35.7				1899-12-31 04:10:00	89	1899-12-31 04:47:40	94
1899-12-31 14:35:56	07_02_2014	38	49.1	211.5	35.6				1899-12-31 04:10:20	89	1899-12-31 04:48:00	94
1899-12-31 14:36:16	07_02_2014	38	48.2	208.5	35.7				1899-12-31 04:10:40	88	1899-12-31 04:48:20	95
1899-12-31 14:36:36	07_02_2014	38	47.6	207	35.8				1899-12-31 04:11:00	89	1899-12-31 04:48:40	93
1899-12-31 14:36:56	07_02_2014	38	47.4	207	36				1899-12-31 04:11:20	89	1899-12-31 04:49:00	93
1899-12-31 14:37:16	07_02_2014	38	47.4	207.2	36				1899-12-31 04:11:40	89	1899-12-31 04:49:20	93
1899-12-31 14:37:36	07_02_2014	38	47.3	207.8	36.1				1899-12-31 04:12:00	90	1899-12-31 04:49:40	91
1899-12-31 14:37:56	07_02_2014	38	47.4	208	36.1				1899-12-31 04:12:20	89	1899-12-31 04:50:00	91
1899-12-31 14:38:16	07_02_2014	38	47.5	209	36.2				1899-12-31 04:12:40	89	1899-12-31 04:50:20	92
1899-12-31 14:38:36	07_02_2014	38	47.6	210	36.2				1899-12-31 04:13:00	90	1899-12-31 04:50:40	91
1899-12-31 14:38:56	07_02_2014	38	47.7	210	36.2				1899-12-31 04:13:20	90	1899-12-31 04:51:00	91
1899-12-31 14:39:16	07_02_2014	38	47.6	210.5	36.3				1899-12-31 04:13:40	89	1899-12-31 04:51:20	90
1899-12-31 14:39:36	07_02_2014	38	47.7	211.3	36.4				1899-12-31 04:14:00	89	1899-12-31 04:51:40	90
1899-12-31 14:39:56	07_02_2014	38	47.6	211.5	36.5				1899-12-31 04:14:20	89	1899-12-31 04:52:00	90
1899-12-31 14:40:16	07_02_2014	38	46.9	206.5	36.2				1899-12-31 04:14:40	89	1899-12-31 04:52:20	90
1899-12-31 14:40:36	07_02_2014	38	45.3	198.5	36				1899-12-31 04:15:00	89	1899-12-31 04:52:40	88
1899-12-31 14:40:56	07_02_2014	38	44.6	195.8	36.1				1899-12-31 04:15:20	89	1899-12-31 04:53:00	87
1899-12-31 14:41:16	07_02_2014	38	44.3	195	36.1				1899-12-31 04:15:40	90	1899-12-31 04:53:20	86
1899-12-31 14:41:36	07_02_2014	38	44.2	194.7	36.2				1899-12-31 04:16:00	89	1899-12-31 04:53:40	86
1899-12-31 14:41:56	07_02_2014	38	44.4	196	36.2				1899-12-31 04:16:20	89	1899-12-31 04:54:00	88
1899-12-31 14:42:16	07_02_2014	38	44.7	198	36.3				1899-12-31 04:16:40	90	1899-12-31 04:54:20	88
1899-12-31 14:42:36	07_02_2014	38	45.3	200.7	36.3				1899-12-31 04:17:00	89	1899-12-31 04:54:40	88
1899-12-31 14:42:56	07_02_2014	38	45.6	202.2	36.4				1899-12-31 04:17:20	90	1899-12-31 04:55:00	87
1899-12-31 14:43:16	07_02_2014	38	45.7	202.8	36.4				1899-12-31 04:17:40	90	1899-12-31 04:55:20	87
1899-12-31 14:43:36	07_02_2014	38	45.6	202	36.4				1899-12-31 04:18:00	90	1899-12-31 04:55:40	86
1899-12-31 14:43:56	07_02_2014	38	45.6	202	36.4				1899-12-31 04:18:20	90	1899-12-31 04:56:00	86
1899-12-31 14:44:16	07_02_2014	38	45.6	203	36.4				1899-12-31 04:18:40	90	1899-12-31 04:56:20	87
1899-12-31 14:44:36	07_02_2014	38	45.8	203.3	36.4				1899-12-31 04:19:00	90	1899-12-31 04:56:40	87
1899-12-31 14:44:56	07_02_2014	38	45.8	203.8	36.5				1899-12-31 04:19:20	90	1899-12-31 04:57:00	86
1899-12-31 14:45:16	07_02_2014	38	45.8	203.5	36.4				1899-12-31 04:19:40	89	1899-12-31 04:57:20	86
1899-12-31 14:45:36	07_02_2014	38	45.6	203.2	36.5				1899-12-31 04:20:00	89	1899-12-31 04:57:40	86
1899-12-31 14:45:56	07_02_2014	38	45.6	203	36.5				1899-12-31 04:20:20	89	1899-12-31 04:58:00	87
1899-12-31 14:46:16	07_02_2014	38	45.6	203	36.5				1899-12-31 04:20:40	89	1899-12-31 04:58:20	87
1899-12-31 14:46:36	07_02_2014	38	45.5	203	36.5				1899-12-31 04:21:00	89	1899-12-31 04:58:40	88
1899-12-31 14:46:56	07_02_2014	38	45.4	202.2	36.5				1899-12-31 04:21:20	89	1899-12-31 04:59:00	88
1899-12-31 14:47:16	07_02_2014	38	45.1	200.5	36.4				1899-12-31 04:21:40	89	1899-12-31 04:59:20	88
1899-12-31 14:47:36	07_02_2014	38	45.5	199.7	36.1				1899-12-31 04:22:00	89	1899-12-31 04:59:40	88
1899-12-31 14:47:56	07_02_2014	38	46.3	197.8	35.4				1899-12-31 04:22:20	89	1899-12-31 05:00:00	88
									1899-12-31 04:22:40	89	1899-12-31 05:00:20	88
									1899-12-31 04:23:00	89	1899-12-31 05:00:40	88
									1899-12-31 04:23:20	89	1899-12-31 05:01:00	89
									1899-12-31 04:23:40	89	1899-12-31 05:01:20	90
									1899-12-31 04:24:00	90	1899-12-31 05:01:40	93
									1899-12-31 04:24:20	90	1899-12-31 05:02:00	93
									1899-12-31 04:24:40	89	1899-12-31 05:02:20	93
									1899-12-31 04:25:00	89	1899-12-31 05:02:40	93
									1899-12-31 04:25:20	90	1899-12-31 05:03:00	93
									1899-12-31 04:25:40	89	1899-12-31 05:03:20	93
									1899-12-31 04:26:00	89	1899-12-31 05:03:40	94
									1899-12-31 04:26:20	89	1899-12-31 05:04:00	93
									1899-12-31 04:26:40	90	1899-12-31 05:04:20	93
									1899-12-31 04:27:00	89	1899-12-31 05:04:40	93
									1899-12-31 04:27:20	88	1899-12-31 05:05:00	93
									1899-12-31 04:27:40	89	1899-12-31 05:05:20	94
									1899-12-31 04:28:00	90	1899-12-31 05:05:40	94
									1899-12-31 04:28:20	90	1899-12-31 05:06:00	94
									1899-12-31 04:28:40	89	1899-12-31 05:06:20	96
									1899-12-31 04:29:00	89	1899-12-31 05:06:40	95
									1899-12-31 04:29:20	89	1899-12-31 05:07:00	94
									1899-12-31 04:29:40	89	1899-12-31 05:07:20	94
									1899-12-31 04:30:00	89	1899-12-31 05:07:40	94
									1899-12-31 04:30:20	89	1899-12-31 05:08:00	94
									1899-12-31 04:30:40	89	1899-12-31 05:08:20	94
									1899-12-31 04:31:00	89	1899-12-31 05:08:40	93
									1899-12-31 04:31:20	88	1899-12-31 05:09:00	95
									1899-12-31 04:31:40	88	1899-12-31 05:09:20	85
									1899-12-31 04:32:00	88	1899-12-31 05:09:40	70
									1899-12-31 04:32:20	90	1899-12-31 05:10:00	70
									1899-12-31 04:32:40	90	1899-12-31 05:10:20	70
									1899-12-31 04:33:00	90	1899-12-31 05:10:40	70
									1899-12-31 04:33:20	90
									1899-12-31 04:33:40	91
									1899-12-31 04:34:00	89
									1899-12-31 04:34:20	91
									1899-12-31 04:34:40	91
									1899-12-31 04:35:00	91
									1899-12-31 04:35:20	91
									1899-12-31 04:35:40	92
									1899-12-31 04:36:00	91
									1899-12-31 04:36:20	91
									1899-12-31 04:36:40	91
									1899-12-31 04:37:00	90
									1899-12-31 04:37:20	91
									1899-12-31 04:37:40	90
									1899-12-31 04:38:00	90
									1899-12-31 04:38:20	91
									1899-12-31 04:38:40	91
									1899-12-31 04:39:00	91
									1899-12-31 04:39:20	90
									1899-12-31 04:39:40	90
									1899-12-31 04:40:00	89
									1899-12-31 04:40:20	90
									1899-12-31 04:40:40	91
									1899-12-31 04:41:00	86
									1899-12-31 04:41:20	94
									1899-12-31 04:41:40	95
									1899-12-31 04:42:00	95
									1899-12-31 04:42:20	95
									1899-12-31 04:42:40	94
									1899-12-31 04:43:00	94
									1899-12-31 04:43:20	93
									1899-12-31 04:43:40	93
									1899-12-31 04:44:00	93
									1899-12-31 04:44:20	92
									1899-12-31 04:44:40	92
									1899-12-31 04:45:00	93
									1899-12-31 04:45:20	96
									1899-12-31 04:45:40	93
									1899-12-31 04:46:00	93
									1899-12-31 04:46:20	92
									1899-12-31 04:46:40	93
									1899-12-31 04:47:00	93
									1899-12-31 04:47:20	94
									1899-12-31 04:47:40	94
									1899-12-31 04:48:00	94
									1899-12-31 04:48:20	95
									1899-12-31 04:48:40	93
									1899-12-31 04:49:00	93
									1899-12-31 04:49:20	93
									1899-12-31 04:49:40	91
									1899-12-31 04:50:00	91
									1899-12-31 04:50:20	92
									1899-12-31 04:50:40	91
									1899-12-31 04:51:00	91
									1899-12-31 04:51:20	90
									1899-12-31 04:51:40	90
									1899-12-31 04:52:00	90
									1899-12-31 04:52:20	90
									1899-12-31 04:52:40	88
									1899-12-31 04:53:00	87
									1899-12-31 04:53:20	86
									1899-12-31 04:53:40	86
									1899-12-31 04:54:00	88
									1899-12-31 04:54:20	88
									1899-12-31 04:54:40	88
									1899-12-31 04:55:00	87
									1899-12-31 04:55:20	87
									1899-12-31 04:55:40	86
									1899-12-31 04:56:00	86
									1899-12-31 04:56:20	87
									1899-12-31 04:56:40	87
									1899-12-31 04:57:00	86
									1899-12-31 04:57:20	86
									1899-12-31 04:57:40	86
									1899-12-31 04:58:00	87
									1899-12-31 04:58:20	87
									1899-12-31 04:58:40	88
									1899-12-31 04:59:00	88
									1899-12-31 04:59:20	88
									1899-12-31 04:59:40	88
									1899-12-31 05:00:00	88
									1899-12-31 05:00:20	88
									1899-12-31 05:00:40	88
									1899-12-31 05:01:00	89
									1899-12-31 05:01:20	90
									1899-12-31 05:01:40	93
									1899-12-31 05:02:00	93
									1899-12-31 05:02:20	93
									1899-12-31 05:02:40	93
									1899-12-31 05:03:00	93
									1899-12-31 05:03:20	93
									1899-12-31 05:03:40	94
									1899-12-31 05:04:00	93
									1899-12-31 05:04:20	93
									1899-12-31 05:04:40	93
									1899-12-31 05:05:00	93
									1899-12-31 05:05:20	94
									1899-12-31 05:05:40	94
									1899-12-31 05:06:00	94
									1899-12-31 05:06:20	96
									1899-12-31 05:06:40	95
									1899-12-31 05:07:00	94
									1899-12-31 05:07:20	94
									1899-12-31 05:07:40	94
									1899-12-31 05:08:00	94
									1899-12-31 05:08:20	94
									1899-12-31 05:08:40	93
									1899-12-31 05:09:00	95
									1899-12-31 05:09:20	85
									1899-12-31 05:09:40	70
									1899-12-31 05:10:00	70
									1899-12-31 05:10:20	70
									1899-12-31 05:10:40	70

## Sheet: 3 Analysis
Time	CO2	PtO2	Tissue temp												CO2	PtO2	Tissue temp		Change PtO2	Change Tissue temp
1899-12-31 13:04:16	On	34.9	29.9							87		On	1899-12-31 12:48:00		1	35	29.9		20.5333	-1.51667
1899-12-31 13:04:36	On	35	29.9							88		Off	1899-12-31 01:05:00	17	0	17.5333	31.1
1899-12-31 13:04:56	On	35.1	29.9							88		On	1899-12-31 01:27:00	22	1	46.2333	29.2
1899-12-31 13:26:16	off	17.4	31.3							92		Off	1899-12-31 01:50:00	23	0	22.6333	31.0333
1899-12-31 13:26:36	off	17.6	31							92		On	1899-12-31 02:18:00	28
1899-12-31 13:26:56	off	17.6	31							92
1899-12-31 13:50:16	On	46.6	29							90
1899-12-31 13:50:36	On	46.4	29.1							90
1899-12-31 13:50:56	On	45.7	29.5							90
1899-12-31 14:17:16	off	22.6	31							89
1899-12-31 14:17:36	off	22.7	31							89
1899-12-31 14:17:56	off	22.6	31.1							89

## Sheet: SPO2  CD v A
Humidity	1	2	3						1	2	3
Ambient	86
Ambient	84
Ambient	83
Dry Co2	70	88	87							87.6667	87.6667
Dry Co3	70	87	88
Dry Co4	71	88	88
Ambient	89	85	92						90	84	92
Ambient	90	84	92
Ambient	91	83	92
Dry Co2	79	81	90						74.6667	81	90
Dry Co3	75	81	90
Dry Co4	70	81	90
Ambient	79	91	89						79	89.6667	89
Ambient	79	89	89
Ambient	79	89	89
Dry Co2	88	89							88.3333	88.6667
Dry Co3	88	89
Dry Co4	89	88
Ambient		92								91.3333
Ambient		91
Ambient		91
Dry Co2
Dry Co3
Dry Co4
Ambient
Ambient
Ambient
							Dry Co4		81.5	85.7778	88.8333			85.3704	average Spo2
							Ambient		84.5	88.3333	90.5			87.7778
														2.1606	stdev
														3.03834

## Sheet: Body t CD v A
	p										p							Heat lamp					Heat pad
Humidity	1	1	2	2	3	3					1	2	3					1	2	3			1	2	3
Ambient				37																				5				5	5
Ambient																								5
Ambient																								5
Dry	37				37.3			37.2	37		-0.2	1	0.3		0	-0.2							5	5	4			5	5
Dry								36.5	36.4						0	1							5	5	4
Dry			38					36.9	37.6						0	0.3		3	1	0		total number of trials with heat lamp on	5	5	4
Ambient		37.2		38.2		37		37	38						0	-0.1							5	5	4			5	5
Ambient								38.2	37.4						0	-0.8							5	5	4
Ambient								36.8	36.5						0	0.3		1	1	0		total number of trials with heat lamp on	5	3	5
Dry	36.4		37.4		36.5			37	37.3		-0.1	-0.8	0.3		0	0.7							5	3	5			5	5
Dry								36.2	36.5						0	-0.3							5	4	5
Dry																		0.571429	0.333333	0		fraction of total trial time with heat lamp on	5	3	5
Ambient		36.5		36.8		36.2																	5	4	5			5	5
Ambient																							5	4	5
Ambient																		0.125	0.363636	0		fraction of total trial time with heat lamp on	5	4	5
Dry	37.6		36.5								0.7	-0.3											5	5				5	5
Dry																							5	5				4.33333	3.33333
Dry																		1	1	0		trials with hl on during data collection	5	5				4	5
Ambient		36.9																					5					4	4.33333
Ambient																							5					5	5
Ambient																		1	1	0		trials with hl on during data collection	5			av
Dry																0.1125					4	total number of trials with heat lamp on	5	4.44444	4.5	#DIV/0!	average heat pad setting per condition
Dry																					2		5	4.44444	4.66667	#DIV/0!
Dry																										#DIV/0!	std	4.73333	4.76667
Ambient																					30.1587	Percentage of total trial time with heat lamp on				#DIV/0!
Ambient																					16.2879
Ambient
Dry	37		37.3		36.9		37.0667	average temp during data collection			0.133333	-0.0333333	0.3	0.133333			average change in temp with each comparison per rat				2	Total # trials with hl on in the 10 mins preceding data collection
Ambient		36.8667		37.3333		36.6	36.9333				0	0	0	0.166667			stdev				2
	37	37.3	36.9					stdev
	36.8667	37.3333	36.6
	1	2	3	4	5	6		Trials			3	3	2	16			Total trials
		-0.133333		0.0333333		-0.3	0.208167
		0		0		0	0.371184
