# Supplementary material for: Intra-Operative Tissue Oxygen Tension Is Increased by Local Insufflation of Humidified-Warm CO2 during Open Abdominal Surgery in a Rat Model
Source: PLoS One. 2015 Apr 2;10(4):e0122838. doi: 10.1371/journal.pone.0122838 (PMC4383325; doi:10.1371/journal.pone.0122838)
Supplement: S4 Dataset — (XLS) [file pone.0122838.s004.xls]

## Sheet: Data by condition
Rat	Ventilation (ml/min/kg)	PaCO2	CO2	Clock	Time	Body temp °C	Condition	Ventilation (ml/min)	Rate	TV	PaO2	pH
1	849	9	Control	1899-12-31 10:39:00	1899-12-31 01:21:00		Anaesthesia only	315	120	2.6	132	7.27
1	849	7	0	1899-12-31 10:41:00	1899-12-31 01:23:00	36.3	Anaesthesia only	315	120	2.6	130	7.36
1	561	7	0	1899-12-31 11:10:00	1899-12-31 01:46:00		Anaesthesia only	208	80	2.6	123	7.35
1	474	9	0	1899-12-31 11:20:00	1899-12-31 01:56:00		Anaesthesia only	176	80	2.2	119	7.34
1	388	10	0	1899-12-31 11:31:00	1899-12-31 02:07:00		Anaesthesia only	144	80	1.8	124	7.26
1	388	12	0	1899-12-31 11:49:00	1899-12-31 02:25:00		Surgery only	144	80	1.8	123	7.16
2	1000	4	0	1899-12-31 03:14:00	1899-12-31 01:01:00	36.6	Anaesthesia only	331	100	2.8	130	7.77
2	677	5	0	1899-12-31 03:19:00	1899-12-31 01:06:00		Anaesthesia only	224	80	2.8	128	7.7
2	532	9	0	1899-12-31 03:28:00	1899-12-31 01:15:00		Anaesthesia only	176	80	2.2	126	7.62
3	254	50	0	1899-12-31 12:01:00		36.5	Anaesthesia only	75	75	1	87	7.4
3	254	48	0	1899-12-31 12:10:00		36.6	Anaesthesia only	75	75	1	82	7.4
3	288	43	0	1899-12-31 12:18:00		36.8	Anaesthesia only	85	85	1	92	7.44
3	288	43	0	1899-12-31 12:22:00			Anaesthesia only	85	85	1	98	7.43
3	288	36	0	1899-12-31 01:58:00		36.3	Surgery only	85	85	1	88	7.42
4	300	34	0	1899-12-31 11:00:00	1899-12-31 01:21:00		Anaesthesia only	100	100	1	76	7.31
4	300	37	0	1899-12-31 11:08:00	1899-12-31 01:29:00		Anaesthesia only	100	100	1	87	7.25
4	300	58	0	1899-12-31 11:37:00	1899-12-31 01:58:00		Surgery only	100	100	1	65	7.09
4	358	50	0	1899-12-31 11:45:00	1899-12-31 02:06:00		Surgery only	120	120	1	72	7.04
4	418	28	0	1899-12-31 11:54:00	1899-12-31 02:15:00		Surgery only	140	140	1	96	7.05
5	300	39	0	1899-12-31 11:16:00	1899-12-31 01:01:00	37.9	Anaesthesia only	115	115	1	83	7.43
5	300	40	0	1899-12-31 11:47:00	1899-12-31 01:32:00		Anaesthesia only	115	115	1	84	7.39
5	300	37	0	1899-12-31 12:07:00	1899-12-31 01:52:00		Surgery only	115	115	1	76	7.39
5	394	36	0	1899-12-31 01:31:00	1899-12-31 03:16:00		Surgery only	150	150	1	94	7.35
6	300	68	0	1899-12-31 10:05:00	1899-12-31 00:55:00		Anaesthesia only	85	85	1	43	7.29
6	340	43	0	1899-12-31 10:16:00	1899-12-31 01:06:00		Anaesthesia only	95	95	1	43	7.25
3	n/a	41	0	1899-12-31 10:54:00			Anaesthesia only	n/a		n/a	46	7.34
3	n/a	64	0	1899-12-31 11:03:00			Anaesthesia only	n/a	42	n/a	48	7.32
3	n/a	67	0	1899-12-31 11:26:00			Anaesthesia only	n/a	48	n/a	57	7.31
3	n/a	48	0	1134			Anaesthesia only	n/a	54	n/a	87	7.4
1	388	25	CO2 Insufflation	1899-12-31 12:09:00	1899-12-31 02:45:00	37.3	Surgery with CO2	144	80	1.8	121	7.08
2	532	13	1	1899-12-31 03:49:00	1899-12-31 01:36:00	37.4	Surgery with CO2	176	80	2.2	122	7.56
2	532	20	1	1899-12-31 04:07:00	1899-12-31 01:54:00	37.7	Surgery with CO2	176	80	2.2	116	7.52
2	532	20	1	1899-12-31 04:21:00	1899-12-31 02:08:00	37.9	Surgery with CO2	176	80	2.2	118	7.48
2	532	20	1	1899-12-31 04:42:00	1899-12-31 02:29:00	37.8	Surgery with CO2	176	80	2.2	116	7.56
3	288	47	1	1899-12-31 01:08:00		36.9	Surgery with CO2	85	85	1	82	7.36
3	288	50	1	1899-12-31 01:38:00		37.2	Surgery with CO2	85	85	1	86	7.31
3	288	41	1	1899-12-31 01:53:00		37.4	Surgery with CO2	85	85	1	91	7.41
5	341	45	1	1899-12-31 12:37:00	1899-12-31 02:22:00		Surgery with CO2	130	130	1	95	7.24
5	341	51	1	1899-12-31 12:56:00	1899-12-31 02:41:00		Surgery with CO2	130	130	1	87	7.31
5	394	44	1	1899-12-31 01:04:00	1899-12-31 02:49:00		Surgery with CO2	150	150	1	89	7.36
5	394	42	1	1899-12-31 01:17:00	1899-12-31 03:02:00		Surgery with CO2	150	150	1	87	7.28
